# Supplementary material for: Cell-free expression of RNA encoded genes using MS2 replicase
Source: Nucleic Acids Res. 2019 Sep 30;47(20):10956–67. doi: 10.1093/nar/gkz817 (PMC6847885; doi:10.1093/nar/gkz817)
Supplement: gkz817_Supplemental_Files [file gkz817_supplemental_files.zip]

Archive with 12 entries (12 files):
- Data Figure 3 .xlsx
- Data Figure 4 and Supplementary Figure 4 and quench factor.xlsx
- Data Figure 5.xlsx
- Data Figure 6 and Supplementary Figure 6 .xlsx
- Data Figure 7 and Supplementary Figure 7.xlsx
- Data Supplementary Figure 1.xlsx
- Data Supplementary Figure 2.xlsx
- Data Supplementary Figure 3.xlsx
- Data Supplementary Figure 5.xlsx
- Supplementary_Movie_S1.mp4
- Supplementary_Movie_S2.mp4
- Weise_et_al_SI.docx
