# Supplementary material for: Cell-free expression of RNA encoded genes using MS2 replicase
Source: Nucleic Acids Res. 2019 Sep 30;47(20):10956–67. doi: 10.1093/nar/gkz817 (PMC6847885; doi:10.1093/nar/gkz817)
Supplement: gkz817_Supplemental_Files [file gkz817_supplemental_files.zip › Data Figure 3 .xlsx]

## Sheet: Figure 3 panel B
F30-Broccoli
F30-Broccoli transcription by MS2 replicase: 70 nM MS2-rep / MS2-ddrep (+) RNA, 350 nM [F30-Bro]MS2 (-) RNA, 6% (w/v) PEG 4000 and 10 µM DFHBI-1T dye
min	MS2-rep	MS2-rep	MS2-rep	MS2-ddrep	MS2-ddrep	MS2-ddrep		MS2-rep Average	MS2-rep Average + STDEV	MS2-rep Average - STDEV	MS2-ddrep Average	MS2-ddrep Average + STDEV	MS2-ddrep Average - STDEV		MS2-rep STDEV	MS2-ddrep STDEV
1	5782.47	5155.7	3810.48	4232.26	4543.04	4655.41		4916.22	5923.79	3908.65	4476.9	4696.1	4257.71		1007.57	219.192
2	5684.48	5007.76	3644.42	4108.02	4453.23	4539.02		4778.89	5818	3739.78	4366.76	4594.9	4138.62		1039.11	228.141
3	5618.98	4978.25	3545.81	4054.27	4392.04	4443.76		4714.35	5775.83	3652.87	4296.69	4508.22	4085.17		1061.48	211.525
4	5744.14	5108.75	3699.25	4015.32	4341.56	4497.55		4850.71	5897.29	3804.13	4284.81	4530.88	4038.73		1046.58	246.075
5	6248.03	5671.02	4181.06	3961.31	4324.28	4446.86		5366.7	6433.26	4300.15	4244.15	4496.65	3991.65		1066.56	252.501
6	7170.88	6534.04	5071.14	3949.72	4279.66	4410.24		6258.69	7335.3	5182.08	4213.2	4450.55	3975.86		1076.61	237.345
7	8339.99	7646.67	6172.86	3977.54	4248.68	4395.82		7386.5	8493.24	6279.77	4207.35	4419.52	3995.17		1106.74	212.178
8	9599.25	8897.6	7400.57	3927.79	4228.65	4349.23		8632.47	9755.53	7509.41	4168.56	4385.61	3951.51		1123.06	217.049
9	10975.7	10233.5	8684.75	3900.22	4226.65	4351.8		9964.67	11133.6	8795.76	4159.56	4392.7	3926.41		1168.91	233.145
10	12383.7	11543.1	10007.2	3923.54	4175.23	4322.92		11311.3	12516.4	10106.3	4140.56	4342.5	3938.63		1205.08	201.934
11	13806.4	13026.5	11386.5	3870.07	4195.7	4332.61		12739.8	13974.9	11504.7	4132.79	4370.4	3895.19		1235.14	237.603
12	15236	14504.1	12793.3	3875.39	4180.46	4334.76		14177.8	15431.4	12924.2	4130.21	4363.98	3896.43		1253.62	233.775
13	16771.3	15920.7	14183.4	3893.66	4117.09	4339.78		15625.1	16944.2	14306.1	4116.85	4339.91	3893.78		1319.04	223.061
14	18260.7	17343.6	15631.4	3826.21	4114.93	4326.48		17078.6	18413.1	15744	4089.21	4340.33	3838.08		1334.53	251.124
15	19764.8	18958.6	17055.3	3864.5	4129.98	4312.61		18592.9	19984.2	17201.6	4102.37	4327.69	3877.04		1391.28	225.327
16	21236.3	20261.5	18468.6	3876.89	4109.04	4301.6		19988.8	21392.6	18584.9	4095.84	4308.5	3883.18		1403.86	212.661
17	22735.1	21935.4	19895.3	3806.77	4109.49	4240.57		21521.9	22986.3	20057.5	4052.28	4274.76	3829.79		1464.38	222.488
18	24237.3	23346.9	21294.7	3813.5	4093.47	4248.79		22959.6	24468.7	21450.6	4051.92	4272.52	3831.32		1509.04	220.6
19	25753.4	24894.8	22734.4	3811.25	4075.89	4278.39		24460.9	26016.5	22905.3	4055.18	4289.44	3820.92		1555.56	234.26
20	27188	26364.5	24112	3793.78	4081.84	4257.17		25888.2	27480.6	24295.8	4044.26	4278.23	3810.29		1592.39	233.971
21	28685.7	27880.5	25503.8	3805.1	4064.53	4256.79		27356.7	29011.1	25702.3	4042.14	4268.82	3815.46		1654.37	226.677
22	30070.5	29310.8	26861.9	3813.35	4036.19	4253.97		28747.7	30424.5	27071	4034.5	4254.82	3814.19		1676.77	220.316
23	31468.8	30672.8	28226.3	3788.16	4070.25	4238.52		30122.6	31812.5	28432.8	4032.31	4259.88	3804.74		1689.84	227.567
24	32898.5	32142.5	29505.6	3800.32	4042.67	4212.46		31515.5	33296.7	29734.3	4018.48	4225.61	3811.35		1781.2	207.13
25	34225.2	33547.5	30826	3782.04	4031.29	4227.45		32866.3	34665.4	31067.1	4013.59	4236.82	3790.36		1799.13	223.23
26	35568	35139.4	32131.9	3781.46	4042.1	4236.39		34279.7	36152.2	32407.3	4019.98	4248.26	3791.71		1872.43	228.274
27	36901.4	36309.5	33434.6	3763.16	4024.67	4205.75		35548.5	37403	33694.1	3997.86	4220.37	3775.35		1854.46	222.512
28	38140	37701.1	34647.2	3758.84	4022.92	4201.56		36829.4	38732	34926.9	3994.44	4217.17	3771.71		1902.56	222.727
29	39451.8	38856.4	35860.5	3774.32	4015.97	4197.32		38056.2	39981	36131.5	3995.87	4208.09	3783.65		1924.75	212.217
30	40684.5	40320.6	37009.9	3761.9	4013.15	4216.89		39338.3	41363	37313.6	3997.31	4225.22	3769.41		2024.7	227.905
31	41976.1	41364.2	38178	3757.86	4012.12	4219.2		40506.1	42545.3	38466.8	3996.39	4227.47	3765.32		2039.27	231.076
32	43103.9	42831.5	39278.6	3786.71	4002.3	4194.06		41738	43872.3	39603.7	3994.35	4198.15	3790.56		2134.28	203.793
33	44308.1	44033.5	40514.6	3762.85	3988.9	4249.97		42952.1	45067.4	40836.7	4000.58	4244.34	3756.81		2115.37	243.769
34	45411.8	45173.1	41527.8	3745.08	3980.31	4202.88		44037.6	46214.3	41860.8	3976.09	4205.02	3747.17		2176.76	228.925
35	46559	46294.6	42610.3	3763.95	3963.56	4211.07		45154.6	47362	42947.3	3979.52	4203.51	3755.54		2207.37	223.987
36	47660.6	47617.2	43742.9	3729.87	3967.57	4219.78		46340.2	48589.7	44090.7	3972.41	4217.4	3727.42		2249.49	244.991
37	48730.2	48762.2	44764	3756.81	3983.56	4240.75		47418.8	49718	45119.6	3993.71	4235.84	3751.57		2299.17	242.132
38	49809.7	49693.3	45759	3762.72	3970.45	4227.85		48420.7	50726.5	46114.9	3987	4220.01	3754		2305.79	233.006
39	50792.9	50726.7	46733.9	3763.72	3994.12	4197.64		49417.8	51742.4	47093.3	3985.16	4202.26	3768.06		2324.59	217.1
40	51740.5	51803.6	47741.7	3718.02	3983.84	4222.14		50428.6	52755.7	48101.5	3974.67	4226.86	3722.48		2327.12	252.187
41	52709.9	52883.4	48637.8	3751.25	3965.13	4229.34		51410.4	53813.1	49007.6	3981.91	4221.4	3742.42		2402.71	239.487
42	53716	53925.5	49691	3756.33	3964.5	4232.8		52444.2	54830.8	50057.6	3984.54	4223.41	3745.68		2386.59	238.866
43	54673.9	54918.6	50527	3754.28	3981.54	4224.16		53373.2	55841.1	50905.3	3986.66	4221.64	3751.68		2467.9	234.984
44	55533	56060.8	51408.7	3754.89	3988.88	4225.54		54334.1	56881.4	51786.9	3989.77	4225.1	3754.44		2547.22	235.327
45	56388	56904.2	52257.7	3776.84	3987.44	4226.75		55183.3	57730	52636.5	3997.01	4222.12	3771.9		2546.76	225.107
46	57273.9	57755.5	53100.9	3727.74	3975.19	4241.82		56043.4	58603.1	53483.7	3981.58	4238.68	3724.48		2559.69	257.101
47	58093.6	58754.4	53994.9	3753.39	3973.04	4184.62		56947.6	59526	54369.2	3970.35	4185.98	3754.72		2578.4	215.63
48	58945.7	59716.7	54761.6	3764.46	3973.28	4236.2		57808	60474.3	55141.7	3991.32	4227.7	3754.93		2666.3	236.384
49	59730.2	60501.5	55510.2	3748.81	3973.18	4236.37		58580.6	61267.6	55893.7	3986.12	4230.16	3742.08		2686.92	244.039
50	60502.8	61585.9	56310.1	3780.21	3972.81	4223.31		59466.3	62252.7	56679.8	3992.11	4214.29	3769.93		2786.48	222.183
51	61330.5	62302.3	57047	3751.59	4001.76	4226.45		60226.6	63022.8	57430.4	3993.27	4230.81	3755.72		2796.17	237.546
52	62010.1	62901	57740.1	3733.77	3981.17	4212.98		60883.7	63642.4	58125	3975.97	4215.62	3736.33		2758.69	239.646
53	62620.5	63678	58446.4	3765.91	3983.4	4242.68		61581.6	64347.8	58815.4	3997.33	4236.02	3758.64		2766.2	238.689
54	63437.1	64655.9	59188.6	3784.91	3981.98	4242.04		62427.2	65297.3	59557.1	4002.98	4232.26	3773.69		2870.12	229.283
55	63910.8	65340.2	59813.4	3768.41	3999.03	4205.82		63021.5	65890.2	60152.7	3991.09	4209.9	3772.27		2868.74	218.813
56	64563.8	66192.2	60347.2	3781.67	4015.68	4230.95		63701.1	66717.6	60684.6	4009.44	4234.14	3784.73		3016.49	224.702
57	65078.2	66921.4	61024.4	3743.81	3986.58	4210.74		64341.4	67358.1	61324.6	3980.38	4213.91	3746.85		3016.78	233.527
58	65725.4	67357.8	61664.9	3764.76	4017.47	4222.47		64916	67847.5	61984.6	4001.57	4230.84	3772.3		2931.46	229.268
59	66295	68101.9	62211.9	3724.21	4029.81	4231.6		65536.3	68553.7	62518.9	3995.21	4250.67	3739.75		3017.4	255.46
60	66770.4	68596	62843.6	3750.25	4017.49	4225.32		66070	69009.5	63130.6	3997.69	4235.84	3759.53		2939.46	238.152
61	67412.6	69340.4	63338.7	3756.24	4025.28	4244.09		66697.2	69761.4	63633.1	4008.54	4252.89	3764.18		3064.17	244.353
62	67803	69902	63943.4	3762.72	4046.25	4241.53		67216.1	70238.4	64193.8	4016.83	4257.59	3776.08		3022.34	240.756
63	68348.1	70382.2	64359.2	3764.74	4047.26	4275.84		67696.5	70760.4	64632.6	4029.28	4285.3	3773.26		3063.9	256.022
64	68879.7	71095.7	64831.8	3796.89	4056.92	4260.78		68269.1	71445.3	65092.8	4038.2	4270.71	3805.69		3176.3	232.509
65	69400.5	71578.9	65264.7	3795.89	4056.77	4288.24		68748	71955.3	65540.8	4046.97	4293.29	3800.64		3207.29	246.324
66	69765.2	71916.2	65747	3814.47	4063.46	4264.91		69142.8	72274.1	66011.4	4047.62	4273.25	3821.98		3131.35	225.639
67	70225.8	72456.4	66112.8	3800.58	4074.8	4274.4		69598.3	72816.3	66380.4	4049.93	4287.81	3812.04		3217.98	237.888
68	70712.6	73087.8	66557.4	3814.4	4086.13	4286.54		70119.2	73424.6	66813.8	4062.36	4299.33	3825.39		3305.39	236.968
69	71049.6	73594.6	67025.4	3805.01	4076.05	4298.56		70556.5	73868.8	67244.3	4059.88	4307.05	3812.7		3312.25	247.174
70	71430.3	73949.4	67262.6	3824.31	4109.39	4284.06		70880.8	74257.8	67503.7	4072.59	4304.66	3840.52		3377.07	232.071
71	71893	74181.6	67644.4	3810.33	4098.16	4310.57		71239.7	74556.9	67922.5	4073.02	4324.09	3821.96		3317.22	251.065
72	72099.8	74932.7	68010.8	3814.2	4112.49	4297		71681.1	75161	68201.2	4074.56	4318.18	3830.94		3479.88	243.621
73	72449.2	75064.9	68325.3	3823.17	4145.57	4320.8		71946.5	75344.3	68548.6	4096.51	4348.93	3844.1		3397.83	252.413
74	72699	75345.8	68679.5	3809.81	4128.58	4340.66		72241.5	75598.1	68884.9	4093.01	4360.22	3825.81		3356.6	267.209
75	72986.8	75763.4	68886	3833.45	4150.77	4326.11		72545.4	76005.3	69085.5	4103.45	4353.17	3853.73		3459.89	249.72
76	73209.4	76100.4	69267.4	3841.85	4162.48	4323.19		72859.1	76289	69429.1	4109.18	4354.23	3864.12		3429.91	245.056
77	73537.5	76495.9	69456.3	3857.78	4176.38	4359.77		73163.2	76697.9	69628.5	4131.31	4385.33	3877.29		3534.68	254.016
78	73758	76762.1	69677.9	3871.3	4199.11	4370.99		73399.3	76955	69843.7	4147.13	4401	3893.27		3555.67	253.868
79	74072.3	76949.8	69897.7	3883.12	4185.37	4382.65		73639.9	77185.8	70094	4150.38	4401.98	3898.78		3545.9	251.6
80	74182.2	77074.3	70061.6	3901.41	4232	4401.23		73772.7	77296.9	70248.5	4178.21	4432.43	3924		3524.23	254.215
81	74309.1	77553.6	70264.6	3893.27	4226.55	4385.88		74042.4	77694.3	70390.6	4168.57	4419.94	3917.19		3651.83	251.373
82	74541.5	77701	70393.4	3899.52	4240.62	4411.53		74212	77876.9	70547	4183.89	4444.56	3923.21		3664.92	260.677
83	74734.7	77955.8	70632.7	3918.39	4248.25	4432.6		74441.1	78111.4	70770.7	4199.75	4460.26	3939.24		3670.38	260.51
84	74862	78235.4	70693	3932.78	4268.85	4437.61		74596.8	78375	70818.6	4213.08	4470.07	3956.09		3778.21	256.991
85	75063.2	78528.5	70851.4	3949.42	4274.2	4459.48		74814.4	78659	70969.8	4227.7	4485.89	3969.51		3844.62	258.19
86	75139.3	78387.1	71077.2	3965.36	4302.12	4476.93		74867.9	78530.4	71205.4	4248.14	4508.16	3988.11		3662.49	260.022
87	75322.1	78503	71130.7	3968.28	4302.98	4472.33		74985.3	78683	71287.6	4247.86	4504.37	3991.36		3697.69	256.508
88	75465.7	78620.8	71368.1	3990.88	4329.3	4488.09		75151.5	78788.1	71515	4269.42	4523.38	4015.47		3636.54	253.955
89	75401	78751.1	71404.7	3988.54	4328.39	4497.62		75185.6	78863.5	71507.7	4271.52	4530.78	4012.26		3677.94	259.261
90	75597.3	79093.2	71571.3	4009.24	4354.31	4505.97		75420.6	79184.7	71656.5	4289.84	4544.4	4035.28		3764.09	254.561
91	75622.9	79108.1	71585	4002.85	4370.37	4552.54		75438.7	79203.6	71673.7	4308.59	4588.6	4028.58		3764.92	280.009
92	75685.6	78874.9	71734.7	4036.09	4375.47	4529.01		75431.7	79008.6	71854.9	4313.52	4565.75	4061.3		3576.84	252.228
93	75797.3	78860.3	71780.1	4056.25	4393.85	4566.75		75479.2	79030	71928.4	4338.95	4598.59	4079.31		3550.8	259.64
94	75902.9	79227.9	71830.1	4093.6	4406.34	4586.86		75653.6	79358.8	71948.4	4362.26	4611.83	4112.7		3705.21	249.567
95	75878.1	79360.6	71817.2	4062.47	4433.72	4584.85		75685.3	79460.7	71909.9	4360.35	4629.16	4091.54		3775.38	268.809
96	75819.1	79070.7	71733.6	4128.75	4460.84	4633.59		75541.1	79217.5	71864.7	4407.73	4664.3	4151.15		3676.41	256.577
97	75814.6	79198.3	71725.2	4119.82	4474.52	4613.71		75579.4	79321.5	71837.3	4402.68	4657.34	4148.02		3742.1	254.663
98	75804.6	79193	71819.8	4130.3	4481.02	4645.4		75605.8	79296.4	71915.2	4418.91	4682.01	4155.8		3690.59	263.106
99	75894.1	79598.7	71899.8	4140.3	4494.34	4669.42		75797.5	79647.9	71947.2	4434.69	4704.24	4165.13		3850.34	269.558
100	75758.8	79194.2	71865.5	4206.1	4542.04	4691.25		75606.2	79272.9	71939.5	4479.8	4728.29	4231.3		3666.74	248.495
101	75745.7	79310.2	71876.3	4192.19	4540.37	4740.26		75644.1	79362.1	71926.1	4490.94	4768.3	4213.58		3717.98	277.36
102	75682	79479.9	71870.4	4217.94	4570.36	4742.54		75677.5	79482.2	71872.7	4510.28	4777.69	4242.87		3804.72	267.413
103	75733.3	79113.4	71885	4249.71	4584.35	4755.6		75577.3	79194	71960.5	4529.89	4787.19	4272.58		3616.73	257.305
104	75578.3	79045.6	71918.9	4261.25	4608.3	4795.77		75514.3	79078.1	71950.5	4555.1	4826.31	4283.9		3563.78	271.201
105	75541.3	79107.6	71836.9	4267.15	4636.54	4784.56		75495.3	79130.9	71859.7	4562.75	4829.23	4296.27		3635.57	266.478
106	75553.2	79027.8	72033.6	4306.55	4648.33	4807.58		75538.2	79035.3	72041.1	4587.48	4843.48	4331.49		3497.08	255.997
107	75372.4	78735	71911.4	4346.45	4666.87	4865.89		75339.6	78751.5	71927.6	4626.4	4888.48	4364.33		3411.94	262.077
108	75368.8	79042	71899.1	4332.77	4691.52	4866.77		75436.6	79008.5	71864.7	4630.35	4902.56	4358.14		3571.95	272.206
109	75295.1	78714.2	71601.1	4349.92	4715.83	4872.43		75203.5	78760.9	71646.1	4646.06	4914.21	4377.91		3557.44	268.149
110	75188.5	78651.9	71727	4390.14	4719.08	4897.58		75189.1	78651.6	71726.7	4668.93	4926.34	4411.53		3462.44	257.406
111	75054.4	78538.3	71572.2	4388.05	4754.17	4927.79		75055	78538	71572	4690	4965.54	4414.47		3483.01	275.535
112	74948.9	78462.4	71539.5	4397.33	4772.14	4946.72		74983.6	78445.2	71522	4705.4	4986.1	4424.69		3461.56	280.707
113	74780.9	78401.2	71430.5	4432.53	4795.08	4961.56		74870.9	78357.1	71384.6	4729.72	5000.22	4459.22		3486.22	270.5
114	74779.1	78387.2	71244.8	4471.08	4844.79	5009.34		74803.7	78374.9	71232.4	4775.07	5050.89	4499.25		3571.26	275.818
115	74672.2	78375.8	71144	4474.91	4859.92	5032.81		74730.7	78346.9	71114.4	4789.21	5074.8	4503.62		3616.25	285.59
116	74477.8	78211.4	70898.2	4465.56	4859.76	5059.47		74529.1	78186	70872.2	4794.93	5097.15	4492.71		3656.87	302.218
117	74351.9	77753.6	70758.9	4528.47	4893.54	5037.82		74288.1	77785.9	70790.4	4819.95	5082.47	4557.42		3497.77	262.528
118	74382.4	78019.4	70711.7	4528.78	4907.81	5093.42		74371.2	78025	70717.3	4843.34	5131.12	4555.55		3653.85	287.786
119	74243.2	77787.1	70626.9	4582.83	4931.41	5125.17		74219.1	77799.3	70638.9	4879.8	5154.63	4604.98		3580.17	274.825
120	74024.3	77657.1	70413.1	4614.07	4969.45	5155.63		74031.5	77653.5	70409.5	4913.05	5188.2	4637.9		3621.97	275.149
121	73861.2	77491.1	70305.1	4621.27	4978.83	5168.94
122	73855.4	77462.2	70212.3	4623.29	4984.46	5172.53
123	73621.8	77321	70009.3	4643.74	5023.48	5232.22
124	73491	77029.4	69824.8	4676.65	5055.41	5222.84
125	73224.9	76887.5	69803	4654.11	5078.8	5292.65
126	73177.7	76733.1	69548.9	4684.04	5075.79	5288.01
127	72997.3	76634.9	69318.7	4758.53	5124.53	5309.97
128	72866.1	76274.3	69264.8	4752.23	5142.63	5340.76
129	72690.8	76231.5	69087.2	4778.57	5166.26	5367.99
130	72557.9	75836.6	68967.3	4811.25	5181.34	5379.01
131	72401.9	75858.6	68645.1	4854.48	5239.58	5403.84
132	72232.8	75476	68610.4	4856.13	5245.51	5420.64
133	72005.1	75496.7	68395	4885.96	5252.46	5466.64
134	71798.5	75429.6	68230.9	4908	5299.06	5507.58
135	71583.7	75373.2	68080.5	4945.21	5304.47	5494.04
136	71472.7	74831.6	68012.8	4920.6	5339.8	5558.57
137	71320.8	74935.9	68069.3	4974.16	5350.63	5544.44
138	71157.9	74694.7	67597	4995.57	5396.07	5560.64
139	71065.5	74487	67552.4	5020.62	5417.43	5566.35
140	70810.1	74180.4	67388.1	5027.05	5428.2	5629.43
141	70644.3	74148.8	67328.6	5027.68	5461.62	5636.83
142	70515.4	73890.2	67217.9	5022.97	5484.58	5658.56
143	70384.4	73806.9	67051.9	5077.64	5517.22	5684.91
144	70193.9	73481.9	66863.5	5082.48	5535.84	5679.46
145	70073.4	73801.1	66646.9	5142.1	5558.35	5732.76
146	69860.8	73214.2	66470	5127.31	5590.27	5736.56
147	69800.9	73243.8	66551.1	5188.49	5604.19	5795.03
148	69508.5	73033.3	66284.9	5170.52	5645.32	5765.29
149	69449.1	72905.8	66223.1	5217.65	5646.57	5819.65
150	69258.6	72967.8	65997.8	5280.04	5696.68	5817.68
151	69056.5	72444.3	65845.2	5262.1	5721.53	5853.79
152	68990.9	72498.4	65801	5313.54	5730.79	5882.12
153	68718.7	72055.2	65562.6	5346.54	5781.57	5914.84
154	68748	71907.4	65521.5	5362.77	5795.15	5954.19
155	68480	71837.8	65367.5	5352.91	5822.93	5935.02
156	68237.7	71561	65143.3	5405.16	5850.49	5979.79
157	68157.1	71562.8	65094.4	5432.95	5857.69	6033.85
158	68024.7	71369.4	64902.7	5412.8	5895.19	6007.25
159	67876.3	71072.1	64633.6	5477.17	5915.16	6041.33
160	67741.8	71158.8	64582.3	5463.16	5929.98	6044.71
161	67566.5	71111.5	64476.4	5535.96	5957.04	6095.12
162	67350	70732.1	64284.8	5555.84	5969.1	6133.03
163	67289.7	70245.1	64135.1	5560.91	5998.16	6118.83
164	66972.2	70044.5	63845.5	5625.6	6005.06	6140.12
165	66913.2	70355.5	63775.2	5637.46	6041.8	6195.39
166	66786.2	69891.3	63477.5	5647.99	6088.97	6196.74
167	66704.6	70008.6	63465.7	5741.77	6106.77	6200.64
168	66441.9	69614.6	63325.1	5708.75	6135.01	6264.77
169	66446.8	69815.1	63060.3	5734.87	6160.29	6282.39
170	66240.3	69521.2	62901.2	5742.23	6162.01	6290.29
171	66042.6	69594.1	62794.2	5797.56	6195.84	6305.31
172	65822	69181.8	62624.1	5795.88	6184.62	6336.48
173	65801.5	69027.2	62485.3	5839.05	6192.91	6380.54
174	65598.3	68776.8	62434.6	5822.11	6259.42	6383.12
175	65360.8	68636.6	62387.9	5850.52	6288.09	6400.3
176	65387.7	68756.4	62332.7	5874.97	6278.45	6424.98
177	65092	68286.9	62188.8	5892.33	6309.17	6435.09
178	65083.4	68093.6	62106	5900.58	6317.16	6467.13
179	64887.5	67867.6	61962.8	5946.22	6348.44	6494.78
180	64749.2	67841.9	61811.5	5930.72	6372.8	6520.05
181	64592.5	67735.3	61763.3	5971.7	6411.44	6542.19
182	64289.6	67345.7	61586.7	5967.47	6416.46	6554.22
183	64254.8	67310	61506.4	5981.6	6435.68	6622.29
184	64048.4	67316.9	61352.2	5991.8	6471.98	6584.69
185	63941.1	66844.4	61102.4	6026.52	6438.72	6641.78
186	63727.4	67002	61053.5	6039.2	6487.43	6640.5
187	63539.1	67107.9	60929.9	6034.76	6496	6631.57
188	63410.9	66479.7	60856.8	6078.17	6533.47	6702.02
189	63266.8	66534.2	60639.6	6105.9	6530.66	6689.91
190	63143.6	66372.2	60456.9	6081.35	6569.66	6696.45
191	63014.7	66321.9	60465.2	6097.74	6573.22	6729.4
192	62848.4	66072	60291.4	6104.58	6607.52	6729.75
193	62659.5	65799.5	60232.6	6135.05	6613.77	6758.41
194	62613	65869.8	60051.6	6163.46	6637.2	6753.25
195	62318.1	65608.1	59504.8	6246.04	6639.19	6765.82
196	62337.3	65565.7	59412.1	6237.26	6652.88	6803.28
197	62115.4	65404.4	59214.2	6232.46	6712.27	6790.24
198	61877.4	65155.6	59086.5	6253.73	6719.46	6857.96
199	61850.2	65042.6	58996.6	6256.12	6706.59	6854.23
200	61579.8	64980.5	58845.8	6249.92	6720.31	6846.52
201	61542.2	64578.2	58834.7	6267.92	6758.85	6893.02
202	61285.1	64659.2	58611.6	6293.13	6791.67	6868.47
203	61309.4	64434.2	58452	6298.14	6760.86	6876.85
204	61006.2	64322.6	58306.5	6352.23	6819.36	6882.24
205	60948	64378.6	58137.4	6325.02	6811.97	6883.89
206	60751	64065.2	58051.6	6362.7	6847.72	6937.54
207	60692	63979.8	57912.8	6350.8	6843.87	6923.41
208	60566.7	63721.9	57822.6	6372.93	6848.39	6972.65
209	60454.5	63555.2	57666.8	6391.33	6895.45	6937.11
210	60216.7	63363.2	57565.5	6360.18	6906.19	6975.07
211	60285.8	63196.6	57455.8	6424.47	6896.59	6999.12
212	60076.7	63019.6	57222.8	6457.47	6918.84	7000.02
213	60024.3	63057	57141.9	6461.35	6951.2	7002.51
214	59829.7	63122.8	57006.7	6486.01	6971.13	7006.03
215	59713.1	62751.1	56830.3	6507.55	6963.74	7025.31
216	59657.9	62780.4	56546.8	6530.63	6962.3	7052.75
217	59609.6	62288.3	56472	6571.11	6953.07	7082.88
218	59417	62476	56309.7	6582.86	6995	7093.58
219	59256.4	62381	56096.6	6573.27	7015.92	7081.02
220	59130.2	62085.6	55864.5	6634.94	7042.21	7114.38
221	59019.7	62075.2	55875.7	6611.34	7036.89	7140.75
222	58909	61733.6	55757.2	6645.81	7049.15	7104.77
223	58628.8	61710.8	55659.6	6667.87	7073.06	7124.97
224	58750.2	61370	55617.1	6638.87	7054.66	7153.82
225	58526.8	61532.8	55428	6667.03	7094.25	7218.37
226	58275.2	61257.1	55345.6	6685.8	7103.83	7214.59
227	58386.9	61109.9	55199.7	6700.71	7113.76	7225.48
228	58069.4	61050.7	55123.2	6715.82	7113.31	7227.48
229	57845.9	60935.6	54900.6	6729.28	7149.91	7232.72
230	57766.7	60565.4	54777.9	6707.1	7136.72	7231.95
231	57634.3	60512.2	54676.7	6743.9	7160.73	7251.77
232	57593.6	60329.8	54648.3	6735.98	7150.22	7263.33
233	57531.1	60411.4	54499.5	6765.75	7175.27	7294.98
234	57182.8	60243.2	54396.6	6742.02	7193.35	7259.26
235	57055.5	60140	54143.3	6738.4	7189.31	7261.03
236	57043.9	59988.5	54171.9	6761.19	7215.28	7313.58
237	56872.5	59835.3	54124.9	6800.22	7192.73	7292.91
238	56672.1	59565.2	53919	6807.76	7225.06	7297.93
239	56453.6	59478.8	53842.3	6787.01	7232.4	7331.94
240	56388.9	59186.4	53749	6829.24	7229.02	7324.21

## Sheet: Figure 3 panel C
α-peptide
β-gal α-complementation by MS2 RdTT: 70 nM MS2-rep / MS2-ddrep (+) RNA, 70 nM [α]MS2 (-) RNA, 70 nM ω-protein and 50 µM FDG substrate
min	MS2-rep	MS2-rep	MS2-rep	MS2-ddrep	MS2-ddrep	MS2-ddrep		MS2-rep Average	MS2-rep Average + STDEV	MS2-rep Average - STDEV	MS2-ddrep Average	MS2-ddrep Average + STDEV	MS2-ddrep Average - STDEV		MS2-rep STDEV	MS2-ddrep STDEV
1	6955.88	4997.31	3180.05	4043.36	4920.22	4728.65		5044.41	6932.77	3156.06	4564.08	5025.09	4103.06		1888.35	461.014
2	8800.43	6815.19	4424.14	5577.73	6500.75	6352.52		6679.92	8871.19	4488.65	6143.67	6639.36	5647.98		2191.27	495.687
3	10767.8	8649.53	5937.92	7291.07	8133.12	8040.6		8451.74	10872.7	6030.75	7821.59	8283.36	7359.83		2420.99	461.769
4	12822.4	10560	7643.93	9043.2	9843.5	9851.35		10342.1	12938.2	7746	9579.35	10043.7	9115.01		2596.1	464.338
5	14886	12585.7	9414.3	10775.9	11595.8	11609.1		12295.3	15042.7	9547.93	11326.9	11804.2	10849.6		2747.39	477.273
6	16974.2	14578.8	11379.4	12647.1	13360.8	13637		14310.8	17117.8	11503.8	13215	13725.8	12704.2		2807.02	510.806
7	19113.1	16648.3	13415.6	14568.8	15249.6	15430.9		16392.3	19249.7	13535	15083.1	15537.6	14628.6		2857.37	454.521
8	21396.2	18773.5	15650.8	16474.3	17242.3	17491.6		18606.8	21483.1	15730.5	17069.4	17599.7	16539.2		2876.3	530.262
9	23581.2	20863.5	18020.4	18381.2	19199.2	19502.8		20821.7	23602.3	18041.1	19027.7	19607.9	18447.6		2780.6	580.175
10	25831.2	23016.8	20419	20294	21251.1	21666.3		23089	25795.8	20382.2	21070.5	21774.2	20366.7		2706.82	703.745
11	28394.8	25508.3	22856.2	22246.8	23381.3	23705.1		25586.4	28356.6	22816.3	23111.1	23876.8	22345.3		2770.14	765.78
12	31528.4	28335.4	25708.2	24197.7	25548.1	25958.1		28524	31438.7	25609.3	25234.6	26155.7	24313.5		2914.66	921.107
13	35719.8	32291.3	29384.3	26252.2	27747.7	28346.6		32465.1	35636.4	29293.8	27448.8	28527.5	26370.1		3171.3	1078.68
14	41798.7	37835.9	34484.7	28165.4	29931.4	30601.6		38039.8	41701	34378.5	29566.1	30824.7	28307.6		3661.23	1258.53
15	50408.7	46106.7	41983.6	30333.3	32269.8	32884.7		46166.4	50379.2	41953.5	31829.3	33160.8	30497.7		4212.88	1331.54
16	63036.4	58127.2	53144.6	32403	34460.2	35504.4		58102.7	63048.7	53156.8	34122.5	35700.6	32544.5		4945.97	1578.03
17	80581.9	74932.5	68491.7	34630.5	36723.3	37886.1		74668.7	80718.1	68619.3	36413.3	38063.1	34763.5		6049.43	1649.82
18	104680	98339.7	89840.5	37019.7	39008.6	40031.3		97620.2	105066	90174.1	38686.6	40218	37155.1		7446.07	1531.42
19	137150	129311	118778	39273.8	41472.9	42620.9		128413	137632	119194	41122.5	42823.4	39421.7		9218.94	1700.86
20	180127	171937	156703	41632.7	43940.9	45070		169589	181476	157702	43547.9	45299.9	41795.8		11887.1	1752.05
21	236421	226181	206740	44244	46346.7	47398.8		223114	238190	208037	45996.5	47602.8	44390.2		15076.5	1606.3
22	309064	297952	272250	46472.3	48953.9	49982.6		293089	311971	274206	48469.6	50274.2	46665.1		18882.5	1804.54
23	403635	390716	356558	49254.8	51549.9	52816.7		383636	407960	359312	51207.1	53012.6	49401.6		24324.1	1805.53
24	523090	508302	464990	51966.6	54354	55477		498794	528988	468599	53932.5	55725.3	52139.8		30194.7	1792.73
25	674554	659861	601823	54728.3	57146.3	58437.4		645413	683871	606955	56770.7	58653.6	54887.8		38457.8	1882.9
26	860785	844046	768717	57405.8	60170.5	61199.6		824516	873559	775473	59592	61553.9	57630		49043	1961.98
27	1.09292e+06	1072034	979086	60429.9	63150.8	64200.2		1.04801e+06	1.10862e+06	987413	62593.6	64539.6	60647.7		60601.4	1945.97
28	1376396	1353758	1.23437e+06	63505	66229	67366.8		1.32151e+06	1.39782e+06	1.2452e+06	65700.2	67684.7	63715.8		76310.1	1984.42
29	1.71497e+06	1.68817e+06	1.54067e+06	66450.9	69556	70355		1.64794e+06	1.74179e+06	1.55408e+06	68787.3	70849.8	66724.8		93853.1	2062.47
30	1.98553e+06	1.96123e+06	1.86629e+06	69815.5	72690.5	73851.5		1.93768e+06	2.0007e+06	1.87467e+06	72119.1	74196.9	70041.4		63012.9	2077.78
31	2.21757e+06	2.18891e+06	2101998	73199.8	76081.1	77122.1		2.16949e+06	2.22968e+06	2.10931e+06	75467.7	77499.5	73435.8		60183.8	2031.84
32	2.43468e+06	2.40622e+06	2.31757e+06	76597.7	79861.5	80663.8		2.38616e+06	2.44724e+06	2.32507e+06	79041	81194.7	76887.4		61082.2	2153.67
33	2.63398e+06	2.60819e+06	2526978	80104.5	83387.8	84204.9		2.58971e+06	2.64556e+06	2.53387e+06	82565.7	84736.1	80395.4		55841	2170.32
34	2.79234e+06	2766274	2.70373e+06	84009.9	87139.2	87999.4		2.75411e+06	2.79965e+06	2.70857e+06	86382.8	88482.4	84283.3		45538	2099.52
35	2.92491e+06	2895600	2.84483e+06	87893.4	90921.1	91881.9		2.88845e+06	2.92896e+06	2.84793e+06	90232.1	92313.7	88150.6		40515.4	2081.58
36	3.03805e+06	3.0098e+06	2963796	91646.3	94847.8	95877.2		3.00388e+06	3.04136e+06	2.9664e+06	94123.8	96330.2	91917.3		37479.2	2206.43
37	3.1436e+06	3108690	3.06976e+06	95828.9	99105.5	99798		3.10735e+06	3.14429e+06	3.07041e+06	98244.1	100364	96124		36937.6	2120.1
38	3.23652e+06	3.19794e+06	3.16859e+06	100053	103278	104211		3.20102e+06	3.23508e+06	3.16695e+06	102514	104696	100332		34067.5	2181.87
39	3.31866e+06	3.27996e+06	3254209	104353	107507	108681		3.28428e+06	3.31672e+06	3.25183e+06	106847	109085	104608		32444.2	2238.42
40	3387248	3.35077e+06	3327167	108888	112023	112867		3.35506e+06	3.38533e+06	3.32479e+06	111259	113356	109162		30269.7	2096.77
41	3.45529e+06	3413370	3.39625e+06	113656	116450	117524		3.42164e+06	3.45202e+06	3.39126e+06	115877	117873	113880		30377.6	1996.74
42	3.5104e+06	3.46887e+06	3455813	117687	121325	122322		3.47836e+06	3.50687e+06	3.44986e+06	120444	122884	118005		28503.6	2439.66
43	3.5632e+06	3.52133e+06	3.5115e+06	123257	125929	127358		3.53201e+06	3.55946e+06	3.50455e+06	125515	127596	123433		27453.8	2081.48
44	3609968	3564703	3.56229e+06	128295	130877	132315		3.57899e+06	3.60584e+06	3.55213e+06	130496	132533	128459		26857.9	2036.89
45	3.64737e+06	3.60632e+06	3599151	133314	136159	137433		3.61761e+06	3.64363e+06	3.5916e+06	135635	137744	133526		26014.9	2108.81
46	3.68482e+06	3.64428e+06	3638392	138944	141204	142729		3.65583e+06	3.68111e+06	3.63056e+06	140959	142863	139054		25277.5	1904.53
47	3720668	3.67288e+06	3.67693e+06	144176	146783	148294		3.69016e+06	3.71666e+06	3.66366e+06	146417	148500	144334		26497	2083
48	3.74937e+06	3.70197e+06	3.70677e+06	149592	152220	154306		3.71937e+06	3.74546e+06	3.69328e+06	152039	154402	149677		26094.1	2362.08
49	3.77151e+06	3.72345e+06	3.72791e+06	155591	157881	159905		3.74096e+06	3.76751e+06	3.7144e+06	157792	159950	155634		26553.3	2158.45
50	3794826	3.74794e+06	3.75264e+06	162190	163794	166158		3.76514e+06	3.79096e+06	3.73932e+06	164047	166044	162051		25818	1996.22
51	3.8154e+06	3.77151e+06	3.77538e+06	167570	170206	172309		3.78743e+06	3.81173e+06	3.76313e+06	170028	172403	167654		24300.8	2374.8
52	3.83314e+06	3.79094e+06	3.79296e+06	174277	176382	178660		3.80568e+06	3.82948e+06	3.78188e+06	176439	178632	174247		23799.5	2192.23
53	3849670	3801257	3.81171e+06	180397	182593	185116		3.82088e+06	3.84635e+06	3.7954e+06	182702	185064	180340		25476.3	2361.61
54	3.8609e+06	3.81386e+06	3.82209e+06	186876	189338	191735		3.83228e+06	3.8574e+06	3.80716e+06	189317	191746	186887		25120.5	2429.48
55	3.87194e+06	3.82352e+06	3835149	193807	195955	198830		3.84354e+06	3.86881e+06	3.81826e+06	196197	198717	193677		25272.7	2520.08
56	3880913	3832771	3.84668e+06	200888	202941	205855		3.85346e+06	3.87823e+06	3.82868e+06	203228	205724	200732		24775.4	2495.91
57	3.88607e+06	3841682	3.85662e+06	207989	209881	213357		3.86146e+06	3.88405e+06	3.83887e+06	210409	213132	207686		22586.5	2722.8
58	3.89414e+06	3.84626e+06	3863518	215751	217065	220858		3867974	3.89222e+06	3.84372e+06	217892	220543	215240		24250.8	2651.77
59	3.89875e+06	3.85578e+06	3.86877e+06	223063	224261	228091		3.87443e+06	3.89648e+06	3.85239e+06	225138	227765	222512		22041.4	2626.53
60	3903570	3.85759e+06	3874513	230781	231924	236012		3.87856e+06	3.90181e+06	3.8553e+06	232906	235656	230155		23255.2	2750.35
61	3.90664e+06	3.86491e+06	3.87816e+06	238511	239912	243964		3883235	3.90456e+06	3.86191e+06	240796	243627	237964		21321.5	2831.88
62	3.91141e+06	3868998	3.88173e+06	247160	247306	251791		3887380	3.90914e+06	3.86562e+06	248752	251385	246120		21763.8	2632.25
63	3.91331e+06	3.87092e+06	3883953	254453	255798	259675		3889395	3.91111e+06	3.86768e+06	256642	259353	253930		21715.8	2711.69
64	3.91514e+06	3.87499e+06	3888714	263301	263739	268759		3.89295e+06	3.91335e+06	3.87254e+06	265266	268299	262234		20406.4	3032.86
65	3.91779e+06	3.87787e+06	3.88785e+06	271864	272511	277431		3.8945e+06	3.91527e+06	3.87373e+06	273935	276980	270891		20772	3044.32
66	3.9198e+06	3.88306e+06	3889535	280754	281001	285566		3.89747e+06	3.91708e+06	3.87785e+06	282440	285150	279730		19614.3	2709.85
67	3920487	3.8834e+06	3893136	289543	290063	296122		3.89901e+06	3.91824e+06	3.87978e+06	291910	295567	288252		19227.9	3657.36
68	3.91915e+06	3.8838e+06	3.89095e+06	298318	299059	304129		3.89797e+06	3.91665e+06	3.87928e+06	300502	303665	297339		18687.8	3162.86
69	3922414	3.88756e+06	3.89289e+06	307586	308294	314170		3.90096e+06	3.91973e+06	3.88218e+06	310017	313631	306403		18772.6	3613.94
70	3925390	3884955	3892254	318753	316360	323274		3.90087e+06	3.92242e+06	3.87932e+06	319462	322974	315951		21549.4	3511.6
71	3.92271e+06	3.88707e+06	3.89622e+06	327814	326691	333918		3.902e+06	3.92051e+06	3.88349e+06	329474	333363	325585		18513	3888.93
72	3.92422e+06	3.8899e+06	3.89555e+06	338304	336479	344122		3.90322e+06	3.92162e+06	3.88482e+06	339635	343627	335643		18402.7	3991.78
73	3927139	3.89171e+06	3896622	350251	346645	354398		3.90516e+06	3.92435e+06	3.88596e+06	350431	354311	346552		19194.3	3879.89
74	3924039	3.88967e+06	3899867	358470	356707	365318		3.90452e+06	3.92218e+06	3.88687e+06	360165	364714	355616		17652.2	4548.95
75	3.92322e+06	3893024	3899927	369694	366622	376794		3.90539e+06	3.92121e+06	3.88957e+06	371037	376254	365819		15822.1	5217.56
76	3.92644e+06	3.89164e+06	3.89806e+06	381658	377946	387523		3905381	3.9239e+06	3.88686e+06	382375	387204	377547		18519.3	4828.77
77	3.92327e+06	3893326	3900497	392847	388662	399671		3.9057e+06	3.92134e+06	3.89006e+06	393727	399284	388170		15636.6	5556.97
78	3923952	3.89212e+06	3.89909e+06	402899	398608	410200		3.90505e+06	3.92179e+06	3.88832e+06	403903	409763	398042		16734.4	5860.87
79	3.9253e+06	3891145	3.89626e+06	416049	410800	422289		3.90424e+06	3.92266e+06	3.88582e+06	416379	422131	410628		18422	5751.38
80	3.92495e+06	3893300	3.89766e+06	426654	420633	432782		3.9053e+06	3.92245e+06	3.88815e+06	426690	432764	420615		17150.8	6074.55
81	3926894	3.89211e+06	3.90019e+06	439082	432825	446506		3906396	3.9246e+06	3.88819e+06	439471	446320	432622		18205.9	6849.05
82	3.92459e+06	3.89632e+06	3.89997e+06	451130	444564	458596		3.90696e+06	3.92233e+06	3.89158e+06	451430	458451	444409		15375.1	7020.71
83	3926919	3.897e+06	3897917	463917	457174	470890		3.90728e+06	3.92429e+06	3.89026e+06	463994	470852	457136		17014.8	6858.17
84	3.92712e+06	3.89625e+06	3.89907e+06	476440	469106	484004		3907478	3.92455e+06	3.89041e+06	476517	483966	469068		17069.9	7449.23
85	3.92713e+06	3.89499e+06	3899846	489476	481968	497369		3.90732e+06	3.92465e+06	3.88999e+06	489605	497306	481903		17326.2	7701.44
86	3.9279e+06	3895287	3900752	502605	494658	511813		3.90798e+06	3.92545e+06	3.89051e+06	503025	511610	494440		17466.3	8585.09
87	3.92884e+06	3.8958e+06	3.89996e+06	516331	508330	524299		3.9082e+06	3.92619e+06	3.8902e+06	516320	524305	508335		17994.9	7984.91
88	3.92827e+06	3.89619e+06	3.89815e+06	529878	520624	538476		3.90754e+06	3.92552e+06	3.88955e+06	529659	538587	520731		17981.3	8927.95
89	3.92798e+06	3.89552e+06	3.89765e+06	543108	534488	551367		3.90705e+06	3.92521e+06	3.88889e+06	542988	551428	534548		18160.7	8439.99
90	3.92905e+06	3.89844e+06	3.89706e+06	557517	547148	567258		3.90818e+06	3.92627e+06	3.8901e+06	557308	567365	547251		18084.9	10056.9
91	3928052	3896419	3.89824e+06	571506	561858	580854		3.90757e+06	3.92533e+06	3.88981e+06	571406	580905	561907		17762.1	9498.77
92	3927498	3.89671e+06	3899310	586456	575498	596167		3.90784e+06	3.92491e+06	3.89077e+06	586041	596381	575700		17073.7	10340.7
93	3.93052e+06	3898258	3.89923e+06	602730	591587	610799		3.90934e+06	3.92769e+06	3.89098e+06	601706	611352	592059		18352.5	9646.79
94	3929646	3894486	3898796	617526	604967	626252		3.90764e+06	3.92682e+06	3.88847e+06	616249	626948	605549		19176.9	10699.7
95	3.929e+06	3.89889e+06	3.89728e+06	631772	620429	641598		3.90839e+06	3.92626e+06	3.89052e+06	631266	641860	620672		17870.3	10593.8
96	3.93151e+06	3.89711e+06	3896497	649648	634698	655044		3.90837e+06	3.92841e+06	3.88833e+06	646463	657003	635923		20042.5	10540
97	3931494	3.89703e+06	3.89637e+06	663130	650042	670356		3908298	3.92839e+06	3.88821e+06	661176	671473	650879		20091.1	10297
98	3934145	3898856	3.89309e+06	678993	664687	685810		3.9087e+06	3.93092e+06	3.88647e+06	676497	687277	665716		22225.9	10780.6
99	3933751	3.89652e+06	3894254	696148	681228	701547		3.90817e+06	3.93035e+06	3.886e+06	692974	703499	682450		22178.6	10524.4
100	3.93323e+06	3.89683e+06	3892593	712888	699443	717995		3.90755e+06	3.92989e+06	3.88521e+06	710109	719691	700526		22340.1	9582.85
101	3.9344e+06	3.89737e+06	3892709	730146	715777	735709		3.90816e+06	3.93101e+06	3.88532e+06	727211	737496	716926		22844.7	10285.1
102	3.9328e+06	3.89584e+06	3.89467e+06	746474	732146	750932		3.90777e+06	3.92946e+06	3.88608e+06	743184	753000	733368		21687.6	9815.82
103	3.93552e+06	3.89684e+06	3893445	763242	748659	768602		3.9086e+06	3.93198e+06	3.88523e+06	760168	770489	749847		23376.2	10321
104	3.93748e+06	3.89746e+06	3.89142e+06	782985	764516	785002		3.90879e+06	3.93382e+06	3.88376e+06	777501	788792	766211		25032.7	11290.6
105	3.93836e+06	3.89553e+06	3.89128e+06	799878	783695	803933		3.90839e+06	3.93443e+06	3.88235e+06	795836	806543	785128		26042.9	10707.5
106	3.93492e+06	3899577	3.89173e+06	818581	800915	823030		3.90874e+06	3.93175e+06	3.88573e+06	814175	825873	802478		23009.3	11697.3
107	3935237	3.89665e+06	3.89196e+06	836776	817457	840019		3907951	3.9317e+06	3.8842e+06	831417	843616	819219		23746.5	12198.2
108	3.93706e+06	3.89843e+06	3894539	854281	836098	859036		3.91001e+06	3.93352e+06	3.8865e+06	849805	861912	837699		23507.4	12106.5
109	3.93733e+06	3.90028e+06	3.89282e+06	874555	855747	877446		3.91014e+06	3.93398e+06	3.88631e+06	869250	881032	857467		23837	11782.5
110	3.93568e+06	3.89726e+06	3.89141e+06	893344	874016	897626		3.90812e+06	3.93216e+06	3.88407e+06	888329	900908	875750		24046.1	12578.8
111	3.93629e+06	3900205	3.89231e+06	915399	894545	916966		3.9096e+06	3.93305e+06	3.88615e+06	908970	921487	896453		23446.3	12516.7
112	3.93583e+06	3.89688e+06	3889510	934917	913739	936620		3.90741e+06	3.93229e+06	3.88252e+06	928425	941172	915678		24887.4	12747
113	3.93585e+06	3.89592e+06	3.8926e+06	955606	930780	956833		3.90812e+06	3.93219e+06	3.88406e+06	947740	962440	933040		24067.7	14700.1
114	3.93431e+06	3.89795e+06	3.89074e+06	974878	951941	976509		3.90767e+06	3.93102e+06	3.88431e+06	967776	981514	954038		23357.1	13737.6
115	3.93442e+06	3900323	3.89019e+06	996211	972012	997855		3.90831e+06	3.93148e+06	3.88514e+06	988693	1.00316e+06	974224		23170.2	14468.9
116	3934020	3.90077e+06	3.89001e+06	1.01939e+06	993478	1.01824e+06		3.90827e+06	3.93121e+06	3.88532e+06	1.01037e+06	1.02501e+06	995730		22943.1	14639.1
117	3.9326e+06	3897628	3889871	1.03859e+06	1.01523e+06	1.04169e+06		3.9067e+06	3.92946e+06	3.88394e+06	1.03184e+06	1.04631e+06	1.01737e+06		22761.2	14468.7
118	3.93309e+06	3.8982e+06	3.89001e+06	1.05835e+06	1036099	1.06115e+06		3.9071e+06	3.92997e+06	3.88422e+06	1.05187e+06	1.06559e+06	1.03814e+06		22878.3	13727.6
119	3.93468e+06	3896262	3.89083e+06	1.07889e+06	1058892	1.08412e+06		3.90726e+06	3.93116e+06	3.88336e+06	1.07397e+06	1.08728e+06	1.06065e+06		23900.1	13314
120	3933772	3.9014e+06	3889252	1.10245e+06	1.08026e+06	1.10339e+06		3.90814e+06	3.93115e+06	3.88513e+06	1.09537e+06	1.10846e+06	1.08227e+06		23012.6	13093.9
121	3934556	3.89651e+06	3.88853e+06	1.12677e+06	1.10282e+06	1.12661e+06
122	3934251	3.90364e+06	3.89028e+06	1.15226e+06	1.1254e+06	1.14932e+06
123	3933512	3.89729e+06	3.88839e+06	1.17156e+06	1.1462e+06	1.16994e+06
124	3.93401e+06	3.89884e+06	3.88764e+06	1.19309e+06	1.16957e+06	1.191e+06
125	3.93569e+06	3.89966e+06	3.88955e+06	1.21881e+06	1.19468e+06	1.21537e+06
126	3933716	3.89918e+06	3890757	1239765	1.21743e+06	1.23898e+06
127	3.93241e+06	3897964	3887832	1264188	1.24045e+06	1.26556e+06
128	3.93424e+06	3.90147e+06	3888992	1.2883e+06	1.26725e+06	1.28738e+06
129	3.93201e+06	3.89822e+06	3.88964e+06	1.31293e+06	1.29395e+06	1.31452e+06
130	3931840	3900545	3.88891e+06	1.33692e+06	1.31762e+06	1.33624e+06
131	3.9332e+06	3.90248e+06	3889759	1.36178e+06	1337620	1362053
132	3.9338e+06	3.90171e+06	3.8908e+06	1.38497e+06	1367313	1.38702e+06
133	3.93507e+06	3.9009e+06	3.88998e+06	1.4121e+06	1.39087e+06	1.41208e+06
134	3.93402e+06	3.89965e+06	3.889e+06	1.43794e+06	1.41721e+06	1.43529e+06
135	3.93341e+06	3899458	3.88959e+06	1.46321e+06	1.43967e+06	1.4617e+06
136	3.93196e+06	3.90219e+06	3.88945e+06	1.4888e+06	1.46614e+06	1.48902e+06
137	3.93366e+06	3902360	3890123	1.51626e+06	1.49208e+06	1.51662e+06
138	3932423	3.901e+06	3.89082e+06	1.54154e+06	1.52019e+06	1542812
139	3.9308e+06	3899684	3889974	1567564	1.54445e+06	1.56885e+06
140	3.93238e+06	3899072	3.89211e+06	1.59959e+06	1.57276e+06	1.59961e+06
141	3.93111e+06	3.90183e+06	3890990	1626121	1.59858e+06	1626728
142	3929330	3.90038e+06	3892127	1652766	1625633	1.65652e+06
143	3929233	3900329	3.89193e+06	1.68054e+06	1655295	1.68069e+06
144	3.93021e+06	3.89787e+06	3.89081e+06	1.71112e+06	1681107	1.70895e+06
145	3.92939e+06	3.90232e+06	3891650	1.7351e+06	1.70728e+06	1.73645e+06
146	3.9274e+06	3.90024e+06	3.89162e+06	1.75654e+06	1734564	1.76152e+06
147	3.92954e+06	3.89922e+06	3.89214e+06	1777418	1757662	1.78826e+06
148	3.92926e+06	3.89883e+06	3893385	1.8035e+06	1781833	1.81225e+06
149	3928102	3901983	3.89269e+06	1.82367e+06	1800916	1836065
150	3.92652e+06	3.90006e+06	3.89365e+06	1.84501e+06	1825785	1852759
151	3.92639e+06	3.89812e+06	3.89533e+06	1.86611e+06	1.8474e+06	1.87621e+06
152	3.92698e+06	3.89659e+06	3893822	1.8861e+06	1.86155e+06	1.89577e+06
153	3.92716e+06	3897982	3.89494e+06	1.903e+06	1.8859e+06	1.91805e+06
154	3.9276e+06	3900908	3.89035e+06	1.91983e+06	1.90573e+06	1.93551e+06
155	3.9279e+06	3.89939e+06	3.8899e+06	1933262	1.92159e+06	1945067
156	3.93084e+06	3.89737e+06	3890595	1.95444e+06	1.94055e+06	1.96578e+06
157	3.93085e+06	3.9003e+06	3.8894e+06	1973846	1.95348e+06	1.9796e+06
158	3931943	3898119	3.89047e+06	1.99231e+06	1.97071e+06	1.99592e+06
159	3.9327e+06	3.8968e+06	3.89044e+06	2.0048e+06	1.99128e+06	2.01458e+06
160	3.93316e+06	3.89871e+06	3.88889e+06	2024538	2.01224e+06	2.03225e+06
161	3.93014e+06	3897800	3888329	2.03578e+06	2.02457e+06	2049289
162	3.93159e+06	3.90095e+06	3889538	2.05935e+06	2.04761e+06	2.06974e+06
163	3.93327e+06	3.89756e+06	3.89007e+06	2.07311e+06	2.05715e+06	2.08047e+06
164	3.93155e+06	3.89872e+06	3.89055e+06	2.08963e+06	2.07635e+06	2.09627e+06
165	3.93779e+06	3896910	3892206	2.11078e+06	2091238	2.11094e+06
166	3936016	3.89772e+06	3894474	2115666	2.1064e+06	2.12201e+06
167	3.93403e+06	3.89626e+06	3.8943e+06	2134601	2.12149e+06	2.14032e+06
168	3.93578e+06	3.89974e+06	3.89955e+06	2.13948e+06	2.13325e+06	2147325
169	3.9352e+06	3.89798e+06	3897553	2.15867e+06	2150068	2163813
170	3930386	3899555	3.89958e+06	2.16044e+06	2.16659e+06	2.1724e+06
171	3.93249e+06	3900431	3.89822e+06	2.18185e+06	2181761	2.19582e+06
172	3936215	3.89831e+06	3897324	2204701	2.19611e+06	2.20682e+06
173	3.9354e+06	3.89867e+06	3899083	2.21552e+06	2.20984e+06	2.22623e+06
174	3.93505e+06	3899583	3.90027e+06	2230775	2.22488e+06	2236874
175	3.93519e+06	3.89992e+06	3900339	2.25187e+06	2.23891e+06	2.25722e+06
176	3.93667e+06	3.89722e+06	3898571	2264360	2.25329e+06	2.26895e+06
177	3933824	3.8977e+06	3.89917e+06	2.27618e+06	2.26814e+06	2.28102e+06
178	3.93588e+06	3.8983e+06	3.89939e+06	2292513	2282071	2.2997e+06
179	3.93489e+06	3.8973e+06	3.89952e+06	2.3086e+06	2.29856e+06	2.31013e+06
180	3.93447e+06	3898399	3897370	2.32667e+06	2.31008e+06	2.32442e+06
181	3.93608e+06	3897101	3897312	2338323	2.31836e+06	2.33751e+06
182	3934554	3898147	3.89658e+06	2.34954e+06	2.33877e+06	2.35352e+06
183	3936974	3897699	3897567	2367081	2.35237e+06	2.36974e+06
184	3.93706e+06	3897873	3897825	2382172	2.35711e+06	2.38038e+06
185	3.93634e+06	3.89681e+06	3898411	2395189	2381276	2.39895e+06
186	3.93532e+06	3.89667e+06	3.89761e+06	2407557	2392540	2411277
187	3.93504e+06	3.89577e+06	3.89865e+06	2422658	2407614	2.41996e+06
188	3.9377e+06	3898735	3.89814e+06	2442845	2424884	2.43567e+06
189	3.93499e+06	3894020	3.89756e+06	2.45638e+06	2.42977e+06	2.44853e+06
190	3.93738e+06	3.89577e+06	3897088	2.46963e+06	2442351	2458569
191	3935013	3.8947e+06	3.89926e+06	2476708	2.45952e+06	2475323
192	3.93653e+06	3.89481e+06	3898883	2.48988e+06	2.47379e+06	2.48609e+06
193	3936682	3.89799e+06	3.90107e+06	2.50344e+06	2.4868e+06	2.50336e+06
194	3.93748e+06	3896112	3.90076e+06	2.5204e+06	2497698	2511841
195	3.93675e+06	3.894e+06	3899899	2.52187e+06	2.51028e+06	2.5255e+06
196	3.93693e+06	3895394	3.90138e+06	2545445	2524097	2.53783e+06
197	3935252	3.89645e+06	3.90069e+06	2.55118e+06	2.54006e+06	2.54923e+06
198	3.93683e+06	3896771	3900237	2567937	2543107	2.55856e+06
199	3.93737e+06	3896159	3.89883e+06	2.57723e+06	2553878	2.5695e+06
200	3.93852e+06	3.89473e+06	3.90322e+06	2588206	2.57007e+06	2583765
201	3935604	3.89408e+06	3900462	2594191	2.57603e+06	2.58828e+06
202	3.93804e+06	3893354	3.89807e+06	2.60687e+06	2.59117e+06	2.59978e+06
203	3936872	3899419	3900051	2.62085e+06	2.60154e+06	2.61755e+06
204	3.93647e+06	3.89593e+06	3.90152e+06	2631577	2.60863e+06	2.62089e+06
205	3938450	3.89211e+06	3.8965e+06	2.63712e+06	2.62007e+06	2629998
206	3.93515e+06	3896538	3.89641e+06	2650113	2.62717e+06	2.63363e+06
207	3934992	3.89422e+06	3.89869e+06	2654408	2637021	2.65052e+06
208	3.93764e+06	3.89361e+06	3.89802e+06	2.66593e+06	2.64277e+06	2.65941e+06
209	3.93683e+06	3898011	3897974	2673462	2.65741e+06	2.66383e+06
210	3.93335e+06	3.89327e+06	3.89874e+06	2.67706e+06	2.66565e+06	2.68055e+06
211	3.93629e+06	3.89543e+06	3.89622e+06	2.6949e+06	2674163	2683035
212	3.93374e+06	3896753	3.89514e+06	2.69557e+06	2685247	2.68903e+06
213	3.93404e+06	3895628	3.89524e+06	2.70721e+06	2.69316e+06	2.69754e+06
214	3.93344e+06	3896377	3894925	2.71307e+06	2.69677e+06	2.70706e+06
215	3932364	3.89503e+06	3.89633e+06	2.72289e+06	2.70895e+06	2.71466e+06
216	3.93175e+06	3.89493e+06	3893832	2.72794e+06	2714386	2.72283e+06
217	3.93223e+06	3.89513e+06	3895417	2.73441e+06	2.71999e+06	2731678
218	3932177	3895444	3893048	2.7457e+06	2729253	2.73788e+06
219	3.93234e+06	3896460	3893174	2749147	2.7361e+06	2.74377e+06
220	3.9319e+06	3.89335e+06	3.89302e+06	2757872	2.74317e+06	2.75353e+06
221	3.92987e+06	3.89414e+06	3892345	2.76386e+06	2.75302e+06	2.76118e+06
222	3929790	3.89291e+06	3892448	2.76737e+06	2762174	2.76476e+06
223	3927770	3.89256e+06	3.89151e+06	2775817	2.76748e+06	2.77084e+06
224	3.93133e+06	3.8937e+06	3.89122e+06	2.7907e+06	2.77425e+06	2781247
225	3.9277e+06	3.89209e+06	3890138	2.78977e+06	2782236	2785390
226	3.92928e+06	3892693	3.89245e+06	2796945	2.78806e+06	2.79167e+06
227	3.92716e+06	3.89264e+06	3.89083e+06	2.80528e+06	2795819	2.79847e+06
228	3.92855e+06	3892041	3.89104e+06	2.80867e+06	2.80293e+06	2.80359e+06
229	3.92807e+06	3892442	3.89016e+06	2815585	2810820	2.80957e+06
230	3.92602e+06	3.89196e+06	3.89193e+06	2.82465e+06	2818763	2.8204e+06
231	3927997	3.8914e+06	3.88998e+06	2.82826e+06	2823220	2821614
232	3.92485e+06	3894181	3890870	2.83467e+06	2.82851e+06	2.83217e+06
233	3.92503e+06	3.892e+06	3890739	2834493	2.837e+06	2833256
234	3928632	3889543	3.89e+06	2840832	2.83998e+06	2837958
235	3925867	3891296	3.8904e+06	2.84826e+06	2.84408e+06	2841060
236	3.92563e+06	3.89326e+06	3.89352e+06	2.84809e+06	2.85209e+06	2.85005e+06
237	3.92792e+06	3891192	3.8917e+06	2863571	2.85841e+06	2.8516e+06
238	3.92765e+06	3892077	3.89038e+06	2.86473e+06	2.85981e+06	2.85732e+06
239	3.92751e+06	3.89135e+06	3890207	2.87049e+06	2.86632e+06	2861061
240	3.92862e+06	3.89431e+06	3.88944e+06	2.87513e+06	2873938	2870976

## Sheet: Figure 3 panel D
sfGFP								offset correction
sfGFP expression by MS2 RdTT: 70 nM MS2-rep / MS2-ddrep (+) RNA, 70 nM [sfGFP]MS2 (-) RNA and 6% (w/v) PEG 4000								2253.27
								-2253.27
min	MS2-rep	MS2-rep	MS2-rep	MS2-ddrep	MS2-ddrep	MS2-ddrep		MS2-rep	MS2-rep	MS2-rep	MS2-ddrep	MS2-ddrep	MS2-ddrep		MS2-rep Average	MS2-rep Average + STDEV	MS2-rep Average - STDEV	MS2-ddrep Average	MS2-ddrep Average + STDEV	MS2-ddrep Average - STDEV		MS2-rep STDEV	MS2-ddrep STDEV
1	-1381.62	-1033.96	-1256.13	-1497.48	-1117.87	-733.753		871.653	1219.32	997.144	755.788	1135.4	1519.52		1029.37	1205.43	853.314	1136.9	1518.77	755.036		176.058	381.868
2	-1498.8	-1266.34	-1440.68	-1626.75	-1293.2	-962.506		754.473	986.936	812.597	626.521	960.069	1290.77		851.335	972.311	730.359	959.119	1291.24	626.995		120.976	332.124
3	-1585.62	-1395	-1552.07	-1772.77	-1398.05	-1096.4		667.65	858.271	701.204	480.498	855.22	1156.87		742.375	844.136	640.613	830.862	1169.7	492.02		101.761	338.842
4	-1632.38	-1463.79	-1640.84	-1855.66	-1481.25	-1239.21		620.891	789.477	612.434	397.615	772.019	1014.06		674.268	774.132	574.403	727.898	1038.48	417.317		99.8641	310.581
5	-1664.56	-1531.68	-1716.77	-1932.53	-1530.57	-1346.63		588.714	721.587	536.504	320.743	722.707	906.642		615.602	711.028	520.175	650.031	949.665	350.396		95.4263	299.634
6	-1674.64	-1601.81	-1758.74	-1992.83	-1557.01	-1408.75		578.635	651.463	494.533	260.441	696.259	844.523		574.877	653.409	496.345	600.408	904.017	296.799		78.5321	303.609
7	-1651.55	-1638.86	-1758.66	-2025.06	-1631.47	-1518.72		601.726	614.411	494.608	228.213	621.805	734.552		570.248	636.061	504.435	528.19	794.024	262.356		65.8131	265.834
8	-1610.75	-1572.8	-1733.11	-2072.71	-1639.11	-1591.26		642.521	680.47	520.167	180.566	614.159	662.01		614.386	698.159	530.613	485.579	750.808	220.349		83.7733	265.23
9	-1510.99	-1490.2	-1665.93	-2114.5	-1667.37	-1644		742.28	763.074	587.347	138.769	585.898	609.271		697.567	793.585	601.549	444.646	709.801	179.491		96.0178	265.155
10	-1345.46	-1404.98	-1505.73	-2134.67	-1721.21	-1694.08		907.809	848.296	747.538	118.599	532.065	559.195		834.548	915.563	753.532	403.286	650.205	156.367		81.0154	246.919
11	-1090.57	-1195.76	-1296.93	-2186.03	-1724.01	-1735.21		1162.7	1057.52	956.342	67.2439	529.267	518.061		1058.85	1162.04	955.667	371.524	635.098	107.95		103.185	263.574
12	-778.645	-962.439	-1030.31	-2169.46	-1752.92	-1771.75		1474.63	1290.83	1222.96	83.8171	500.354	481.521		1329.47	1459.68	1199.27	355.231	590.471	119.991		130.207	235.24
13	-411.913	-617.007	-707.459	-2208.27	-1735.45	-1783.77		1841.36	1636.27	1545.81	45.0051	517.82	469.504		1674.48	1825.91	1523.05	344.11	604.266	83.9535		151.433	260.156
14	-7.55789	-248.837	-335.051	-2206.55	-1739.76	-1811.97		2245.71	2004.44	1918.22	46.7187	513.512	441.297		2056.12	2225.88	1886.37	333.843	585.107	82.5782		169.755	251.264
15	468.168	149.412	84.9761	-2217.71	-1772.02	-1830.58		2721.44	2402.68	2338.25	35.5657	481.251	422.696		2487.46	2692.64	2282.28	313.171	555.36	70.9816		205.18	242.189
16	976.747	622.76	571.038	-2221.54	-1754.1	-1857.7		3230.02	2876.03	2824.31	31.7356	499.175	395.574		2976.79	3197.61	2755.96	308.828	554.325	63.3318		220.825	245.497
17	1529.7	1092.73	1077.52	-2245.78	-1757.08	-1865.72		3782.97	3346	3330.79	7.48901	496.196	387.553		3486.59	3743.38	3229.8	297.079	553.688	40.4712		256.79	256.608
18	2110.56	1624.82	1620.33	-2225.75	-1767.06	-1887.8		4363.84	3878.09	3873.6	27.5181	486.214	365.469		4038.51	4320.26	3756.76	293.067	530.832	55.3024		281.749	237.765
19	2703.95	2204.21	2194.55	-2253.27	-1775.6	-1896.93		4957.22	4457.48	4447.82	-5.00222e-12	477.669	356.339		4620.84	4912.19	4329.49	278.003	526.286	29.7199		291.351	248.283
20	3337.01	2802.56	2782.8	-2238.68	-1782.77	-1915.37		5590.28	5055.83	5036.07	14.5896	470.504	337.899		5227.39	5541.82	4912.97	274.331	508.842	39.8203		314.423	234.511
21	3970.97	3458.8	3441.98	-2238.49	-1799.81	-1905.64		6224.24	5712.08	5695.25	14.7815	453.465	347.637		5877.19	6177.86	5576.51	271.961	500.885	43.0377		300.676	228.923
22	4640.33	4074.21	4087.8	-2246.09	-1800.17	-1909.35		6893.6	6327.48	6341.08	7.18359	453.102	343.92		6520.72	6843.72	6197.72	268.069	500.503	35.6338		322.997	232.435
23	5319.97	4681.24	4763.1	-2227.57	-1796.3	-1920.15		7573.24	6934.51	7016.37	25.6975	456.968	333.118		7174.71	7522.27	6827.15	271.928	493.979	49.8767		347.559	222.051
24	6026.44	5378.14	5462.07	-2239.98	-1794.82	-1933.66		8279.71	7631.41	7715.34	13.292	458.454	319.609		7875.49	8228.06	7522.91	263.785	491.556	36.0141		352.573	227.771
25	6697.67	6037.18	6151.58	-2225.63	-1836.31	-1931.88		8950.94	8290.45	8404.85	27.6462	416.957	321.396		8548.75	8901.73	8195.77	255.333	458.222	52.444		352.978	202.889
26	7443.19	6789.04	6895.6	-2235.82	-1815.36	-1911.15		9696.46	9042.31	9148.87	17.45	437.911	342.122		9295.88	9646.86	8944.9	265.828	486.197	45.4586		350.978	220.369
27	8156	7491.3	7613.18	-2214.34	-1840.69	-1914.32		10409.3	9744.57	9866.45	38.929	412.585	338.949		10006.8	10360.6	9652.89	263.488	461.416	65.5596		353.867	197.928
28	8895.04	8139.66	8353.74	-2201.55	-1818	-1910.36		11148.3	10392.9	10607	51.7217	435.268	342.912		10716.1	11105.4	10326.8	276.634	476.813	76.4552		389.324	200.179
29	9588.85	8831	9076.47	-2235.55	-1844.07	-1901.81		11842.1	11084.3	11329.7	17.7239	409.206	351.465		11418.7	11805.4	11032	259.465	470.8	48.1298		386.677	211.335
30	10311.8	9611.99	9823.74	-2242.07	-1837.74	-1920.6		12565.1	11865.3	12077	11.2026	415.53	332.672		12169.1	12528	11810.2	253.135	466.711	39.5588		358.906	213.576
31	11030.5	10297	10541.2	-2222.17	-1834.43	-1905.42		13283.8	12550.3	12794.5	31.1021	418.844	347.854		12876.2	13249.7	12502.7	265.933	472.377	59.4891		373.497	206.444
32	11740.8	11002.6	11299.4	-2216.24	-1826.02	-1902.13		13994.1	13255.9	13552.6	37.033	427.249	351.143		13600.9	13972.4	13229.4	271.808	478.66	64.9566		371.484	206.852
33	12446.7	11748	11964.2	-2232.05	-1832.19	-1887.61		14700	14001.3	14217.5	21.2244	421.087	365.658		14306.2	14664	13948.5	269.323	485.963	52.6833		357.729	216.64
34	13154.9	12543	12771.3	-2219.76	-1805.77	-1875.93		15408.2	14796.2	15024.6	33.5132	447.506	377.341		15076.3	15385.6	14767.1	286.12	507.679	64.5609		309.241	221.559
35	13880.7	13091.7	13441.6	-2245.64	-1792.29	-1889.55		16134	15344.9	15694.9	7.62988	460.984	363.724		15724.6	16119.9	15329.2	277.446	516.12	38.7717		395.354	238.674
36	14580.5	13856.7	14137.5	-2190.49	-1804.6	-1871.31		16833.7	16109.9	16390.7	62.7866	448.676	381.966		16444.8	16809.7	16079.9	297.809	504.06	91.5587		364.908	206.251
37	15256.9	14590.9	14877.5	-2223.24	-1806.98	-1880.85		17510.2	16844.2	17130.8	30.0349	446.287	372.42		17161.7	17495.8	16827.6	282.914	505.006	60.8217		334.085	222.092
38	15939.9	15272.9	15535	-2215.77	-1814.17	-1871.3		18193.1	17526.1	17788.2	37.5017	439.1	381.975		17835.8	18171.9	17499.8	286.193	503.451	68.9342		336.033	217.258
39	16604	15949.3	16199.8	-2217.15	-1796.34	-1857.47		18857.3	18202.6	18453.1	36.1179	456.936	395.804		18504.3	18834.7	18174	296.286	523.662	68.91		330.348	227.376
40	17303.8	16605.9	16883.5	-2225.2	-1814.69	-1862.25		19557.1	18859.2	19136.7	28.0769	438.578	391.026		19184.4	19535.7	18833	285.894	510.432	61.3554		351.371	224.538
41	17933.7	17258.6	17558.4	-2216.15	-1775.83	-1854.82		20187	19511.9	19811.6	37.1179	477.441	398.454		19836.8	20175.1	19498.6	304.338	539.102	69.5728		338.248	234.765
42	18621.2	17977.2	18199.4	-2200.19	-1738.29	-1827.89		20874.4	20230.4	20452.7	53.0784	514.98	425.382		20519.2	20846.3	20192.1	331.147	576.092	86.2009		327.105	244.946
43	19283.4	18619.8	18859.3	-2208.04	-1714.15	-1832.91		21536.6	20873.1	21112.6	45.231	539.127	420.358		21174.1	21510.1	20838	334.905	592.704	77.1071		336.035	257.798
44	19911.5	19205.9	19510.4	-2188.63	-1688.98	-1815.03		22164.7	21459.2	21763.6	64.6394	564.295	438.24		21795.8	22149.7	21442	355.725	615.572	95.8778		353.897	259.847
45	20496.1	19955.3	20136.5	-2215.64	-1595.88	-1808.36		22749.4	22208.6	22389.8	37.6282	657.387	444.912		22449.3	22724.5	22174	379.976	694.917	65.0347		275.279	314.941
46	21105.6	20530.9	20741.2	-2173.82	-1556.69	-1791.33		23358.8	22784.2	22994.5	79.448	696.582	461.945		23045.8	23336.6	22755.1	412.659	724.164	101.153		290.739	311.505
47	21763.1	21236	21361.8	-2171.76	-1484.79	-1789.61		24016.4	23489.2	23615.1	81.5166	768.48	463.661		23706.9	23982.2	23431.6	437.886	782.092	93.6798		275.318	344.206
48	22356.4	21674.8	21994.8	-2176.39	-1479.28	-1763.53		24609.7	23928.1	24248.1	76.885	773.994	489.741		24262	24603	23921	446.873	797.399	96.3474		341.005	350.526
49	22960.1	22468.4	22561.4	-2147.91	-1406.36	-1759.93		25213.4	24721.6	24814.6	105.36	846.912	493.344		24916.6	25177.8	24655.3	481.872	852.781	110.963		261.247	370.909
50	23538.9	23048.8	23138.2	-2158.94	-1356.66	-1720.5		25792.2	25302	25391.5	94.3274	896.611	532.775		25495.2	25756.2	25234.2	507.905	909.624	106.185		261.01	401.72
51	24058.6	23470.7	23722.2	-2131.83	-1325.22	-1728.47		26311.9	25723.9	25975.5	121.438	928.053	524.806		26003.8	26298.7	25708.8	524.765	928.073	121.458		294.973	403.307
52	24682	24109	24276.5	-2106.85	-1302.71	-1743.69		26935.3	26362.2	26529.8	146.426	950.564	509.58		26609.1	26903.7	26314.5	535.523	938.219	132.827		294.639	402.696
53	25184.5	24661.3	24828.5	-2047.97	-1250.97	-1711.91		27437.8	26914.6	27081.8	205.301	1002.3	541.359		27144.7	27411.9	26877.5	582.987	983.115	182.86		267.217	400.128
54	25767.4	25306.8	25400.3	-1985.67	-1212.16	-1696.57		28020.6	27560.1	27653.6	267.604	1041.11	556.703		27744.8	27988.2	27501.3	621.807	1012.65	230.964		243.432	390.843
55	26231.6	25809.6	25903.1	-1937.62	-1185.08	-1663.76		28484.9	28062.8	28156.4	315.651	1068.2	589.516		28234.7	28456.4	28013.1	657.788	1038.68	276.898		221.665	380.889
56	26753.2	26292.4	26450.8	-1877.02	-1167.9	-1649.78		29006.5	28545.6	28704.1	376.255	1085.37	603.494		28752.1	28986.2	28517.9	688.373	1050.47	326.277		234.157	362.096
57	27279.3	26813.8	26921.9	-1847.75	-1129.39	-1635.66		29532.6	29067.1	29175.2	405.521	1123.88	617.608		29258.3	29501.9	29014.7	715.669	1084.75	346.587		243.631	369.082
58	27749.2	27366.7	27441.8	-1770.38	-1104.54	-1649.87		30002.4	29620	29695.1	482.895	1148.73	603.399		29772.5	29975.1	29569.9	745.008	1099.79	390.221		202.629	354.787
59	28279.4	27834.4	27962.7	-1722.03	-1073.71	-1597.95		30532.7	30087.7	30215.9	531.244	1179.56	655.32		30278.8	30507.8	30049.7	788.708	1132.84	444.582		229.065	344.127
60	28658.3	28261.4	28383.9	-1713.9	-1052.5	-1616.82		30911.6	30514.7	30637.1	539.368	1200.77	636.452		30687.8	30891.1	30484.5	792.197	1149.35	435.048		203.256	357.149
61	29121.5	28842.2	28856.3	-1654.71	-1020.04	-1597.81		31374.8	31095.5	31109.6	598.566	1233.23	655.462		31193.3	31350.6	31035.9	829.087	1180.24	477.932		157.348	351.155
62	29571.9	29331.2	29313.9	-1615.58	-995.751	-1594.59		31825.2	31584.5	31567.1	637.693	1257.52	658.683		31658.9	31803.2	31514.7	851.299	1203.25	499.344		144.246	351.955
63	30038.6	29675.9	29742.7	-1599.57	-967.089	-1613.29		32291.8	31929.2	31995.9	653.697	1286.18	639.979		32072.3	32265.3	31879.3	859.953	1229.14	490.763		193.009	369.19
64	30446.9	29968.3	30160.6	-1513.79	-1001.12	-1602.17		32700.2	32221.6	32413.9	739.478	1252.16	651.103		32445.2	32686	32204.4	880.912	1205.44	556.383		240.828	324.529
65	30837.6	30549.6	30646.8	-1531.77	-988.09	-1575.13		33090.9	32802.9	32900.1	721.504	1265.18	678.145		32931.3	33077.8	32784.8	888.277	1215.41	561.149		146.511	327.128
66	31283.4	30941.6	31029.7	-1514.02	-922.515	-1574.56		33536.7	33194.9	33283	739.254	1330.76	678.709		33338.2	33515.6	33160.8	916.24	1276.5	555.983		177.447	360.257
67	31678.1	31456.6	31428.8	-1471.14	-965.421	-1566.39		33931.3	33709.9	33682	782.134	1287.85	686.878		33774.4	33911	33637.8	918.955	1241.96	595.95		136.598	323.005
68	32061.1	31897.1	31887.7	-1435.62	-932.15	-1580.21		34314.4	34150.3	34141	817.652	1321.12	673.067		34201.9	34299.4	34104.4	937.28	1277.47	597.094		97.522	340.187
69	32393.3	32357	32225.4	-1424.06	-939.333	-1560.33		34646.5	34610.3	34478.7	829.214	1313.94	692.947		34578.5	34666.8	34490.2	945.367	1271.75	618.983		88.3097	326.384
70	32813.9	32950.3	32614.3	-1404.71	-900.508	-1559.57		35067.2	35203.5	34867.6	848.561	1352.76	693.7		35046.1	35215.1	34877.1	965.008	1309.63	620.39		168.972	344.618
71	33179.6	33316.2	33009.4	-1364.59	-833.258	-1558.35		35432.9	35569.5	35262.7	888.686	1420.01	694.925		35421.7	35575.4	35268	1001.21	1376.62	625.796		153.698	375.412
72	33556.6	33762.3	33372.9	-1368.89	-835.835	-1550.43		35809.9	36015.6	35626.2	884.381	1417.44	702.847		35817.2	36012	35622.4	1001.56	1372.98	630.129		194.794	371.426
73	33893	34029.5	33679.5	-1325.22	-882.053	-1542.04		36146.3	36282.7	35932.8	928.049	1371.22	711.235		36120.6	36297	35944.2	1003.5	1339.9	667.101		176.384	336.399
74	34173.2	34434.6	34070.6	-1277.23	-811.005	-1512.28		36426.4	36687.8	36323.9	976.038	1442.27	740.996		36479.4	36667	36291.7	1053.1	1410.03	696.17		187.672	356.93
75	34471.2	35031.1	34355.3	-1315.02	-794.749	-1527.36		36724.5	37284.4	36608.6	938.25	1458.52	725.909		36872.5	37233.8	36511.1	1040.89	1417.83	663.955		361.372	376.939
76	34819	35182.7	34679.5	-1278.52	-821.897	-1511.16		37072.3	37436	36932.7	974.753	1431.37	742.114		37147	37406.8	36887.2	1049.41	1400.06	698.771		259.83	350.643
77	35169.9	35544.9	35057	-1264.63	-785.306	-1520.63		37423.2	37798.2	37310.3	988.643	1467.97	732.638		37510.5	37766	37255.1	1063.08	1436.36	689.81		255.407	373.273
78	35445.7	35897.6	35272.8	-1274.56	-727.218	-1528.64		37699	38150.9	37526	978.711	1526.05	724.635		37792	38114.6	37469.3	1076.47	1486.02	666.912		322.639	409.555
79	35712.6	36115.6	35559	-1222.15	-730.078	-1492.57		37965.9	38368.8	37812.2	1031.12	1523.19	760.702		38049	38336.4	37761.5	1105.01	1491.58	718.428		287.447	386.579
80	35983.5	36528.8	35895.6	-1211.37	-747.029	-1492.55		38236.7	38782.1	38148.8	1041.9	1506.24	760.726		38389.2	38732.3	38046.2	1102.96	1479.45	726.465		343.054	376.49
81	36286.2	36833.2	36183.5	-1173.12	-782.989	-1479.17		38539.5	39086.5	38436.8	1080.15	1470.28	774.105		38687.6	39036.8	38338.3	1108.18	1457.12	759.246		349.253	348.934
82	36567.8	37117.4	36483.3	-1184.31	-758.106	-1499.81		38821	39370.7	38736.6	1068.96	1495.17	753.463		38976.1	39320.4	38631.8	1105.86	1478.09	733.638		344.324	372.226
83	36855.3	37565.6	36744.8	-1163.3	-740.122	-1479.3		39108.6	39818.9	38998.1	1089.98	1513.15	773.968		39308.5	39753.9	38863.1	1125.7	1496.58	754.814		445.422	370.884
84	37110.5	37663.2	37007.2	-1145.63	-740.729	-1471.72		39363.8	39916.5	39260.4	1107.64	1512.54	781.547		39513.6	39866.3	39160.8	1133.91	1500.12	767.705		352.733	366.205
85	37378.8	37927.4	37305.9	-1134.11	-710.49	-1451.99		39632.1	40180.6	39559.2	1119.16	1542.78	801.287		39790.6	40130.4	39450.9	1154.41	1526.41	782.408		339.723	372.002
86	37547.7	38019	37635.4	-1136.29	-635.315	-1450.12		39801	40272.3	39888.7	1116.98	1617.96	803.156		39987.3	40238	39736.7	1179.37	1590.33	768.399		250.653	410.967
87	37805.3	38373.5	37902.7	-1098.34	-635.048	-1431.78		40058.5	40626.8	40156	1154.93	1618.22	821.49		40280.4	40584.3	39976.6	1198.22	1598.34	798.088		303.871	400.127
88	38104.3	38685.5	38127.3	-1078.77	-610.351	-1414.46		40357.6	40938.8	40380.6	1174.5	1642.92	838.809		40559	40888.1	40229.9	1218.74	1622.62	814.865		329.123	403.878
89	38283.8	38796.8	38436.3	-1059.84	-604.632	-1421.71		40537	41050	40689.6	1193.43	1648.64	831.565		40758.9	41022.3	40495.5	1224.54	1633.97	815.119		263.426	409.425
90	38500.4	38989.2	38705.7	-1074.82	-594.389	-1402.08		40753.6	41242.5	40959	1178.45	1658.88	851.195		40985	41230.5	40739.6	1229.51	1635.77	823.253		245.453	406.258
91	38709.4	39557	38939.2	-1052.5	-583.247	-1405.39		40962.7	41810.3	41192.5	1200.77	1670.02	847.879		41321.8	41760.2	40883.5	1239.56	1652	827.114		438.367	412.443
92	38844.2	39545.1	39207.3	-1032.31	-543.253	-1387.1		41097.5	41798.4	41460.5	1220.96	1710.02	866.172		41452.1	41802.6	41101.6	1265.72	1689.42	842.016		350.493	423.701
93	39047.4	39681.6	39413.2	-1039.7	-619.949	-1386.83		41300.7	41934.9	41666.4	1213.57	1633.32	866.444		41634	41952.4	41315.6	1237.78	1621.79	853.766		318.364	384.012
94	39327.6	39868	39599.6	-1029.5	-581.905	-1364.75		41580.9	42121.3	41852.9	1223.77	1671.37	888.526		41851.7	42121.9	41581.5	1261.22	1653.98	868.459		270.201	392.762
95	39440.3	40274.5	39812.8	-1000.84	-512.348	-1355.32		41693.5	42527.8	42066	1252.43	1740.92	897.954		42095.8	42513.7	41677.9	1297.1	1720.36	873.846		417.916	423.257
96	39631.8	40345.9	40045.7	-1015.23	-576.078	-1374.81		41885	42599.1	42299	1238.04	1677.19	878.464		42261	42619.6	41902.5	1264.57	1664.59	864.542		358.557	400.025
97	39784.6	40453.7	40175.5	-977.418	-571.33	-1334.47		42037.8	42707	42428.8	1275.85	1681.94	918.805		42391.2	42727.4	42055	1292.2	1674.03	910.369		336.169	381.831
98	39922.7	40594.9	40257.4	-943.996	-496.713	-1323.32		42176	42848.2	42510.7	1309.28	1756.56	929.953		42511.6	42847.7	42175.5	1331.93	1745.7	918.161		336.095	413.768
99	40073.9	40740.2	40482.8	-964.515	-466.404	-1264.13		42327.2	42993.5	42736	1288.76	1786.87	989.147		42685.6	43021.6	42349.6	1354.92	1757.88	951.969		336.013	402.956
100	40171.6	40846.7	40642	-933.42	-471.622	-1215.09		42424.9	43100	42895.2	1319.85	1781.65	1038.18		42806.7	43152.8	42460.5	1379.89	1755.25	1004.54		346.161	375.355
101	40417.7	41345.7	40878.4	-964.623	-462.254	-1145.96		42671	43599	43131.6	1288.65	1791.02	1107.32		43133.9	43597.9	42669.9	1395.66	1749.85	1041.47		463.996	354.19
102	40526.9	41292.6	40968.5	-906.356	-509.391	-1015.28		42780.1	43545.9	43221.7	1346.92	1743.88	1237.99		43182.6	43567	42798.2	1442.93	1709.19	1176.67		384.384	266.262
103	40624.9	41554.8	41203.1	-876.973	-438.379	-890.275		42878.2	43808.1	43456.4	1376.3	1814.89	1363		43380.9	43850.4	42911.4	1518.06	1775.21	1260.92		469.51	257.148
104	40777.2	41630.3	41315.3	-865.618	-421.01	-780.743		43030.4	43883.6	43568.6	1387.65	1832.26	1472.53		43494.2	43925.6	43062.8	1564.15	1800.19	1328.11		431.426	236.039
105	40874	41708.7	41427.6	-863.823	-381.552	-653.641		43127.3	43961.9	43680.9	1389.45	1871.72	1599.63		43590	44014.7	43165.4	1620.27	1862.06	1378.47		424.661	241.797
106	41048.7	41732	41613.3	-855.635	-449.82	-558.089		43302	43985.3	43866.6	1397.64	1803.45	1695.18		43718	44083	43352.9	1632.09	1842.23	1421.96		365.075	210.135
107	41111.6	41685.1	41794.8	-828.385	-378.746	-476.919		43364.9	43938.4	44048.1	1424.89	1874.53	1776.35		43783.8	44150.7	43416.9	1691.92	1928.33	1455.51		366.876	236.411
108	41314.8	42107.8	41900.5	-850.665	-387.782	-427.129		43568.1	44361.1	44153.8	1402.61	1865.49	1826.14		44027.6	44438.9	43616.4	1698.08	1954.72	1441.44		411.276	256.643
109	41377.7	42048.9	41943.8	-807.921	-377.034	-376.979		43630.9	44302.2	44197	1445.35	1876.24	1876.29		44043.4	44404.4	43682.3	1732.63	1981.42	1483.84		361.032	248.789
110	41523.2	42101.3	42109.9	-808.503	-317.843	-313.888		43776.4	44354.6	44363.2	1444.77	1935.43	1939.38		44164.7	44501	43828.4	1773.19	2057.63	1488.76		336.312	284.431
111	41592.4	42232.6	42276.8	-786.272	-327.853	-241.949		43845.6	44485.9	44530.1	1467	1925.42	2011.32		44287.2	44670.2	43904.1	1801.25	2093.88	1508.61		383.036	292.636
112	41749.3	42622.3	42411.2	-785.408	-287.323	-193.408		44002.6	44875.5	44664.5	1467.86	1965.95	2059.86		44514.2	44969.7	44058.7	1831.23	2149.39	1513.06		455.466	318.165
113	41742.5	42433.6	42407.8	-771.48	-331.432	-162.073		43995.8	44686.8	44661.1	1481.79	1921.84	2091.2		44447.9	44839.7	44056.1	1831.61	2146.17	1517.05		391.765	314.564
114	41938.8	42811.5	42570	-757.154	-276.729	-120.165		44192.1	45064.8	44823.2	1496.12	1976.54	2133.11		44693.4	45143.9	44242.8	1868.59	2200.52	1536.66		450.58	331.933
115	41933.6	42683.3	42725.1	-739.879	-260.145	-69.34		44186.8	44936.6	44978.4	1513.39	1993.13	2183.93		44700.6	45146	44255.2	1896.82	2242.31	1551.33		445.425	345.488
116	42099.5	43001.5	42758.2	-712.89	-235.286	-44.7758		44352.8	45254.8	45011.5	1540.38	2017.99	2208.5		44873	45339.7	44406.4	1922.29	2266.47	1578.1		466.649	344.184
117	42090.3	42764.8	42811.8	-715.787	-253.352	-28.6694		44343.5	45018	45065	1537.49	1999.92	2224.6		44808.9	45212.5	44405.2	1920.67	2271.02	1570.32		403.674	350.347
118	42292.3	43037.4	42949.5	-758.788	-207.223	-4.83839		44545.6	45290.7	45202.8	1494.48	2046.05	2248.43		45013	45420.2	44605.8	1929.66	2319.87	1539.44		407.168	390.218
119	42276.9	43207.6	43116	-730.969	-199.77	35.2771		44530.2	45460.9	45369.2	1522.3	2053.5	2288.55		45120.1	45633	44607.1	1954.79	2347.33	1562.24		512.941	392.545
120	42390.8	43250.7	43176.3	-712.459	-193.699	67.4492		44644.1	45504	45429.6	1540.81	2059.57	2320.72		45192.6	45669	44716.1	1973.7	2370.68	1576.72		476.437	396.982
121	42454.8	43225	43177.2	-688.005	-181.439	110.132		44708.1	45478.3	45430.4	1565.27	2071.83	2363.4
122	42560.2	43271.4	43298	-647.642	-188.102	143.751		44813.5	45524.6	45551.3	1605.63	2065.17	2397.02
123	42648.8	43672.2	43342.4	-661.766	-210.627	150.073		44902.1	45925.4	45595.7	1591.51	2042.65	2403.34
124	42785.4	43567.9	43472.5	-626.541	-153.746	205.424		45038.6	45821.2	45725.8	1626.73	2099.53	2458.7
125	42798.4	43570.3	43542.8	-633.096	-117.619	241.622		45051.7	45823.6	45796.1	1620.18	2135.65	2494.89
126	42847	43698.3	43606.6	-591.196	-191.781	269.825		45100.3	45951.6	45859.9	1662.08	2061.49	2523.1
127	43001	43671.3	43682.5	-611.206	-130.419	285.19		45254.2	45924.6	45935.8	1642.07	2122.85	2538.46
128	43070.1	43989.8	43776.2	-609.451	-79.1715	301.929		45323.3	46243	46029.5	1643.82	2174.1	2555.2
129	43198.4	43988.6	43985.7	-580.624	-73.823	346.941		45451.7	46241.9	46239	1672.65	2179.45	2600.21
130	43164.8	43988.2	43912.1	-551.906	-131.86	347.241		45418	46241.5	46165.4	1701.37	2121.41	2600.51
131	43278.1	44008.9	44087.7	-514.602	-42.6842	386.637		45531.4	46262.2	46341	1738.67	2210.59	2639.91
132	43244.9	43982.4	44077.6	-530.239	-123.151	415.296		45498.2	46235.6	46330.9	1723.03	2130.12	2668.57
133	43383.3	44159.7	44203.2	-534.276	-22.4993	428.673		45636.5	46413	46456.5	1719	2230.77	2681.95
134	43464.8	44141.2	44297.2	-520.201	20.945	450.746		45718.1	46394.5	46550.5	1733.07	2274.22	2704.02
135	43480.1	44259.1	44325.1	-513.177	43.5103	490.331		45733.4	46512.4	46578.4	1740.1	2296.78	2743.6
136	43596.5	44515	44485.7	-466.061	33.2951	517.095		45849.7	46768.3	46738.9	1787.21	2286.57	2770.37
137	43602.2	44385.9	44530.3	-457.31	36.951	551.732		45855.5	46639.1	46783.5	1795.96	2290.22	2805
138	43685.8	44449.5	44555.5	-441.727	81.5187	574.613		45939	46702.8	46808.7	1811.55	2334.79	2827.89
139	43707.2	44421.2	44524.5	-453.939	95.7084	579.906		45960.4	46674.5	46777.8	1799.33	2348.98	2833.18
140	43808	44452.9	44575.6	-396.83	37.9711	598.56		46061.3	46706.1	46828.9	1856.44	2291.24	2851.83
141	43830.3	44504.4	44673.2	-403.488	103.663	638.03		46083.5	46757.7	46926.5	1849.78	2356.94	2891.3
142	43881	44604.9	44666.8	-356.964	110.66	656.893		46134.3	46858.2	46920.1	1896.31	2363.93	2910.17
143	44029.4	44819.7	44815.1	-366.541	92.4628	690.1		46282.7	47073	47068.4	1886.73	2345.74	2943.37
144	43953.3	44551.8	44746.8	-356.489	105.934	703.335		46206.6	46805	47000.1	1896.78	2359.21	2956.61
145	44015.5	44664.4	44854.3	-285.109	159.447	722.7		46268.7	46917.7	47107.6	1968.16	2412.72	2975.97
146	44163.6	44859.9	44924.5	-327.243	221.761	748.525		46416.9	47113.2	47177.8	1926.03	2475.03	3001.8
147	44135.9	44828.1	44962.8	-286.149	199.133	778.075		46389.2	47081.4	47216.1	1967.12	2452.4	3031.35
148	44241.9	44905	45026	-299.412	210.838	782.237		46495.2	47158.3	47279.2	1953.86	2464.11	3035.51
149	44351.1	45058.5	45042.2	-260.947	177.112	807.869		46604.4	47311.8	47295.5	1992.32	2430.38	3061.14
150	44279.6	44940	45060.9	-227.973	172.849	846.212		46532.9	47193.2	47314.2	2025.3	2426.12	3099.48
151	44374.3	45113.2	45089.7	-238.152	224.958	871.122		46627.5	47366.4	47343	2015.12	2478.23	3124.39
152	44407.1	45093.8	45164.1	-196.562	210.278	878.947		46660.4	47347.1	47417.4	2056.71	2463.55	3132.22
153	44485.8	45186.6	45196.4	-176.039	230.703	906.61		46739	47439.8	47449.6	2077.23	2483.97	3159.88
154	44424	45100.4	45301.3	-174.103	353.303	942.123		46677.3	47353.7	47554.6	2079.17	2606.58	3195.4
155	44496.8	45076.5	45357.4	-158.29	338.991	935.483		46750.1	47329.7	47610.7	2094.98	2592.26	3188.76
156	44540.6	45137.7	45336.1	-163.368	321.406	967.448		46793.9	47391	47589.4	2089.9	2574.68	3220.72
157	44678.2	45407.6	45461.8	-135.561	301.062	978.428		46931.4	47660.9	47715.1	2117.71	2554.33	3231.7
158	44586.1	45262.6	45415	-136.899	343.179	992.819		46839.4	47515.8	47668.2	2116.37	2596.45	3246.09
159	44751.1	45417.7	45493.8	-94.8262	354.837	1015		47004.4	47671	47747.1	2158.45	2608.11	3268.27
160	44780.9	45321.1	45507.2	-86.2843	409.325	1052.27		47034.2	47574.4	47760.5	2166.99	2662.6	3305.54
161	44723.8	45305.8	45573.4	-67.0279	428.183	1065.62		46977.1	47559.1	47826.7	2186.24	2681.46	3318.89
162	44759.2	45161.3	45636.7	-63.4889	486.724	1098.1		47012.4	47414.5	47890	2189.78	2740	3351.37
163	44877.2	45414.7	45669.2	-13.8599	401.929	1124.81		47130.5	47668	47922.4	2239.41	2655.2	3378.08
164	44961.2	45578.7	45666.8	-17.8067	537.249	1120.48		47214.4	47832	47920	2235.47	2790.52	3373.75
165	44896.4	45411.6	45725.4	-10.2794	512.575	1153.26		47149.6	47664.9	47978.6	2242.99	2765.85	3406.53
166	45040.5	45784.9	45783.2	46.7316	556.665	1199.73		47293.8	48038.2	48036.5	2300	2809.94	3453.01
167	44972	45528.8	45737.4	29.6015	573.951	1188.46		47225.3	47782.1	47990.7	2282.87	2827.22	3441.73
168	44967.5	45683.5	45766.4	58.7996	502.632	1212.29		47220.8	47936.8	48019.7	2312.07	2755.9	3465.57
169	45002.4	45497.6	45865.7	109.39	610.329	1240.01		47255.7	47750.9	48119	2362.66	2863.6	3493.29
170	45151.7	45617.5	45877.3	108.995	549.087	1242.76		47405	47870.8	48130.6	2362.27	2802.36	3496.04
171	45119.6	45575.5	45995.6	113.212	650.256	1277.76		47372.9	47828.8	48248.9	2366.48	2903.53	3531.03
172	45171.9	45607.9	46022.1	152.085	670.584	1320.02		47425.2	47861.2	48275.4	2405.36	2923.86	3573.29
173	45253.2	45690	45978.3	156.378	588.252	1347.24		47506.5	47943.3	48231.5	2409.65	2841.52	3600.51
174	45331.4	45877.8	46137.5	186.968	662.382	1337.77		47584.7	48131	48390.7	2440.24	2915.65	3591.04
175	45376.9	45900.9	46055.9	200.31	684.772	1350.26		47630.2	48154.2	48309.1	2453.58	2938.04	3603.53
176	45376.4	46080.8	46111	181.477	657.784	1373.16		47629.7	48334.1	48364.3	2434.75	2911.06	3626.43
177	45331.1	46006.9	46042.3	218.39	693.487	1410.47		47584.4	48260.2	48295.5	2471.66	2946.76	3663.74
178	45440.7	45962.5	46166.9	224.562	698.751	1407.67		47693.9	48215.8	48420.2	2477.83	2952.02	3660.94
179	45508.4	45996.3	46204	228.678	795.067	1427.37		47761.7	48249.6	48457.3	2481.95	3048.34	3680.64
180	45433.3	45981.1	46121.5	266.406	809.529	1432.27		47686.6	48234.3	48374.7	2519.68	3062.8	3685.54
181	45497.4	46076.3	46212.8	304.535	792.847	1464.97		47750.6	48329.6	48466	2557.81	3046.12	3718.24
182	45499.8	45922.1	46275.3	305.338	815.848	1505.26		47753.1	48175.4	48528.6	2558.61	3069.12	3758.53
183	45638.1	45999.9	46301.8	326.63	784.208	1506.76		47891.4	48253.2	48555.1	2579.9	3037.48	3760.03
184	45654.8	46334.4	46277.7	316.293	760.244	1509.62		47908.1	48587.7	48531	2569.57	3013.52	3762.89
185	45692.7	46153.5	46296.3	349.355	871.471	1531.85		47946	48406.8	48549.5	2602.63	3124.74	3785.12
186	45760.2	46057.8	46324.3	370.974	907.994	1547.95		48013.4	48311	48577.6	2624.25	3161.27	3801.22
187	45787	46238.5	46405.4	358.871	900.698	1571.6		48040.3	48491.8	48658.7	2612.14	3153.97	3824.87
188	45843.4	46294.2	46547.2	409.782	916.84	1607.24		48096.7	48547.5	48800.5	2663.05	3170.11	3860.51
189	45753.7	46311.2	46433.4	434.116	923.842	1608.99		48006.9	48564.5	48686.7	2687.39	3177.11	3862.26
190	45818.4	46290.4	46537.8	444.256	952.212	1643.26		48071.7	48543.6	48791	2697.53	3205.48	3896.53
191	45865.5	46384.6	46592.8	442.209	959.776	1668.71		48118.8	48637.9	48846.1	2695.48	3213.05	3921.98
192	45921.7	46495.1	46657.4	463.423	899.466	1687.12		48175	48748.3	48910.7	2716.7	3152.74	3940.39
193	46014.9	46369.4	46717.7	435.339	1002.38	1714.51		48268.2	48622.6	48971	2688.61	3255.65	3967.78
194	45979.9	46379.6	46691.2	481.266	1040.63	1725.28		48233.2	48632.8	48944.5	2734.54	3293.9	3978.55
195	45968.2	46408.8	46765.5	527.266	1040.79	1757.75		48221.5	48662.1	49018.8	2780.54	3294.06	4011.03
196	45984.3	46436.1	46705	542.38	996.99	1761.56		48237.6	48689.4	48958.3	2795.65	3250.26	4014.83
197	46022.9	46399.1	46794.5	534.384	1065.42	1813.26		48276.2	48652.4	49047.7	2787.66	3318.69	4066.53
198	46007.6	46425.3	46725.6	578.866	1094.35	1817.32		48260.8	48678.5	48978.9	2832.14	3347.62	4070.59
199	46062.4	46714.4	46777.1	595.754	1102.84	1824.45		48315.6	48967.7	49030.4	2849.03	3356.11	4077.73
200	46133.9	46540.1	46747.4	636.763	1106.6	1834.72		48387.1	48793.4	49000.7	2890.04	3359.87	4087.99
201	46106.4	46619.4	46951.9	638.337	1141.72	1886.76		48359.7	48872.7	49205.2	2891.61	3394.99	4140.04
202	46165.3	46620.1	46848.8	638.408	1168.77	1887.37		48418.6	48873.4	49102.1	2891.68	3422.05	4140.64
203	46222.6	46768.2	47000.4	678.457	1213.76	1908.63		48475.9	49021.5	49253.6	2931.73	3467.03	4161.91
204	46279.7	46705.3	47049.9	692.186	1188.82	1944.23		48533	48958.6	49303.2	2945.46	3442.09	4197.5
205	46209.4	46688.9	47063.8	716.512	1212.52	1955.19		48462.6	48942.2	49317.1	2969.78	3465.79	4208.46
206	46350.3	46772.2	47096.2	718.99	1226.69	1968.48		48603.6	49025.4	49349.5	2972.26	3479.97	4221.75
207	46403.8	46666.5	47040.7	736.203	1269.78	1989.21		48657.1	48919.8	49294	2989.48	3523.05	4242.48
208	46470.7	47001.6	47037.1	741.043	1205.73	2006.28		48724	49254.9	49290.4	2994.32	3459.01	4259.56
209	46469.9	46803.5	47080	764.674	1247.5	2019.67		48723.2	49056.8	49333.3	3017.95	3500.78	4272.95
210	46512.6	46911.2	47049.1	801.111	1255.89	2046.55		48765.8	49164.5	49302.4	3054.38	3509.16	4299.82
211	46491.4	46967.9	47208	825.685	1331.16	2074.1		48744.7	49221.1	49461.3	3078.96	3584.43	4327.37
212	46580.6	47072.8	47192.9	848.466	1354.2	2083.45		48833.9	49326	49446.2	3101.74	3607.48	4336.72
213	46558.7	46778.4	47325.4	882.049	1389.75	2121.9		48812	49031.6	49578.6	3135.32	3643.02	4375.17
214	46639.3	47119.5	47221.6	881.118	1359.46	2110.79		48892.6	49372.8	49474.8	3134.39	3612.73	4364.06
215	46553.7	46974.5	47187.3	913.319	1331.74	2150.68		48807	49227.8	49440.6	3166.59	3585.01	4403.95
216	46765.2	47197.4	47309.7	937.889	1408.48	2186.51		49018.5	49450.7	49563	3191.16	3661.75	4439.78
217	46768.2	47185.6	47353.2	963.478	1478.84	2206.69		49021.5	49438.9	49606.5	3216.75	3732.11	4459.96
218	46720.8	47312	47254.3	976.227	1465.18	2190.92		48974.1	49565.3	49507.5	3229.5	3718.45	4444.19
219	46777.6	47200.2	47313.8	992.571	1453.39	2244.4		49030.9	49453.5	49567.1	3245.84	3706.66	4497.67
220	46824.7	47138.5	47272	1010.19	1436.81	2231.28		49077.9	49391.8	49525.2	3263.47	3690.08	4484.55
221	46826	47193	47274.4	1011.63	1529.56	2262.88		49079.2	49446.2	49527.6	3264.91	3782.83	4516.15
222	46895.3	47310.1	47348.6	1035.49	1562.95	2257.31		49148.6	49563.4	49601.8	3288.76	3816.22	4510.58
223	46966.5	47124.5	47417.6	1048.09	1519.7	2294.89		49219.7	49377.7	49670.8	3301.36	3772.97	4548.16
224	46991.9	47164.6	47345.9	1114.27	1493.03	2322.77		49245.1	49417.9	49599.1	3367.54	3746.3	4576.05
225	46880.3	47176.3	47368.1	1098.78	1588.04	2334.59		49133.6	49429.6	49621.4	3352.06	3841.31	4587.86
226	46876.6	47284.4	47383.1	1109.89	1579.16	2347.93		49129.9	49537.6	49636.4	3363.16	3832.43	4601.21
227	47008.9	47364.8	47413	1118.98	1520.18	2379.21		49262.2	49618	49666.3	3372.26	3773.46	4632.48
228	46988.4	47595.9	47375.6	1116.77	1624.99	2383.92		49241.7	49849.1	49628.9	3370.04	3878.26	4637.2
229	46935.2	47327.6	47492.3	1163.71	1568.94	2443.29		49188.5	49580.8	49745.6	3416.98	3822.21	4696.56
230	46980.9	47284.3	47517.2	1157.06	1680.58	2409.76		49234.2	49537.6	49770.5	3410.33	3933.85	4663.04
231	47024.2	47369.7	47531.2	1171.47	1683.36	2449.16		49277.4	49622.9	49784.5	3424.75	3936.63	4702.43
232	47111.6	47633.6	47541.3	1230.25	1636.73	2456		49364.9	49886.8	49794.6	3483.53	3890	4709.27
233	47057.5	47524.3	47523.6	1217.41	1594.49	2469.7		49310.7	49777.6	49776.9	3470.68	3847.76	4722.97
234	47066.3	47432.1	47586.9	1237.12	1700.55	2498.03		49319.5	49685.4	49840.2	3490.39	3953.82	4751.3
235	47080.5	47287.5	47556.1	1265.4	1744.38	2501.06		49333.8	49540.8	49809.4	3518.67	3997.65	4754.33
236	47085	47438.3	47548.7	1282.97	1763.39	2503.93		49338.3	49691.5	49802	3536.24	4016.66	4757.2
237	47088.7	47367.1	47546.2	1324.69	1792.51	2519.58		49342	49620.4	49799.5	3577.96	4045.78	4772.85
238	47156.3	47364	47523	1308.77	1820.34	2565.35		49409.6	49617.3	49776.3	3562.04	4073.61	4818.63
239	47270.2	47669.6	47654.7	1357.81	1811.81	2603.57		49523.5	49922.9	49908	3611.08	4065.08	4856.84
240	47265	47642.1	47630.9	1333.35	1849.66	2591.9		49518.3	49895.4	49884.2	3586.62	4102.93	4845.17

## Sheet: Figure 3 panel E
β-gal
Full-length β-gal expression by MS2 RdTT: 70 nM MS2-rep / MS2-ddrep (+) RNA, 70 nM [lacZ]MS2 (-) RNA, 6% (w/v) PEG and 50 µM FDG substrate
min	MS2-rep	MS2-rep	MS2-rep	MS2-ddrep	MS2-ddrep	MS2-ddrep		MS2-rep Average	MS2-rep Average + STDEV	MS2-rep Average - STDEV	MS2-ddrep Average	MS2-ddrep Average + STDEV	MS2-ddrep Average - STDEV		MS2-rep STDEV	MS2-ddrep STDEV
1	5492.52	5410.28	4851.78	4580.73	4726.5	6537.86		5251.53	5600.15	4902.9	5281.7	6372.01	4191.39		348.626	1090.31
2	5679.49	5556.28	5000.44	4658.6	4887.2	6876.67		5412.07	5773.84	5050.3	5474.16	6694.14	4254.18		361.769	1219.98
3	5941.99	5779.74	5142.17	4860.37	5113.57	7211.11		5621.3	6044.1	5198.5	5728.35	7018.69	4438.01		422.798	1290.34
4	6200.29	5982.94	5351.57	5098.3	5302.85	7611.94		5844.93	6285.8	5404.06	6004.36	7400.31	4608.41		440.87	1395.95
5	6481.72	6287.93	5568.04	5310.85	5597.1	7913.96		6112.56	6593.99	5631.14	6273.97	7701.44	4846.5		481.425	1427.47
6	6766.23	6518.91	5811.29	5542.56	5831.44	8265.39		6365.48	6861.09	5869.86	6546.47	8042.09	5050.84		495.615	1495.62
7	7072.58	6721.07	6028.32	5768.12	6032.05	8553.44		6607.32	7138.66	6075.98	6784.54	8322.13	5246.95		531.34	1537.59
8	7377.87	6983.79	6269.57	6028.52	6294.11	8817.61		6877.08	7438.88	6315.27	7046.75	8586.1	5507.4		561.807	1539.35
9	7657.36	7253.84	6525.96	6266.86	6622.48	9091.15		7145.72	7719.12	6572.33	7326.83	8865.09	5788.57		573.395	1538.26
10	7993.34	7609.02	6757.96	6530.89	6912.72	9380.41		7453.44	8085.65	6821.23	7608.01	9154.78	6061.23		632.213	1546.78
11	8282.45	7874.03	7040.2	6711.42	7170.99	9676.71		7732.23	8365.37	7099.08	7853.04	9449.02	6257.06		633.147	1595.98
12	8638.54	8138.29	7309.86	6976.31	7403.71	9957.01		8028.89	8699.96	7357.83	8112.35	9724.1	6500.59		671.063	1611.76
13	9008.88	8528.34	7635.36	7216.02	7715.63	10283		8390.86	9087.86	7693.85	8404.89	10050.5	6759.31		697.006	1645.58
14	9405.43	8848.78	7946.27	7451.48	7969.97	10515.8		8733.49	9469.87	7997.11	8645.77	10285.9	7005.62		736.38	1640.15
15	9898.02	9299.73	8355.37	7733.65	8300.13	10849.3		9184.37	9962.14	8406.6	8961.03	10620.7	7301.38		777.769	1659.65
16	10406.1	9779.94	8766.47	7962.76	8461.84	11145.4		9650.85	10478.3	8823.43	9189.99	10901.7	7478.29		827.419	1711.7
17	10994	10210.1	9247.34	8253.47	8754.3	11476.1		10150.5	11025.4	9275.63	9494.63	11228.8	7760.44		874.864	1734.2
18	11623.6	10948.6	9802.78	8454.67	9025	11736.3		10791.7	11712.2	9871.17	9738.66	11492	7985.3		920.491	1753.36
19	12321.2	11612.7	10397	8700.61	9396.85	12072.9		11443.6	12416.9	10470.4	10056.8	11837.2	8276.42		973.22	1780.37
20	13084.7	12363	11050.6	8935.27	9656.58	12348.7		12166.1	13197.3	11134.9	10313.5	12112.6	8514.48		1031.22	1799.05
21	13934.2	13090.1	11777.8	9242.34	9875.27	12659.8		12934	14020.7	11847.4	10592.5	12410.6	8774.34		1086.67	1818.14
22	14840.9	13924.5	12508.8	9431.28	10209.1	12943.9		13758.1	14932.9	12583.2	10861.4	12706.4	9016.49		1174.9	1844.94
23	15814.4	14760.5	13300.8	9707.35	10511.8	13245.3		14625.2	15887.4	13363	11154.8	13009.4	9300.27		1262.2	1854.56
24	16825.2	15712.3	14141.5	10051.8	10606.5	13545.4		15559.7	16908	14211.3	11401.2	13278.7	9523.76		1348.34	1877.48
25	17859.5	16794.5	15048.9	10231.5	10985.9	13870.1		16567.6	17986.6	15148.6	11695.8	13616.2	9775.42		1418.96	1920.39
26	18951.5	17797.1	15942	10514.4	11185.7	14166.2		17563.5	19081.8	16045.3	11955.4	13899.2	10011.6		1518.28	1943.8
27	20087.3	18919.3	16935.4	10720	11548.5	14473.8		18647.4	20240.8	17053.9	12247.4	14219.5	10275.4		1593.45	1972.05
28	21209	20041.7	17918.5	11020.8	11824.2	14792.1		19723.1	21391.3	18054.8	12545.7	14532.2	10559.2		1668.25	1986.48
29	22437.6	21210.4	18912.3	11281.2	12178	15102.6		20853.4	22642.9	19063.9	12854	14852.3	10855.6		1789.51	1998.33
30	23689.5	22356	19990.5	11538.5	12476	15459.2		22012	23885.3	20138.6	13157.9	15205.3	11110.5		1873.35	2047.37
31	24930.8	23621.4	21093.9	11772.5	12742.1	15739.7		23215.4	25165.8	21264.9	13418.1	15486.3	11349.9		1950.43	2068.21
32	26286.5	24767	22149.6	12057.4	12894.8	16035		24401	26493.7	22308.4	13662.4	15759.3	11565.4		2092.61	2096.95
33	27627.7	26085.3	23317.5	12325.1	13311.3	16325.3		25676.8	27860.8	23492.9	13987.2	16071.3	11903.2		2183.92	2084.03
34	28940.9	27279.4	24428.1	12561.9	13430	16610.9		26882.8	29165.2	24600.4	14201	16332.7	12069.2		2282.39	2131.72
35	30311.9	28850.2	25666.6	12779.5	13889.3	16893.1		28276.2	30651.5	25901	14520.6	16648.8	12392.4		2375.23	2128.22
36	31684	30193.5	26806.5	13058.5	14140.6	17245.7		29561.3	32060.8	27061.9	14814.9	16988.4	12641.4		2499.44	2173.52
37	33129	31432.9	28053.8	13261.7	14426.8	17594.3		30871.9	33455.5	28288.2	15094.3	17336.3	12852.2		2583.67	2242.09
38	34581.2	32747.8	29285.9	13615.5	14738.6	17943.4		32205	34894	29515.9	15432.5	17678.3	13186.7		2689.06	2245.82
39	36070.4	34089.5	30486.2	13905.7	15052.2	18208.5		33548.7	36379.8	30717.6	15722.2	17950.4	13493.9		2831.11	2228.28
40	37448.4	35527.8	31760.4	14086.2	15352.8	18565		34912.2	37805.8	32018.6	16001.4	18310.1	13692.6		2893.56	2308.75
41	38919.1	37069.2	33027.3	14250.5	15605.9	18849.3		36338.5	39351.6	33325.5	16235.2	18598.4	13872.1		3013.09	2363.12
42	40477	38412.3	34339.3	14674.4	15867.4	19198.6		37742.9	40866	34619.8	16580.1	18925	14235.3		3123.12	2344.83
43	41980.1	40032.9	35582.5	14865.2	16142.2	19377.4		39198.5	42477.9	35919.1	16794.9	19120.8	14469.1		3279.4	2325.87
44	43484.8	41284.4	36894.8	15145.4	16288.5	19796.8		40554.7	43909.7	37199.6	17076.9	19500.7	14653.1		3355.07	2423.83
45	45053.8	42904.6	38186.8	15372	16566.6	20127.5		42048.4	45561.1	38535.7	17355.4	19829.3	14881.4		3512.68	2473.95
46	46628.6	44292.3	39474.1	15729.9	16946.6	20460.4		43465	47113.3	39816.8	17712.3	20168.7	15255.9		3648.26	2456.41
47	48062.8	45757.5	40719.9	15900.5	17180.9	20666.2		44846.7	48601.9	41091.5	17915.9	20382.2	15449.5		3755.21	2466.37
48	49668.1	47250.2	42018.6	16132.7	17612	21013.2		46312.3	50222.3	42402.3	18252.6	20755.1	15750.1		3910.04	2502.49
49	51284.3	48816.7	43398.8	16442.3	17907.1	21348.2		47833.3	51867	43799.6	18565.9	21084.3	16047.5		4033.68	2518.41
50	52848.2	50327.8	44691.2	16696.3	18209.4	21598.6		49289.1	53465.6	45112.5	18834.8	21345.1	16324.5		4176.55	2510.28
51	54455.3	51768	46131.7	16923.2	18304.8	21868.9		50785	55032.9	46537	19032.3	21584.2	16480.4		4247.94	2551.88
52	56016.4	53351.4	47511.4	17154.3	18597.5	22264.2		52293	56643.2	47942.9	19338.7	21973	16704.3		4350.16	2634.36
53	57677.6	54644.4	48776.6	17419.4	19088.5	22585		53699.6	58224.6	49174.5	19697.6	22333.7	17061.5		4525.08	2636.13
54	59291.9	56332.5	50145	17659	19086.4	22848.1		55256.5	59923.9	50589	19864.5	22545.1	17183.9		4667.44	2680.63
55	60898	57948.3	51458.8	18034.2	19570.9	23161.1		56768.4	61597.3	51939.4	20255.4	22886.5	17624.3		4828.97	2631.07
56	62493.5	59179.2	52798.5	18297.5	19936.9	23562		58157.1	63084.7	53229.4	20598.8	23292.8	17904.9		4927.68	2693.96
57	63981.4	60881	54184	18481.6	20013.8	23780.1		59682.1	64689.7	54674.6	20758.5	23485.2	18031.9		5007.56	2726.65
58	65644.8	62595.7	55425	18813.7	20551.2	24150.8		61221.9	66468.5	55975.3	21171.9	23894	18449.8		5246.61	2722.15
59	67195.3	63777.7	56772.8	18981.7	20844.4	24467		62581.9	67895.1	57268.7	21431	24220.3	18641.7		5313.18	2789.33
60	68889.4	65311.8	58250.1	19335.5	21108	24807		64150.5	69564.3	58736.6	21750.2	24541.9	18958.5		5413.89	2791.7
61	70479.7	66972.3	59588.9	19625	21309	25052.4		65680.3	71239.5	60121.2	21995.5	24773.5	19217.4		5559.15	2778.05
62	71978.8	68291.2	60854.5	19861.8	21712.6	25364.7		67041.5	72707.9	61375.1	22313	25113.2	19512.8		5666.42	2800.16
63	73648	70003.6	62154.2	20122.6	21699.6	25740		68601.9	74475.6	62728.2	22520.7	25418.1	19623.4		5873.67	2897.34
64	75302	71364.7	63613.1	20358.2	22202.5	26078.7		70093.2	76040.5	64146	22879.8	25799.5	19960		5947.26	2919.75
65	76854.2	72796.7	64871.1	20680.4	22321.3	26375.8		71507.4	77602.1	65412.7	23125.8	26057.5	20194.1		6094.7	2931.69
66	78393.1	74563.4	66226.8	20909.7	22503.8	26599.3		73061.1	79281.8	66840.4	23337.6	26272.6	20402.6		6220.73	2935.03
67	79939.2	75966.7	67517.9	21195.4	23152.4	27048.8		74474.6	80818.3	68130.9	23798.9	26778.6	20819.1		6343.66	2979.79
68	81578.3	77309.9	68850.5	21436.3	23444.5	27327.4		75912.9	82390.8	69435	24069.4	27064.2	21074.5		6477.9	2994.85
69	83255.5	78983.5	70320	21734.9	23438.1	27696.5		77519.7	84110.5	70928.8	24289.9	27360.6	21219.1		6590.83	3070.71
70	84852.8	80304.2	71575.8	22027	24058	27951.1		78910.9	85658.2	72163.7	24678.7	27689.1	21668.3		6747.26	3010.4
71	86483.4	81869.9	72988.6	22226.1	24239.7	28313.6		80447.3	87306.3	73588.4	24926.5	28027.8	21825.2		6858.96	3101.33
72	88149.2	83762.8	74372.2	22568.4	24220.3	28576.5		82094.8	89133.1	75056.4	25121.8	28225.6	22017.9		7038.36	3103.83
73	89572.4	85213.5	75796.1	22768.1	24941.3	28970.2		83527.3	90568.6	76486.1	25559.9	28706.9	22412.9		7041.24	3147
74	91262	86230.4	77125.7	23017.7	24860.9	29191.4		84872.7	92038	77707.5	25690	28859.3	22520.8		7165.26	3169.26
75	92893.5	88189.7	78449.9	23328.6	25143.2	29621.5		86511	93877.7	79144.3	26031.1	29270.2	22792.1		7366.7	3239.05
76	94470.5	89478.6	79917.8	23578.5	25823.6	29924.7		87955.6	95350.6	80560.7	26442.2	29660.3	23224.2		7394.93	3218.04
77	96036.5	91577.8	81124.3	23903.4	26049.2	30132.8		89579.5	97233.9	81925.2	26695.1	29859.7	23530.6		7654.33	3164.57
78	97687.7	92653.8	82392	24156.7	26253.8	30495.1		90911.2	98706.5	83115.8	26968.5	30197.6	23739.4		7795.36	3229.09
79	99395.6	93872.1	83859.4	24401	26647.9	30831.9		92375.7	100251	84500.2	27293.6	30557.3	24029.9		7875.49	3263.71
80	100853	95537.1	85182.6	24623.4	26998.8	31069.9		93857.5	101827	85888.5	27564	30824.3	24303.8		7969.03	3260.24
81	102532	97086	86454.7	24893.5	27030.6	31562		95357.6	103535	87180.7	27828.7	31233.8	24423.5		8176.94	3405.16
82	104180	98469.3	87874.6	25272.3	27547.4	31869.8		96841.3	105115	88567.6	28229.9	31581.1	24878.6		8273.73	3351.23
83	105781	100310	89319.9	25489.6	27544.6	32176		98470.3	106854	90087	28403.4	31828.4	24978.4		8383.3	3424.96
84	107261	101586	90665.6	25697.7	28288.2	32477.9		99837.7	108273	91402.8	28821.2	32242.6	25399.9		8434.89	3421.39
85	108925	103056	91877.6	26051.6	28457.9	32758.5		101286	109946	92625.7	29089.3	32487.1	25691.6		8660.25	3397.77
86	110527	104674	93144	26309.5	28389.8	33042.6		102782	111626	93936.9	29247.3	32694.8	25799.8		8844.77	3447.51
87	111965	105996	94450.2	26396.4	29158.7	33328.8		104137	113041	95233	29628	33117.9	26138		8904.02	3489.95
88	113636	107958	95947.9	26850.8	29323.2	33798.9		105847	114878	96816.3	29991	33512.8	26469.1		9030.79	3521.83
89	115115	109361	97311.1	26985.2	29719.2	34142.6		107262	116348	98176.7	30282.3	33894.1	26670.6		9085.41	3611.74
90	116711	111033	98877.7	27332	30071	34464.1		108874	117984	99763.4	30622.4	34220.2	27024.5		9110.55	3597.86
91	118320	112249	100012	27599.8	30362.3	34792.4		110194	119519	100869	30918.2	34546.6	27289.8		9325.28	3628.4
92	120200	113822	101369	28004.5	30540.5	35140.4		111797	121374	102219	31228.5	34845.9	27611.1		9577.48	3617.39
93	121699	115344	102697	28133.9	30833.5	35463.6		113247	122919	103574	31477	35184	27770.1		9672.73	3706.97
94	123177	116361	104121	28493.3	31165.4	35881.3		114553	124208	104897	31846.7	35587.5	28105.8		9655.42	3740.84
95	124728	118607	105418	28676.8	31331.6	36171.7		116251	126119	106383	32060	35860.2	28259.9		9868.2	3800.18
96	126254	119674	106616	29089.5	31903	36470.7		117515	127510	107520	32487.7	36212.9	28762.5		9995.28	3725.22
97	127884	120940	107968	29331.6	32101.1	36754.4		118931	129040	108822	32729	36480.1	28978		10108.7	3751.05
98	129378	122901	109386	29547.3	32071.3	37220.6		120555	130755	110355	32946.4	36857.2	29035.6		10200.1	3910.81
99	131046	124304	110597	29777.5	32655.2	37377.7		121982	132403	111562	33270.1	37107.3	29432.9		10420.4	3837.2
100	132715	126319	111950	30060.1	32971	37734.6		123661	134296	113027	33588.6	37462.9	29714.2		10634.4	3874.33
101	134167	127042	113162	30419.6	33273.2	38144.2		124790	135473	114108	33945.7	37851.7	30039.7		10682.3	3905.97
102	135761	128602	114688	30698.9	33684.5	38538.2		126350	137066	115634	34307.2	38263.8	30350.6		10715.8	3956.62
103	137321	130438	116133	30959.6	33544.8	38833.5		127964	138773	117156	34446	38459.5	30432.4		10808.6	4013.53
104	138904	131939	117381	31162.1	34125.2	39172.8		129408	140391	118426	34820	38870.3	30769.7		10982.5	4050.3
105	140605	133331	119010	31525	34033.4	39516.7		130982	141970	119994	35025	39112.1	30937.9		10987.8	4087.1
106	142143	135390	120191	31888.2	34325.2	39703.2		132575	143818	121331	35305.5	39304.2	31306.9		11243.4	3998.66
107	143787	136032	121600	32117.8	35107.4	40205.2		133806	145066	122547	35810.1	39899.4	31720.9		11259.5	4089.27
108	145411	138077	122989	32392.4	35354.7	40538.6		135492	146925	124060	36095.2	40218.5	31972		11432.1	4123.28
109	146905	139221	124429	32772.5	35652.5	40888.7		136852	148276	125428	36437.9	40552.6	32323.2		11423.7	4114.71
110	148828	141201	125883	32964.3	35548.8	41302		138637	150323	126952	36605	40873.1	32337		11685.4	4268.06
111	150337	142612	127200	33265.3	36114.3	41515.2		140049	151829	128270	36964.9	41155.1	32774.7		11779.5	4190.2
112	151935	143878	128497	33519.1	36183.7	41883.5		141437	153345	129529	37195.4	41468.4	32922.4		11908.2	4273.02
113	153388	145802	129709	33925.1	36479.1	42251.6		142966	155058	130875	37551.9	41817.6	33286.2		12091.5	4265.67
114	155169	146976	131049	34061.2	36955.2	42583.9		144398	156663	132133	37866.8	42200.7	33533		12264.5	4333.85
115	156676	148454	132413	34463.4	37091.2	42917		145848	158188	133508	38157.2	42483.7	33830.7		12339.7	4326.47
116	158544	150254	134137	34623	37482.8	43286.2		147645	160056	135234	38464	42878.2	34049.8		12411.1	4414.15
117	160039	150740	135541	34944.5	38316.2	43552.7		148773	161141	136406	38937.8	43275.4	34600.1		12367.2	4337.63
118	161257	153116	136497	35153	38610.4	43782.5		150290	162909	137670	39182	43525.1	34838.9		12619.4	4343.05
119	163135	154136	137828	35471.7	38574.5	44272		151700	164528	138871	39439.4	43902.8	34976		12828.4	4463.43
120	164683	154610	139241	35850.5	39225.5	44584.8		152845	165657	140033	39886.9	44291.5	35482.4		12812.3	4404.54
121	166438	156923	140658	35997.7	39185	44922.7
122	167834	158587	141981	36250	39634.8	45250.1
123	169355	159904	143235	36584.7	39579.7	45598.4
124	171009	160998	144549	37026.5	40425.7	45890.8
125	172663	162794	145640	37110.9	40705.1	46269.3
126	174512	164463	147049	37514.8	40610	46554.1
127	175750	165788	148626	37652.9	41252.1	46939.1
128	177334	167438	149777	38021.9	41133.8	47256.2
129	179027	168838	150937	38190.3	41430.8	47586.6
130	180578	170447	152361	38425.3	41781.5	47849.6
131	182134	171362	153615	38664.5	42152	48272.5
132	183670	173111	154991	38978.7	42336.7	48643.6
133	185135	174709	156480	39254.1	43289.5	48961
134	186591	176069	157524	39663.8	43629	49282.2
135	188196	177350	159023	39876.8	43754.4	49654.8
136	189668	178177	160319	40154.2	44219.2	50103.7
137	191357	180769	161648	40450	44435.4	50259.4
138	192922	181591	162978	40785.1	44714.8	50713
139	194309	183938	164690	40897.5	45074.4	50985.2
140	195892	184496	165788	41156.1	44993.5	51288.7
141	197380	185915	167180	41314.6	45695.4	51595.9
142	198862	187616	168283	41782.4	46080.2	52062.8
143	200207	189134	169793	41912	46155.5	52367.9
144	201826	190656	171072	42321.8	46674.1	52682.3
145	203175	191493	172206	42719	47006.7	52956.5
146	205071	193063	173507	42930.9	47424.1	53389.7
147	206419	194549	174813	43345.7	47478.5	53717.5
148	207901	196598	176215	43682.9	47819.8	54028.7
149	209258	197987	177495	43983.1	48098.9	54364
150	211128	200244	178844	43968.3	47922.5	54794.4
151	212414	201064	180308	44438.2	48052.9	55172.5
152	214353	202754	181516	44657.4	48473.9	55438.7
153	215460	203562	182838	45059.5	48904.3	55737
154	217274	204034	184162	45386.7	49825.1	56161.5
155	218773	207620	185613	45543.2	49361	56450.6
156	220706	207861	187070	45671.2	50182.7	56768
157	221806	210325	188448	45923.7	50632.1	57018.9
158	223256	211425	189631	46337.9	50916.4	57427.8
159	224739	213303	190738	46588.2	50645.5	57727.3
160	226454	214175	192211	46944	51712.1	58169.8
161	228315	216760	193490	47242.6	51263.5	58562.3
162	229691	216462	194876	47498.6	52163	59028
163	230978	218075	195810	47915.8	52572.9	59236.8
164	232610	218782	197113	48053.4	52947.8	59466.5
165	234571	221634	198783	48499.7	53046.8	59937.8
166	236220	222902	200128	48563.9	52988	60340.9
167	237857	224536	201449	48867.8	53041.2	60656
168	239504	225973	202676	49232.6	53634.5	61124.7
169	241073	226827	204006	49457.5	54566.5	61446.3
170	242368	229144	204921	49652.7	54281.5	61687.8
171	244134	230727	206483	50136.8	54277.7	62034.4
172	245518	231291	207896	50195.5	55398.9	62440
173	247238	233778	209246	50638.4	55046.8	62852
174	248683	234892	210603	51085.6	55995.8	63211.9
175	249922	235241	211882	51074.3	55591.6	63563.3
176	251510	236746	212993	51490.7	56783.2	63975.8
177	253258	238212	214700	51986.6	56861.8	64295.3
178	254480	239753	215920	52375.6	57142.8	64508.3
179	256241	242451	216632	52529.6	56756.9	64926
180	257710	243637	218160	52602.9	57047.7	65308.5
181	259449	243838	219408	53039.6	57489.5	65602.4
182	260774	246178	220233	53383.3	57736.4	65991.2
183	262006	246634	221908	53633.4	58125.5	66420.7
184	263512	247253	223262	54249.3	59214.6	66753.1
185	265071	249580	223967	54228	58819.6	67198.8
186	266719	249650	224964	54606.9	60041.5	67673.9
187	268091	252396	226319	54725.9	59499.9	67656.1
188	269361	253819	227952	55234.9	60401	67973.1
189	270811	255923	228654	55581.5	60595.5	68366.3
190	272301	257234	229731	55694	60256.8	68762.4
191	273742	258703	231100	56128.2	61362.6	69035.1
192	275131	259101	232525	56287.8	62016.6	69515.1
193	276366	261179	233861	56583.2	62262.8	69920.4
194	278354	262835	234910	56786.7	61876.5	69939.5
195	279510	264549	236331	57053.2	62057.6	70454.5
196	280816	265560	237692	57402.9	62875.8	70818.4
197	282301	267309	238540	57726	63378	71155.4
198	283937	268326	239633	57877.1	63674.8	71523.1
199	285319	269534	241245	58428.1	64026.9	71793.5
200	286594	271067	242546	58563.8	64179.8	72109.1
201	288818	272895	243751	58867.4	64670.2	72510
202	290651	274238	245537	59151	64190.6	72849.3
203	291442	275969	246183	59483.9	65433	73162
204	293263	276721	247323	59539.8	65239.3	73731
205	294874	278011	248910	60207.6	66087.9	74059.7
206	296384	280669	250201	60306.4	66100.7	74305.5
207	298266	281216	251765	60685.7	66544.2	74598.2
208	299304	283385	252376	61001	66058.7	74881
209	300621	283167	253850	61379.1	67071.2	75104.4
210	302340	285364	254893	61704.6	67584.6	75618.3
211	303508	285846	256297	61906.2	67841.4	76039.1
212	305126	289584	257850	62060.7	68059.8	76492.6
213	306569	290217	258936	62224.1	68575.1	76598.5
214	308416	290497	260015	62611.5	68459.8	77175.9
215	309992	292688	261920	63052.4	68960.3	77722.5
216	310871	293421	262417	63221.6	69149.3	77878.6
217	312578	296156	263953	63482.8	69377.6	78113.9
218	314608	298134	265564	64044.9	68819.8	78666.9
219	316187	297231	267096	64105	70115.1	78977.5
220	317284	299534	268209	64369.4	69942.9	79300.8
221	318694	301764	269320	64736.2	70899.4	79454.2
222	320329	301667	270514	65237.7	71322.5	79721.5
223	321808	303295	271781	65201	71704.8	80149.4
224	323430	305097	273036	65233.2	71796.2	80503.3
225	325100	307764	273981	65654.8	71503.9	80798.7
226	326258	308343	275741	66046.4	72390.7	81298.8
227	327881	309821	276688	66252.2	72214.9	81678.6
228	329543	312164	277846	66599.2	72017.9	81925.5
229	330794	311604	279585	67076.1	73338.7	82410.5
230	332232	313795	280337	67365.2	73662.2	82793.9
231	333364	314300	281388	67454	73369.2	83113.2
232	335120	315907	283015	67986	74174.9	83584.2
233	336926	316008	284308	67999.4	74669.3	83749.3
234	338235	318996	285481	68488.5	74854.4	84094
235	339979	322327	286387	68821	74486.2	84479.5
236	341806	322554	287927	68843.2	74755.1	84900.7
237	342649	322271	289107	69504.4	75028.9	85149.4
238	344204	324511	290709	69451.4	76331.2	85552.3
239	346102	325207	291842	69820.1	76911	85988.5
240	347250	326736	293047	69995.5	76955.3	86216
