# Supplementary material for: Cell-free expression of RNA encoded genes using MS2 replicase
Source: Nucleic Acids Res. 2019 Sep 30;47(20):10956–67. doi: 10.1093/nar/gkz817 (PMC6847885; doi:10.1093/nar/gkz817)
Supplement: gkz817_Supplemental_Files [file gkz817_supplemental_files.zip › Data Figure 4 and Supplementary Figure 4 and quench factor.xlsx]

## Sheet: Figure 4 panel B
F30-Broccoli
F30-Broccoli transcription by MS2 replicase: 70 nM MS2-rep (+) RNA, 70 nM [F30-Bro]MS2 (-) RNA, 6% (w/v) PEG 4000
Gel 1										Gel 2
min	Area		corrected Area with Quenchfactor		Concentration [nM]					min	Area		corrected Area with Quenchfactor		Concentration [nM]					Average concentration [nM]	SD [nM]
0	0		0		0					0	0		0		0					0	0
15	217246		283450		19.5718					15	2454258		3.20218e+06		29.9705					24.7712	7.35295
30	564472		736492		42.4504					30	5884366		7.6776e+06		53.045					47.7477	7.49151
60	801389		1.04561e+06		55.1895					60	8190719		1.06868e+07		65.0102					60.0998	6.94428
90	770114		1.0048e+06		53.5994					90	8253835		1.07692e+07		65.3133					59.4563	8.283
120	824433		1.07568e+06		56.3456					120	8244920		1.07575e+07		65.2706					60.8081	6.31088
			Quench factor:										Quench factor:
			1.30475		y=125.31x2 + 12030x								1.30475		y=1642.2x2 + 57627x
					125.31	12030									1642.2	57627
Standard curve										Standard curve
[F30-Bro]MS2 (+) RNA in water standard [nM]	Area									[F30-Bro]MS2 (+) RNA in water standard [nM]	Area
15	222443									15	1287007
30	362175									30	3224054
45	912288									45	6462061
75	1.57276e+06									75	12977103
120	3.25183e+06									120	30711470

## Sheet: S4 panel B
F30-Broccoli
F30-Broccoli transcription by MS2 replicase: 70 nM MS2-rep (+) RNA, x nM [F30-Bro]MS2 (-) RNA, 6% (w/v) PEG 4000
Gel 1										Gel 2										Gel 3
[F30-Bro]MS2 (-) RNA [nM]	Area		corrected Area with Quenchfactor		Concentration [nM]					min	Area		corrected Area with Quenchfactor		Concentration [nM]					[F30-Bro]MS2 (-) RNA [nM]	Area		corrected Area with Quenchfactor		Concentration [nM]				Average concentration [nM]	SD [nM]
0	0		0		0					0	0		0		0					0	0		0		0				0	0
70	753909		983660		46.5817					70	748645		976792		55.2039					70	787310		1.02724e+06		58.2365				53.3407	6.04666
140	1.09972e+06		1.43486e+06		66.7079					140	1.10323e+06		1.43943e+06		80.7665					140	1.17268e+06		1.53005e+06		83.8464				77.1069	9.13652
210	1.27808e+06		1.66756e+06		76.8219					210	1.27332e+06		1.66136e+06		92.902					210	1.30694e+06		1.70523e+06		92.4144				87.3794	9.14633
350	1.18116e+06		1.54111e+06		71.3475					350	1.36608e+06		1.78239e+06		99.4869					350	1.28709e+06		1.67933e+06		91.1583				87.3309	14.4549
560	954161		1.24494e+06		58.322					560	998469		1.30275e+06		73.2517					560	985360		1.28564e+06		71.5963				67.7233	8.18373
			Quench factor:										Quench factor:										Quench factor:
			1.30475		y=19.511x2 + 20208x								1.30475		y=5.0041x2 + 17418x								1.30475		y=23.784x2 + 16254x
					19.511	20208									5.0041	17418									23.784	16254
Standard curve										Standard curve										Standard curve
[F30-Bro]MS2 (+) RNA in water standard [nM]	Area									[F30-Bro]MS2 (+) RNA in water standard [nM]	Area									[F30-Bro]MS2 (+) RNA in water standard [nM]	Area
50	1.19682e+06									50	465338									50	209347
100	1.86887e+06									100	1.87789e+06									100	no band detectable
150	3.95879e+06									150	2.91238e+06									150	2.96767e+06
250	5.99618e+06									250	4.60635e+06									250	5.86492e+06
400	1.12632e+07									400	7.7664e+06									400	1.01952e+07

## Sheet: Quench factor
[F30-Bro]MS2 (+) RNA in water [nM]	Area			Quenchfactor
30	448142			1.39966
50	1.10846e+06			1.16968
120	3.43151e+06			1.43341
250	8.3038e+06			1.21624
				AVERAGE
				1.30475
[F30-Bro]MS2 (+) RNA in PURE [nM]	Area
30	320180
50	947664
120	2.39395e+06
250	6.82745e+06
