# Supplementary material for: Cell-free expression of RNA encoded genes using MS2 replicase
Source: Nucleic Acids Res. 2019 Sep 30;47(20):10956–67. doi: 10.1093/nar/gkz817 (PMC6847885; doi:10.1093/nar/gkz817)
Supplement: gkz817_Supplemental_Files [file gkz817_supplemental_files.zip › Data Figure 5.xlsx]

## Sheet: Figure 5 panel B
F30-Broccoli
Comparison +/- cUTRT for F30-Broccoli transcription by MS2 replicase: 70 nM MS2-rep / MS2-ddrep (+) RNA, 350 nM standard [F30-Bro]MS2 (-) RNA / truncated 350 nM [F30-Bro]MS2 (-) RNA, 6% (w/v) PEG 4000 and 10 µM DFHBI-1T dye
	standard																		truncated
min	MS2-rep	MS2-rep	MS2-rep	MS2-ddrep* measurement was excluded from analysis	MS2-ddrep	MS2-ddrep		MS2-rep Average	MS2-rep Average + STDEV	MS2-rep Average - STDEV	MS2-ddrep Average	MS2-ddrep Average + STDEV	MS2-ddrep Average - STDEV		MS2-rep STDEV	MS2-ddrep STDEV		min	MS2-rep	MS2-rep	MS2-rep	MS2-ddrep	MS2-ddrep	MS2-ddrep		MS2-rep Average	MS2-rep Average + STDEV	MS2-rep Average - STDEV	MS2-ddrep Average	MS2-ddrep Average + STDEV	MS2-ddrep Average - STDEV		MS2-rep STDEV	MS2-ddrep STDEV
1	1518.06	1434.42	1472.04	10316.8	1695.96	1344.66		1474.84	1516.72	1432.95	1520.31	1768.71	1271.91		41.8875	248.403		1	2128.74	2161.25	2076.69	1203.81	736.915	439.294		2122.22	2164.88	2079.57	793.339	1178.71	407.972		42.6563	385.367
2	1372.86	1539.54	1504.09	10825	1733.95	1275.91		1472.16	1559.97	1384.36	1504.93	1828.81	1181.04		87.8068	323.885		2	2016.72	2187.59	2201.63	1179.89	775.417	574.198		2135.31	2238.26	2032.37	843.167	1151.64	534.691		102.944	308.476
3	1279.17	1571.89	1520.67	11073.5	1822.07	1191.32		1457.24	1613.57	1300.91	1506.69	1952.7	1060.69		156.33	446.004		3	2025.81	2202.36	2344.58	1114.37	826.382	620.069		2190.91	2350.61	2031.22	853.606	1101.88	605.335		159.694	248.271
4	1415.29	1700.66	1675.52	11176.5	1897.78	1093.44		1597.16	1755.15	1439.16	1495.61	2064.37	926.85		157.998	568.758		4	2530.4	2631.67	2847.33	1081.25	925.517	649.432		2669.8	2831.67	2507.93	885.399	1104.08	666.713		161.867	218.686
5	1843.16	2117.57	2099.78	11276.8	1928.85	1000.58		2020.17	2173.72	1866.62	1464.72	2121.11	808.322		153.55	656.393		5	3700.52	3699.97	4055.7	1064.48	990.091	682.907		3818.73	4023.95	3613.51	912.492	1114.77	710.217		205.22	202.275
6	2674.73	2890.61	2809.57	11228.8	1942.56	933.145		2791.64	2900.69	2682.58	1437.85	2151.61	724.089		109.053	713.761		6	5512.68	5292.22	5850.76	1008.72	1093.73	748.192		5551.88	5833.21	5270.56	950.213	1130.26	770.169		281.324	180.044
7	3672.52	3787.16	3701.6	11100.8	1974.85	877.239		3720.43	3780.02	3660.83	1426.05	2202.17	649.916		59.5962	776.129		7	7696.5	7241.21	8013.53	1000.51	1124.87	751.972		7650.41	8038.63	7262.2	959.116	1148.98	769.253		388.217	189.864
8	4770.43	4765.11	4717	10908	2056.02	819.784		4750.85	4780.28	4721.41	1437.9	2312.05	563.752		29.4359	874.148		8	10022.4	9384.21	10379.2	1004.7	1156.94	795.393		9928.62	10432.7	9424.53	985.676	1167.2	804.154		504.098	181.521
9	5915.06	5857.56	5786.76	10771.2	1998.78	780.301		5853.13	5917.39	5788.86	1389.54	2251.14	527.945		64.267	861.598		9	12491.3	11667.1	12886.5	980.278	1165.12	834.858		12348.3	12970.4	11726.1	993.418	1158.94	827.897		622.155	165.521
10	7139.53	6985.61	6889.19	10668.3	2011.95	756.426		7004.78	7131.04	6878.51	1384.19	2271.98	496.399		126.265	887.791		10	15204.2	13981.6	15424.6	945.407	1145.11	863.476		14870.1	15647.5	14092.8	984.665	1129.53	839.8		777.36	144.865
11	8356.17	8165.78	8069.83	10470.5	1994.65	710.603		8197.26	8343	8051.52	1352.63	2260.58	444.668		145.744	907.958		11	17778.5	16395.6	18063.1	921.829	1119.24	914.187		17412.4	18304.4	16520.4	985.087	1101.33	868.841		892.016	116.246
12	9578.58	9342.35	9221.57	10288.4	1978.5	680.222		9380.83	9562.43	9199.24	1329.36	2247.38	411.34		181.591	918.02		12	20496.3	18792.6	20675.7	917.272	1084.01	930.899		19988.2	21027.5	18948.9	977.393	1069.98	884.811		1039.26	92.5823
13	10815.2	10533.4	10434.4	10051.3	2005.82	648.434		10594.3	10791.9	10396.8	1327.13	2286.94	367.311		197.56	959.815		13	23098.6	21151.3	23184.9	895.743	1091.95	982.509		22478.3	23628.3	21328.3	990.069	1088.39	891.745		1150.01	98.3242
14	12119.2	11826.1	11696.3	9807.01	1968.42	635.367		11880.5	12097.2	11663.9	1301.89	2244.5	359.284		216.637	942.607		14	25835.3	23610.4	25826.4	876.48	1084	1018.81		25090.7	26372.7	23808.7	993.095	1099.22	886.974		1281.97	106.121
15	13453.4	13037.1	12980.3	9508.52	2013.82	618.57		13156.9	13415.2	12898.6	1316.2	2302.79	329.604		258.33	986.592		15	28576.1	25978.3	28543.5	877.632	1065.4	1061.04		27699.3	29189.8	26208.8	1001.36	1108.53	894.186		1490.52	107.173
16	14798.3	14361.4	14230.4	9219.08	1999.44	606.208		14463.4	14760.7	14166	1302.82	2287.98	317.661		297.362	985.16		16	31137.9	28362.2	31027.4	883.425	1049.69	1078.46		30175.9	31747.5	28604.2	1003.86	1109.15	898.572		1571.63	105.287
17	16093.4	15653.8	15552.2	8833.51	1933.33	584.466		15766.5	16054.1	15478.8	1258.9	2212.69	305.107		287.682	953.793		17	33662.8	30667.1	33598.2	855.022	1036.11	1107.67		32642.7	34354	30931.5	999.6	1129.82	869.38		1711.23	130.22
18	17444.5	16943.9	16826.5	8356.56	1946.76	582.2		17071.7	17399.8	16743.5	1264.48	2229.36	299.591		328.178	964.887		18	36110.7	32889.8	36091.1	841.605	1028.46	1117.03		35030.5	36884.4	33176.6	995.699	1136.3	855.093		1853.91	140.606
19	18771.2	18280.3	18152.9	7820.6	1911.44	560.785		18401.5	18728	18075	1236.11	2191.17	281.055		326.491	955.055		19	38583.2	35154	38512.7	865.281	992.106	1106.34		37416.7	39376.5	35456.8	987.908	1108.49	867.324		1959.82	120.584
20	20038.7	19506.5	19405.5	7252.17	1937.6	544.252		19650.2	19990.4	19310.1	1240.92	2226.17	255.681		340.187	985.244		20	40947.5	37161.3	40635	818.704	996.933	1096.16		39581.3	41682.8	37479.7	970.6	1111.19	830.009		2101.53	140.591
21	21370.2	20768.6	20733	6641.77	1940.61	546.172		20957.3	21315.3	20599.2	1243.39	2229.41	257.374		358.057	986.019		21	43216.9	39274.7	42943.4	845.091	985.481	1105.93		41811.7	44013	39610.4	978.834	1109.38	848.288		2201.31	130.546
22	22754.3	22153.5	22054.1	6057.39	1901.85	527.694		22320.6	22699.5	21941.8	1214.77	2186.44	243.097		378.855	971.673		22	45321.4	41133.7	45008.8	819.496	999.859	1097.41		43821.3	46154.1	41488.5	972.256	1113.26	831.257		2332.79	141
23	24122.5	23393.1	23384.9	5770.86	1908.17	550.497		23633.5	24057	23210	1229.33	2189.35	269.314		423.508	960.019		23	47466.7	43098	47103.4	814.85	1001.26	1098.36		45889.4	48313.5	43465.2	971.488	1115.57	827.409		2424.19	144.08
24	25424	24618.1	24655.9	5601.13	1959.13	521.297		24899.3	25354.1	24444.6	1240.21	2256.92	223.511		454.75	1016.7		24	49503.2	45057.2	49132.1	797.645	956.247	1065.38		47897.5	50364.2	45430.7	939.759	1074.39	805.129		2466.78	134.63
25	26718.2	25975.1	25976.4	5534.34	1890.89	537.093		26223.2	26651.8	25794.6	1213.99	2171.27	256.712		428.623	957.281		25	51399.9	46745.6	51007.8	794.552	980.625	1053		49717.8	52299.1	47136.4	942.726	1076.05	809.399		2581.38	133.327
26	28072.3	27192.5	27183.6	5519.8	1912.68	532.882		27482.8	27993.4	26972.2	1222.78	2198.45	247.117		510.57	975.665		26	53320.8	48472	52912.3	773.784	967.219	1041.44		51568.3	54257.6	48879	927.48	1065.66	789.299		2689.29	138.182
27	29284.8	28419.4	28454.2	5613.92	1915.47	534.715		28719.5	29209.3	28229.6	1225.09	2201.44	248.75		489.877	976.344		27	54950.1	50120.1	54676.8	785.866	931.577	1033.56		53249	55962.2	50535.9	917	1041.49	792.513		2713.15	124.487
28	30529	29662.7	29683.5	5704.98	1918.02	533.238		29958.4	30452.7	29464.1	1225.63	2204.82	246.44		494.253	979.191		28	56927.9	51636.7	56232.6	756.756	957.801	1035.28		54932.4	57807.7	52057.1	916.611	1060.37	772.855		2875.28	143.756
29	31705.7	30908.3	30921.3	5769.04	1909.86	531.709		31178.4	31635.1	30721.8	1220.78	2195.29	246.284		456.678	974.501		29	58578.5	53154.3	57930.9	753.315	929.838	1024.81		56554.6	59517	53592.1	902.655	1040.43	764.88		2962.44	137.775
30	32912.8	32073.1	32070.2	5805.39	1871.28	533.517		32352.1	32837.7	31866.4	1202.4	2148.34	256.456		485.637	945.944		30	60201.8	54552.8	59405.3	760.751	938.097	1007.95		58053.3	61110.9	54995.7	902.265	1029.7	774.831		3057.56	127.433
31	34158.3	33284.4	33276.1	5822.53	1906.31	527.336		33572.9	34079.9	33066	1216.82	2191.9	241.742		506.96	975.08		31	61586.7	55942.6	60888.7	762.069	912.013	986.483		59472.6	62549.6	56395.6	886.855	1001.16	772.553		3076.98	114.302
32	35288.8	34362.5	34409.2	5829.41	1903.73	562.677		34686.9	35208.7	34165	1233.2	2181.47	284.936		521.863	948.267		32	62951.3	57226.7	62359.8	737.823	936.71	994.731		60845.9	63994.2	57697.7	889.754	1024.49	755.017		3148.25	134.737
33	36519.6	35563.8	35562	5877.58	1877.92	575.52		35881.8	36434.2	35329.4	1226.72	2147.66	305.783		552.37	920.939		33	64653.6	58432.4	63749.4	737.311	925.367	965.054		62278.5	65639.8	58917.2	875.911	997.571	754.251		3361.29	121.66
34	37637.8	36679.8	36698.3	5904.74	1878.75	576.226		37005.3	37553.2	36457.5	1227.49	2148.51	306.464		547.859	921.024		34	65674.8	59701.5	65075.6	741.405	916.328	978.82		63483.9	66773.3	60194.5	878.851	1001.92	755.786		3289.4	123.064
35	38711.9	37762.7	37868.6	5910.22	1918.51	584.358		38114.4	38634.6	37594.2	1251.43	2194.82	308.046		520.181	943.389		35	66894.4	60715.1	66169.1	738.427	928.393	969.478		64592.9	67970.6	61215.1	878.766	1002.03	755.505		3377.79	123.261
36	39810.7	38942.1	38965.5	5914.12	1858.87	585.266		39239.5	39734.3	38744.6	1222.07	2122.64	321.494		494.881	900.575		36	68108.9	61763.3	67332.8	718.467	921.556	954.106		65735	69196.4	62273.6	864.71	992.401	737.019		3461.42	127.691
37	40896.6	40029.1	40029	5962.13	1870.36	599.011		40318.3	40819.1	39817.4	1234.68	2133.66	335.707		500.884	898.976		37	69242.5	62925.3	68519.8	751.412	903.586	948.91		66895.9	70353.4	63438.3	867.97	971.424	764.515		3457.56	103.454
38	41983.5	41047.4	41078.4	5975.48	1874.47	648.274		41369.8	41901.5	40838.1	1261.37	2128.43	394.319		531.685	867.054		38	70335.9	63848.3	69673.3	741.999	905.858	956.217		67952.5	71522.3	64382.7	868.025	980.033	756.016		3569.78	112.009
39	42949.7	41984.6	42078.4	5987.22	1878.1	652.049		42337.6	42869.8	41805.4	1265.08	2132.03	398.125		532.215	866.951		39	71303.6	64697.6	70493.8	730.895	907.707	942.88		68831.7	72434.7	65228.6	860.494	974.1	746.889		3603.05	113.606
40	44014.9	43045.3	43162.3	5983.38	1885.64	689.897		43407.5	43936.8	42878.2	1287.77	2133.28	442.251		529.287	845.516		40	72253.9	65679.7	71450.6	727.739	881.81	928.666		69794.7	73381	66208.4	846.072	951.195	740.948		3586.29	105.123
41	45111.2	44057.6	44116.6	5988.08	1896.21	737.845		44428.5	45020.5	43836.5	1317.03	2136.12	497.939		592.002	819.091		41	73190.4	66439.6	72429.3	734.109	895.736	944.582		70686.4	74383.9	66988.9	858.143	968.3	747.985		3697.51	110.157
42	45918.2	45069	45144.6	6005.3	1895.29	765.924		45377.3	45847.3	44907.3	1330.61	2129.19	532.025		470.001	798.581		42	73995.7	67187.8	73332.6	721.171	902.332	922.151		71505.4	75259.2	67751.5	848.551	959.31	737.792		3753.83	110.759
43	46944.5	46068.4	46172.1	6014.51	1878.26	808.45		46395	46873.7	45916.3	1343.35	2099.82	586.885		478.71	756.47		43	75251	67913.5	74143.7	723.409	895.677	939.507		72436.1	76391.7	68480.5	852.864	967.098	738.631		3955.57	114.233
44	48005.1	47012.1	47091.5	6011.09	1846.63	857.125		47369.6	47921.4	46817.8	1351.88	2051.56	652.192		551.791	699.686		44	75729	68608.1	74971.5	743.206	909.119	918.912		73102.9	77013.9	69191.9	857.079	955.817	758.341		3911	98.738
45	48837.3	47933.1	48013.5	6034.16	1872.71	901.32		48261.3	48761.7	47760.8	1387.02	2073.9	700.138		500.443	686.879		45	76620.5	69423.2	75771	728.097	878.4	924.053		73938.2	77871.4	70005.1	843.517	946.046	740.987		3933.16	102.53
46	49739.5	48871.8	48969.8	6050.69	1895.3	966.724		49193.7	49668.9	48718.5	1431.01	2087.62	774.409		475.171	656.605		46	77297.8	70021.7	76549.2	723.74	904.923	917.552		74622.9	78625.2	70620.6	848.739	957.174	740.303		4002.28	108.436
47	50713.6	49784.5	49853.2	6048.46	1884.54	993.042		50117.1	50634.8	49599.4	1438.79	2069.17	808.408		517.745	630.381		47	77777	70676.9	77113.9	704.418	904.741	936.462		75189.3	79111.1	71267.4	848.54	974.358	722.723		3921.86	125.817
48	51553.6	50604.6	50788.2	6041.96	1887.29	1007.61		50982.1	51485.5	50478.8	1447.45	2069.48	825.418		503.343	622.029		48	78715.1	71300.7	77732.8	714.658	903.148	932.166		75916.2	79943.4	71889	849.991	968.087	731.894		4027.19	118.096
49	52426.7	51460.8	51574.8	6067.54	1894.99	1052.26		51820.7	52348.6	51292.9	1473.63	2069.52	877.728		527.843	595.899		49	79025.9	71805.6	78373.3	727.255	895.77	921.507		76401.6	80395.2	72408	848.177	953.687	742.668		3993.6	105.509
50	53230.9	52408.2	52473.3	6053.17	1876.99	1083.28		52704.1	53161.5	52246.8	1480.14	2041.37	918.899		457.363	561.237		50	79678.9	72313.9	78856.5	720.692	883.026	936.324		76949.8	80985.6	72914	846.681	958.997	734.364		4035.8	112.317
51	53970.6	53272.7	53247	6046.44	1878.95	1102.55		53496.8	53907.4	53086.2	1490.75	2039.75	941.749		410.581	549		51	80070.2	72758.9	79578.2	719.473	921.792	936.796		77469.1	81555.7	73382.5	859.354	980.726	737.982		4086.56	121.372
52	54992	53975.7	54048.4	6061.95	1921	1134.84		54338.7	54905.7	53771.7	1527.92	2083.82	972.026		566.964	555.895		52	80683.5	73272.5	79821.7	731.687	895.394	928.252		77925.9	81978.8	73873	851.778	957.069	746.486		4052.9	105.291
53	55810	54750.7	54874.5	6061.42	1889.87	1163.12		55145.1	55724.3	54565.9	1526.49	2040.39	1012.6		579.18	513.895		53	80969.3	73740.7	80480.6	727.706	921.571	911.864		78396.8	82436.6	74357.1	853.714	962.947	744.48		4039.75	109.234
54	56522.6	55612.5	55625.8	6066.93	1909.13	1165.7		55920.3	56441.9	55398.7	1537.42	2063.1	1011.73		521.638	525.684		54	81413.9	74272.4	80693.5	747.025	905.684	921.454		78793.3	82725	74861.6	858.054	954.531	761.578		3931.71	96.4767
55	57162.9	56452.5	56434.2	6102.42	1896.92	1193.91		56683.2	57098.7	56267.7	1545.42	2042.52	1048.31		415.532	497.104		55	81893.1	74713.5	81119.6	756.863	924.705	925.785		79242.1	83182.9	75301.2	869.117	966.334	771.901		3940.87	97.2168
56	58086.4	57121.5	57231.9	6099.67	1883.59	1203.03		57480	58008.1	56951.9	1543.31	2024.54	1062.08		528.101	481.23		56	82188	75084.9	81721	751.697	914.879	934.293		79664.6	83637.7	75691.6	866.957	967.245	766.668		3973.04	100.289
57	58754	57823.2	57837.3	6123.36	1916.72	1230.31		58138.2	58671.6	57604.8	1573.51	2058.88	1088.15		533.379	485.364		57	82545	75504.3	81997.6	755.783	911.65	931.999		80015.6	83932.1	76099.1	866.477	962.88	770.075		3916.49	96.4025
58	59522	58524.8	58596.1	6112.8	1898.42	1243.71		58881	59437.3	58324.7	1571.06	2034.01	1108.11		556.29	462.949		58	83017	75765.4	82401.5	752.857	923.717	935.889		80394.6	84415.5	76373.8	870.821	973.162	768.48		4020.83	102.341
59	60140.9	59114.2	59271.8	6117.66	1959.39	1271.28		59509	60061.9	58956.1	1615.34	2101.9	1128.77		552.881	486.565		59	83395.2	76102	82622.6	771.605	917.878	949.419		80706.6	84712.9	76700.2	879.634	974.51	784.758		4006.36	94.876
60	60785.1	59961.2	60067.3	6151.27	1905.74	1276.91		60271.2	60719.4	59823	1591.32	2035.98	1146.67		448.201	444.653		60	83235.2	76367	83002.4	780.654	940.504	929.897		80868.2	84768.1	76968.3	883.685	973.07	794.3		3899.91	89.3852
61	61503.1	60616.7	60592.1	6137.33	1926.13	1296.18		60903.9	61422.9	60384.9	1611.15	2056.59	1165.72		519.003	445.438		61	84001.7	76603	83266	796.792	926.395	944.083		81290.2	85366.1	77214.3	889.09	969.51	808.669		4075.89	80.4204
62	62156.5	61092.3	61343.1	6140.59	1938.14	1303.82		61530.6	62087	60974.3	1620.98	2069.51	1172.45		556.342	448.527		62	84232.5	76945	83255.5	766.274	922.244	947.614		81477.6	85433.3	77522	878.711	976.907	780.515		3955.66	98.196
63	62747.9	61719.2	61881.6	6148.3	1944.97	1326.7		62116.2	62669.2	61563.2	1635.83	2073.01	1198.65		553.018	437.182		63	84348.9	77038.1	83662.8	797.006	950.158	942.217		81683.3	85720.7	77645.9	896.46	982.682	810.239		4037.39	86.2213
64	63223.6	62459.4	62425.3	6154.21	1939.41	1337.84		62702.8	63154.1	62251.4	1638.63	2063.99	1213.26		451.358	425.369		64	84987.5	77482.5	84066.4	776.835	926.105	948.12		82178.8	86271.9	78085.7	883.687	976.875	790.498		4093.08	93.1889
65	63722.5	62848	63065.3	6156.05	1978.05	1347.93		63211.9	63667.2	62756.6	1662.99	2108.55	1217.43		455.294	445.562		65	84991	77584.2	84311.2	795.256	948.884	950.1		82295.5	86389.7	78201.3	898.08	987.13	809.03		4094.18	89.0503
66	64315.8	63457.8	63689.5	6166.1	1964.28	1363.51		63821	64264.9	63377.2	1663.89	2088.71	1239.08		443.881	424.813		66	85349.1	77853.3	84526.2	818.314	944.67	944.485		82576.2	86687	78465.4	902.489	975.388	829.591		4110.81	72.8984
67	64866.4	64102.4	64164.2	6153.72	1976.65	1381.81		64377.7	64802.1	63953.3	1679.23	2099.84	1258.61		424.409	420.617		67	85215.1	78011.9	84752.3	820.709	967.297	950.924		82659.8	86691.6	78628	912.977	993.301	832.652		4031.81	80.3245
68	65297.6	64517.4	64747.6	6171.92	1991.24	1387.71		64854.2	65255.1	64453.3	1689.47	2116.24	1262.71		400.89	426.766		68	85600.4	78199.4	84687.6	844.999	954.565	970.002		82829.1	86864.5	78793.7	923.188	991.341	855.035		4035.37	68.153
69	65904.5	64797.9	65239	6167.67	2048.96	1430.24		65313.8	65870.9	64756.7	1739.6	2177.1	1302.1		557.104	437.498		69	85798.8	78402.4	85060.8	811.613	947.101	976.922		83087.3	87161.3	79013.3	911.879	999.982	823.775		4074.02	88.1035
70	66441.8	65471.8	65755.9	6160	1988.71	1416.68		65889.8	66388.5	65391.2	1702.69	2107.18	1298.21		498.693	404.487		70	85769.7	78529.3	85099.8	816.53	969.936	960.986		83132.9	87133.8	79132	915.817	1001.92	829.715		4000.89	86.1016
71	66592.5	65934.2	66058.9	6174.7	1985.46	1421.52		66195.2	66544.9	65845.5	1703.49	2102.25	1304.72		349.657	398.764		71	85916.7	78610.8	85247	834.791	970.78	966.139		83258.2	87296.8	79219.5	923.903	1001.11	846.695		4038.67	77.2083
72	67182.6	66253.3	66566.9	6194.82	2016.59	1446		66667.6	67140.4	66194.8	1731.3	2134.77	1327.83		472.795	403.47		72	86320.9	78802.6	85450.2	833.722	967.766	951.158		83524.6	87637	79412.1	917.549	990.618	844.479		4112.45	73.0695
73	67449.4	66681.5	67024.2	6210.83	2038.07	1441.84		67051.7	67436.3	66667	1739.95	2161.55	1318.35		384.675	421.599		73	85826.5	78892.9	85233.7	884.965	997.029	990.795		83317.7	87161.1	79474.3	957.596	1020.57	894.619		3843.42	62.9772
74	67834.3	67043.9	67439.1	6211.9	2053.99	1482.91		67439.1	67834.3	67043.8	1768.45	2172.27	1364.63		395.238	403.818		74	86047.2	78928.9	85485.1	868.274	1009.1	998.937		83487.1	87444.5	79529.6	958.77	1037.31	880.233		3957.49	78.5367
75	68341.2	67551.5	67770	6215	2035.88	1478.88		67887.6	68295.3	67479.8	1757.38	2151.23	1363.53		407.759	393.854		75	86151.4	78966.6	85424.6	865.912	983.803	997.782		83514.2	87469.2	79559.1	949.166	1021.6	876.728		3955.06	72.4377
76	68714.1	67837.4	68142	6238.43	2049.06	1490.08		68231.2	68676.3	67786	1769.57	2164.83	1374.31		445.104	395.261		76	86142.1	79098.4	85764.7	853.823	1017.99	994.336		83668.4	87630.6	79706.2	955.382	1044.13	866.638		3962.22	88.7433
77	69102	68281.1	68557.4	6236.24	2052.43	1515.54		68646.8	69064.5	68229.1	1783.98	2163.62	1404.35		417.695	379.639		77	86327	78984.4	85552	859.113	1037.39	1001.11		83621.1	87655.3	79587	965.871	1060.09	871.654		4034.17	94.2175
78	69393.2	68482.3	68886.5	6240.67	2074.15	1528.13		68920.7	69377.1	68464.2	1801.14	2187.23	1415.04		456.426	386.097		78	86375.9	79148.9	85509.9	884.574	1021.96	1034.43		83678.3	87624.6	79731.9	980.323	1063.48	897.168		3946.33	83.155
79	69637.7	68872.9	69114.9	6258.52	2086.33	1539.08		69208.5	69599.4	68817.6	1812.7	2199.66	1425.75		390.909	386.959		79	86545.2	79230.3	85570.5	916.623	1039.01	1026.33		83782	87753.9	79810.1	993.987	1061.29	926.688		3971.91	67.2988
80	69877.8	69151.2	69488.9	6266.4	2068.31	1574.35		69505.9	69869.6	69142.3	1821.33	2170.62	1472.04		363.606	349.288		80	86587.7	79253.7	85831.5	922.096	1044.23	1025.08		83891	87924.7	79857.2	997.138	1062.83	931.448		4033.76	65.6893
81	70011	69355.8	69788.4	6269.92	2088.7	1579.79		69718.4	70051.6	69385.2	1834.25	2194.1	1474.39		333.196	359.856		81	86393.6	79298.3	85595.2	928.448	1049.93	1030.35		83762.4	87648.9	79875.8	1002.91	1068.13	937.685		3886.57	65.2237
82	70208.3	69628.5	70074.8	6289.71	2116.97	1598.99		69970.5	70274.1	69666.9	1857.98	2224.25	1491.71		303.623	366.268		82	86581.8	79241.7	85838	951.885	1063.13	1033.11		83887.2	87927.4	79847	1016.04	1073.59	958.489		4040.21	57.5517
83	70614.9	69823.3	70244.3	6302.45	2098.6	1608.5		70227.5	70623.5	69831.4	1853.55	2200.1	1506.99		396.076	346.554		83	86442.8	79275.4	85900.1	915.378	1051.55	1032.35		83872.8	87863.4	79882.1	999.76	1073.47	926.055		3990.66	73.7053
84	70859	70013.9	70555.9	6334.53	2153.13	1627.5		70476.3	70904.4	70048.1	1890.31	2261.99	1518.64		428.143	371.674		84	86294	79267.3	85808	969.802	1072.1	1049.33		83789.7	87713.8	79865.7	1030.41	1084.12	976.702		3924.1	53.7093
85	71029.3	70127.6	70808.6	6332.44	2151.65	1634.55		70655.2	71125.2	70185.2	1893.1	2258.74	1527.46		470.031	365.64		85	86414.9	79269.6	85869.8	952.05	1057.93	1054.98		83851.4	87828.8	79874.1	1021.65	1081.95	961.357		3977.33	60.2981
86	71211.3	70278.9	71088.8	6351.87	2176.37	1655.49		70859.6	71366.3	70352.9	1915.93	2284.25	1547.62		506.693	368.317		86	86646.4	79257	85722.8	975.405	1087.41	1064.01		83875.4	87901.6	79849.1	1042.28	1101.36	983.194		4026.24	59.0835
87	71383.1	70409.7	71149.4	6370.37	2184.41	1674.18		70980.7	71488.9	70472.6	1929.29	2290.08	1568.5		508.157	360.789		87	86376.5	79161.7	85750.2	995.837	1105.31	1064.1		83762.8	87759.8	79765.8	1055.08	1110.37	999.793		3996.96	55.2891
88	71468.5	70500.5	71392.5	6377.35	2234.06	1687.24		71120.5	71658.8	70582.2	1960.65	2347.31	1573.99		538.316	386.659		88	86287.5	79173.6	85422.3	1007.33	1112.95	1077.94		83627.8	87509.4	79746.2	1066.07	1119.87	1012.27		3881.61	53.8024
89	71567.7	70810.1	71574.5	6394.94	2163.55	1684.06		71317.4	71756.8	70878.1	1923.81	2262.86	1584.76		439.383	339.051		89	86444.6	78964.4	85536.2	1015.98	1161	1100.18		83648.4	87730.2	79566.6	1092.39	1165.21	1019.57		4081.8	72.821
90	71774.2	70888.8	71628.1	6393.24	2210.1	1757.23		71430.4	71905.1	70955.7	1983.67	2303.89	1663.44		474.68	320.226		90	86101.6	78984	85664.4	1038.42	1162.61	1097.94		83583.3	87572.5	79594.2	1099.66	1161.77	1037.55		3989.17	62.1126
91	71814.8	71046.8	71794	6427.6	2245.59	1747.18		71551.9	71989.4	71114.3	1996.38	2348.81	1643.95		437.566	352.43		91	86087	78827.2	85343.2	1038.52	1168.41	1094.1		83419.1	87413.2	79425.1	1100.34	1165.51	1035.18		3994.07	65.1661
92	71840.1	70937.3	71932.9	6434.94	2272.25	1760.13		71570.1	72120	71020.1	2016.19	2378.31	1654.07		549.964	362.121		92	85984.3	78881.1	85260	1060.05	1175.27	1128.73		83375.1	87283.9	79466.3	1121.35	1179.31	1063.39		3908.78	57.9611
93	72246.5	71042.8	72161.5	6479.56	2275.27	1770.04		71816.9	72488.7	71145.2	2022.65	2379.9	1665.41		671.765	357.247		93	85960.1	78772.6	85175	1073.22	1217.83	1148.23		83302.6	87245.2	79359.9	1146.43	1218.75	1074.1		3942.68	72.3234
94	72083.4	70983.1	72223.8	6488.21	2302.44	1791.02		71763.4	72442.8	71084	2046.73	2408.36	1685.1		679.41	361.634		94	85835	78734.4	85490.1	1075.29	1191.61	1151.1		83353.2	87356.9	79349.5	1139.33	1198.38	1080.28		4003.7	59.0497
95	72183.7	71109.1	72205.7	6534.75	2311.89	1820.53		71832.8	72459.6	71206	2066.21	2413.65	1718.77		626.822	347.441		95	86150	78557.5	85115.6	1086.86	1214.07	1139.54		83274.4	87391.9	79156.8	1146.82	1210.74	1082.91		4117.57	63.9139
96	72266.9	71127.8	72245.4	6541	2312.08	1837.52		71880	72531.6	71228.5	2074.8	2410.37	1739.24		651.564	335.565		96	85750.1	78617.1	85037.5	1101.77	1214.86	1153.01		83134.9	87063.6	79206.2	1156.55	1213.17	1099.92		3928.71	56.6247
97	72344.8	71122.2	72280.6	6541.26	2369.3	1838.42		71915.8	72603.9	71227.8	2103.86	2479.25	1728.47		688.066	375.393		97	85801	78435.1	84865.4	1111.62	1254.47	1175.55		83033.8	87043.8	79023.9	1180.55	1252.11	1108.99		4009.97	71.5583
98	72288.4	71209.5	72249.9	6548.65	2345.94	1874.14		71916	72528	71303.9	2110.04	2443.65	1776.43		612.069	333.612		98	85618.9	78303.1	84766.4	1126.76	1283	1201.65		82896.1	86896.6	78895.7	1203.8	1281.95	1125.66		4000.44	78.1444
99	72126.1	71322.7	72345.8	6578.96	2366.89	1888.22		71931.5	72470.1	71392.9	2127.55	2466.02	1789.08		538.609	338.47		99	85547	78113.8	84675.5	1149.78	1288.86	1198.26		82778.8	86842.2	78715.3	1212.3	1282.89	1141.71		4063.41	70.5922
100	72186.8	71228.3	72307.5	6568.7	2397.89	1906.07		71907.5	72498.9	71316.2	2151.98	2499.76	1804.21		591.332	347.774		100	85252.2	77983.7	84467.4	1152.75	1304.34	1193.14		82567.8	86557	78578.5	1216.75	1295.25	1138.24		3989.28	78.5043
101	72196.8	71316.6	72296.5	6597.29	2381.73	1919.64		71936.6	72475.9	71397.3	2150.68	2477.43	1823.93		539.288	326.748		101	84988.1	77845	84330.8	1192.03	1314.23	1216.96		82388	86336	78440	1241.07	1305.64	1176.5		3948.01	64.5706
102	72129.4	71200.8	72311.7	6629.81	2438.57	1943.07		71880.6	72476.4	71284.9	2190.82	2541.19	1840.44		595.73	350.373		102	85052.9	77616.2	84065.5	1211.79	1332.72	1251.57		82244.9	86283.7	78206.1	1265.36	1327	1203.72		4038.82	61.6359
103	72112.6	71167.4	72328.6	6651.18	2452.61	1949.23		71869.5	72487.1	71252	2200.92	2556.86	1844.98		617.553	355.941		103	84691.6	77593.8	84076	1217.71	1362.23	1259.08		82120.5	86052.7	78188.2	1279.67	1354.1	1205.24		3932.29	74.4302
104	72249.4	71201.7	72379.3	6682.57	2433.71	2004.17		71943.5	72589.1	71297.8	2218.94	2522.67	1915.21		645.642	303.731		104	84582.5	77558.9	83895.7	1234.58	1377.72	1263.06		82012.4	85884.4	78140.3	1291.79	1367.55	1216.02		3872.06	75.7674
105	72272.1	70997	72400.4	6713.51	2495.42	2002.71		71889.8	72665.7	71114	2249.06	2597.46	1900.66		775.833	348.398		105	84622.9	77388.6	83621	1257.89	1379.3	1284.12		81877.5	85797.1	77957.8	1307.1	1370.99	1243.22		3919.64	63.8835
106	72145.1	70983.9	72282.3	6716.86	2529.87	2022.6		71803.8	72517.1	71090.4	2276.23	2634.93	1917.54		713.354	358.694		106	84279	77168.3	83400.4	1263.64	1412.83	1289.71		81615.9	85492.6	77739.2	1322.06	1401.74	1242.38		3876.73	79.6838
107	72078.2	71039.8	72237.2	6727.03	2555.53	2044.6		71785.1	72435.4	71134.8	2300.06	2661.34	1938.78		650.295	361.28		107	84027	76979.3	83208.4	1298.37	1435.52	1317.05		81404.9	85259.3	77550.4	1350.31	1424.69	1275.94		3854.48	74.3774
108	71876.3	71007.5	72147.1	6720.55	2537.3	2052.54		71676.9	72272.3	71081.6	2294.92	2637.69	1952.14		595.396	342.775		108	83700.1	76816	83075.1	1329.93	1436.56	1324.24		81197.1	85004	77390.1	1363.57	1426.85	1300.3		3806.94	63.2701
109	71839	70848.9	72079.1	6766.61	2572.17	2085.35		71589	72241.1	70936.9	2328.76	2673	1984.52		652.109	344.239		109	83851.8	76872.5	83098.4	1338.93	1445.99	1334.64		81274.2	85104.8	77443.7	1373.19	1436.27	1310.1		3830.57	63.0867
110	71656	70894.9	71993.6	6768.16	2564.78	2096.84		71514.8	72077.6	70952	2330.81	2661.69	1999.93		562.805	330.88		110	83773.9	76633	82911.7	1373.79	1490.62	1376.52		81106.2	85004	77208.4	1413.64	1480.32	1346.96		3897.83	66.6809
111	71882.6	70705.3	71864.7	6807.23	2596.21	2126.75		71484.2	72158.8	70809.6	2361.48	2693.43	2029.52		674.623	331.955		111	83569.5	76307	82447.7	1392.78	1516.81	1400.73		80774.8	84684.4	76865.1	1436.77	1506.2	1367.35		3909.61	69.4287
112	71796.3	70726.1	71733.3	6802.2	2596.63	2140.48		71418.6	72019.1	70818	2368.55	2691.1	2046		600.522	322.548		112	83289.9	76121.3	82521.5	1390.91	1552.86	1399.2		80644.2	84580	76708.4	1447.66	1538.86	1356.45		3935.79	91.2058
113	71557	70584.5	71880.3	6829.23	2632.32	2178.9		71340.6	72015	70666.1	2405.61	2726.23	2084.99		674.449	320.618		113	83032.4	75933.2	82354.1	1408.4	1555.19	1415.53		80439.9	84357.5	76522.3	1459.71	1542.47	1376.94		3917.6	82.7651
114	71640.8	70525.4	71725.9	6842.8	2669.3	2187.65		71297.4	71967.3	70627.4	2428.48	2769.06	2087.9		669.928	340.581		114	82852.1	75857	82157.3	1439.32	1578.9	1439.35		80288.8	84142.6	76435.1	1485.86	1566.44	1405.28		3853.73	80.5783
115	71570.5	70349.8	71590.8	6892.52	2677.65	2221.97		71170.4	71881.1	70459.7	2449.81	2772.03	2127.59		710.704	322.218		115	82759.8	75698.5	81801.6	1468.02	1601.69	1456.49		80086.6	83916.9	76256.3	1508.73	1589.44	1428.02		3830.3	80.7069
116	71326.6	70156.8	71506.3	6895.8	2731.09	2239.34		70996.6	71729.4	70263.8	2485.21	2832.94	2137.49		732.802	347.725		116	82490.1	75710.2	81762.1	1490.96	1597.12	1459.36		79987.5	83709.5	76265.4	1515.81	1587.98	1443.65		3722.07	72.1669
117	71487.3	70149.5	71512.4	6942.49	2733.83	2248.53		71049.7	71829.5	70270	2491.18	2834.34	2148.02		779.715	343.165		117	82227.8	75324.3	81197.4	1483.45	1632.1	1505.32		79583.1	83307.2	75859.1	1540.29	1620.55	1460.03		3724.08	80.2587
118	71330.5	69981.1	71496.1	6951.98	2745.59	2287.05		70935.9	71766.9	70104.9	2516.32	2840.56	2192.08		831.022	324.238		118	82149.4	75203.5	81206.8	1503.85	1661.39	1477.83		79519.9	83287.6	75752.2	1547.69	1647.01	1448.37		3767.67	99.3214
119	71162.6	69926.9	71229.1	7000.87	2778.33	2301.86		70772.9	71506.3	70039.5	2540.09	2877.02	2203.17		733.369	336.921		119	81777.5	74999.6	81002.7	1551.8	1673.7	1552.7		79259.9	82969.8	75550.1	1592.73	1662.85	1522.61		3709.87	70.1219
120	70889.4	69820.9	71186.9	6988.16	2825.83	2312.35		70632.4	71350.7	69914.1	2569.09	2932.18	2206.01		718.324	363.083		120	81657	74769.4	80763.2	1586.19	1712.93	1542.54		79063.2	82808.5	75317.9	1613.89	1702.39	1525.38		3745.28	88.5043
121	70886.9	69731.2	70988.2	7016.25	2809.88	2344.55												121	81531.6	74653.4	80581.4	1603.64	1715.42	1546.88
122	70763.1	69641.9	70820.8	7010.87	2842.24	2366.43												122	81276.4	74417.5	80512.6	1627.27	1743.14	1582.79
123	70504.9	69492.9	70817.5	7033.46	2875.06	2385.78												123	80935.9	74157.1	80142.6	1647.05	1780.47	1574.26
124	70392.7	69251.1	70559.4	7049.73	2893.05	2403.74												124	80884.8	74097.3	80197.6	1656.97	1770.35	1621.12
125	70381	69266	70421.1	7076.66	2926.69	2430.7												125	80744.4	73938.5	79862.8	1682.14	1791.81	1644.38
126	70172.4	69094.2	70334.1	7103.92	2947.8	2444.68												126	80522.3	73568.3	79641.9	1691.75	1816.96	1666.82
127	70052	68900.6	70273.6	7093.83	2990.02	2466.67												127	80302.1	73471.8	79378.1	1711.69	1863.22	1654.9
128	69860	68789.3	70090.7	7131.62	3000.92	2510.55												128	80000.9	73449.5	79518.7	1753.87	1859.12	1705.98
129	69702	68663.8	70048.3	7174.03	3027.76	2508.48												129	79787.6	73189.4	79050.6	1763.27	1893.12	1689.82
130	69715.5	68553.5	69921.2	7200.74	3020.53	2553.5												130	79601.9	72960.2	78959.8	1794.69	1931.84	1737.82
131	69605.1	68396.4	69935.5	7237.03	3075.83	2569.79												131	79306.5	72847.8	78568.1	1806.63	1944.95	1725.37
132	69460.6	68310.9	69701.2	7270.55	3092.51	2587.32												132	79112.1	72637	78302.1	1811.5	1982.14	1767.54
133	69456.7	68221	69538.9	7308.16	3112.46	2625.02												133	79027.3	72337.1	78099.5	1840.07	1981.56	1800.31
134	69329.8	67890.8	69327.4	7306.38	3154.92	2630.7												134	78863.9	72159.4	77983.5	1862.48	2036.16	1803.75
135	69217.1	67887.2	69373.4	7341.18	3175.61	2668.55												135	78486.8	72039.9	77612.6	1907.99	2020.81	1825.52
136	69061.7	67610.4	69271.3	7367.88	3191.48	2694.55												136	78295.4	71945.8	77409.6	1895.63	2045.57	1823.76
137	68846.4	67624.8	69143.1	7385.2	3192.66	2716.95												137	77858.1	71747.1	77228.2	1931.05	2074.33	1854.45
138	68930.7	67303.9	69058.4	7417.08	3268.37	2767.57												138	77572.6	71418.6	76896.9	1942.17	2108.22	1870.68
139	68674.7	67136	69045.1	7467.57	3313.2	2771.89												139	77704.6	71355.3	77009.3	1990.2	2125.13	1876.06
140	68512.6	67069.3	69061.1	7482.33	3306.65	2797.9												140	77382.4	71283	76694.9	1992.44	2132.59	1882.36
141	68345.9	67013.5	69061.6	7520.88	3320.27	2830.2												141	77297.4	70911.9	76521	2053.2	2182.94	1902.7
142	68353.5	66806.3	68783.2	7551.49	3362.35	2825.39												142	77139.6	70753.7	76288.7	2055.27	2213.7	1942.7
143	68261.4	66729.4	68598	7563.76	3369.83	2865.06												143	76919.6	70587.7	76102.2	2080.81	2223.98	1953.95
144	68043.2	66500.7	68424.7	7581.9	3365.77	2898.62												144	76865.5	70617.2	75971.5	2135.09	2201.07	1968.94
145	67929.1	66329.9	68291.2	7599.4	3444.52	2927.02												145	76665	70298	75921.4	2146.52	2273.86	1964.17
146	67814.4	66272.8	68165.8	7619.08	3421.48	2950.09												146	76272.9	70088.3	75601	2162.19	2298.07	1992.69
147	67732.2	66105	67934.6	7653.19	3470.43	2973.82												147	76265	69879.3	75330.7	2187.41	2311.23	2009.14
148	67557.4	65784.9	67789.9	7703.08	3562.68	2974.59												148	75969	69756.4	75039.6	2215.48	2314.03	2021.96
149	67435.3	65655.2	67607.2	7732.59	3575.04	2990.39												149	76119.2	69616.6	74778.2	2228.39	2348	2063.09
150	67292	65631.6	67449.4	7743.06	3543.75	3030.68												150	75724.3	69346.1	74633.8	2240.22	2393.7	2061.98
151	67114.5	65414.7	67225.2	7753.4	3606.91	3041.87												151	75504.1	69228.2	74609.7	2301.16	2393.2	2067.12
152	66972.1	65316.8	67387.9	7771.12	3588.59	3069.85												152	75219.4	69239.9	74269.7	2286.15	2401.63	2071
153	66918	65139.7	67017.5	7817.25	3619.48	3081.85												153	75463.9	68870	74112.9	2322.16	2451.29	2122.73
154	66757.5	64964.6	66805.8	7811.07	3675.94	3113.27												154	74936.2	68795.4	73998.1	2365.88	2421.7	2122.7
155	66694.1	64947.8	66879.7	7871.99	3677.01	3144.3												155	74846.3	68607.3	73922.7	2347.78	2468.35	2135.92
156	66516.9	64718.1	66653.6	7868.35	3710.31	3153.82												156	74633.2	68369.4	73615.9	2361.78	2528.26	2158.2
157	66290.4	64615.6	66437	7925.72	3719.78	3175.78												157	74070	68266.3	73480.3	2395.55	2531.88	2180.7
158	66332.6	64518	66329.4	7907.21	3739.28	3203.18												158	74121.9	67961.2	73253.6	2427.77	2568.69	2172.66
159	66193.1	64412.7	66093.3	7941.77	3760.93	3217.94												159	73962.6	67897.4	72908.5	2424.58	2583.66	2201.07
160	65990.9	64127	66108.3	7968.53	3815.06	3260.59												160	73827.5	67781.8	72723.3	2467.1	2576.01	2222.72
161	65917.8	64102.4	65921.6	7977.61	3805.87	3286.18												161	73557.2	67381.8	72487.3	2498.08	2655.7	2239.34
162	65786.8	63831.6	65701.9	8020.01	3879.51	3294.62												162	73701.8	67336.8	72276.2	2494.79	2627.88	2223.34
163	65545.7	63757.3	65696.7	8056.05	3878.63	3303.75												163	73261.4	67332.9	72411.4	2534.92	2628.83	2262.32
164	65526.5	63711.7	65535.7	8052.95	3865.46	3342.03												164	73242.2	67141.5	72072.8	2577.06	2661.41	2278.44
165	65361.1	63689.9	65423.5	8068.17	3858.25	3360.98												165	72751.9	66845.3	71966	2593.33	2709.71	2302.16
166	65315.8	63473.1	65326.3	8116.69	3940.48	3379.39												166	72963.4	66666.8	71625.3	2594.76	2753.79	2323.35
167	65092.6	63291.6	65294.5	8143.79	3954.14	3410.76												167	72684.6	66528	71406.8	2658.06	2774.99	2332.87
168	64935	63166.1	65115.7	8170.68	3988.08	3428.65												168	72529.3	66371.6	71467.9	2705.33	2764.24	2330.09
169	64846.5	63002.8	64982.4	8173.7	4022.49	3449.29												169	72477.7	66102.9	71380	2716.03	2806.08	2350.86
170	64791.4	62837.6	64936.7	8191.74	4020.2	3486.87												170	72365.6	66126.1	71285.7	2717.26	2808.6	2390.16
171	64674.4	62740.2	65003.3	8216.95	4033.19	3513.96												171	71653.7	65812.4	70657.8	2741.48	2827.33	2386.23
172	64430.8	62540.5	64914.9	8310.02	4073.56	3549.94												172	71691.1	65639.4	70890.3	2746.3	2873.03	2393.65
173	64328.7	62564.1	64765.7	8284.6	4061.41	3588.43												173	71433.6	65483.1	70688.7	2778.3	2881.72	2406.91
174	64152.4	62322.6	64570.7	8323.91	4110.58	3585.4												174	71538.9	65273.1	70356.1	2827.7	2918.8	2428.51
175	64064.6	62256.2	64521.3	8335.55	4116.94	3619.76												175	71237.2	65213.3	70193.1	2831.5	2907.82	2448.54
176	63959.1	62125.3	64257.7	8350.47	4158.06	3638.96												176	70917.9	64944.9	70044.4	2841.5	2932.01	2450.47
177	63737.6	62008.7	64117.5	8370.43	4166.34	3648.3												177	70813.9	64659.5	69984.1	2890.49	2977.62	2482.21
178	63644.9	61819.8	63943	8377.66	4193.44	3673.43												178	70687.4	64680.7	69790.5	2886.55	2967.79	2496.49
179	63454.2	61707.1	63775.7	8402.66	4211.22	3692.64												179	70430.1	64643.6	69875.9	2925.91	2975.96	2492.78
180	63317.7	61589.6	63585.4	8431.01	4268.16	3687.12												180	70320.3	64415.6	69325.9	2918.53	3012.2	2500.7
181	63226.4	61497	63434.9	8442.87	4286.23	3734.09												181	70134.3	64235.7	69398.8	2942.48	3031.4	2536.13
182	63060.8	61369.1	63479.4	8473.98	4288.91	3747.4												182	70082	64051.3	69115.6	2994.72	3061.39	2513.45
183	62933.4	61175.2	63263.1	8488.57	4308.81	3744.37												183	69800.5	63909.6	68789.3	2987.11	3060.93	2535.28
184	62877.3	60963.4	63068.6	8515.11	4362.44	3758.89												184	69507.3	63747.3	68807.4	3023.55	3081.59	2551.71
185	62704.8	60967	63029.1	8550.15	4364.91	3775.77												185	69655.9	63635.1	68422.9	3043.82	3098.79	2557.02
186	62617	60908.6	62816.6	8576.23	4363.4	3807.93												186	69318.6	63210.6	68367.6	3056.92	3159.56	2582.92
187	62508.8	60733.6	62575.1	8566.44	4398.42	3829.24												187	68957.8	63159	68128.8	3070.27	3137.85	2592.94
188	62452.1	60504.2	62499.8	8594.32	4442.71	3853.13												188	68823.2	63049.3	68074.1	3108.37	3161.06	2601.27
189	62275.2	60494.6	62355.6	8594.21	4441.29	3854.88												189	68837.7	62878.9	67682.1	3098.43	3166.95	2611.87
190	62084.9	60256.4	62261.3	8634.55	4462.61	3882.57												190	68547.3	62761.1	67599.7	3136.69	3186.99	2641.73
191	61998.4	60195.2	62149.1	8651.21	4500.49	3919.72												191	68258.5	62427.6	67385.8	3115.19	3265.56	2639.47
192	61940.6	60063.1	62020.1	8677.36	4523.09	3925.89												192	68064.9	62418.7	67243.5	3164.97	3227.36	2644.81
193	61857	59838.8	61817.5	8697.96	4562.02	3931.48												193	68152.2	62019.2	66957.6	3192.42	3289.65	2664.97
194	61771.6	59803.7	61728.8	8706.87	4543.45	3937.82												194	67893.9	62023.7	66880.2	3176.55	3270.38	2683.56
195	61614.5	59672.6	61539.5	8752.2	4551.76	3965.96												195	67702.2	61630.7	66698	3225.58	3330.87	2684.04
196	61463	59456.8	61404.3	8751.47	4615.08	4005.32												196	67426.5	61817.3	66780.7	3285.16	3304.36	2697.75
197	61437.8	59407.9	61295.1	8745.75	4602.15	4043.58												197	67309.3	61578.3	66543.6	3259.65	3321.41	2710.29
198	61200	59332.3	61224.1	8781.72	4612.68	4048.15												198	67198.4	61316.8	66391.5	3279.83	3381.15	2707.26
199	61172.6	59129.2	61132.8	8804.9	4680.11	4078.72												199	67077.3	61180	66216.7	3279.98	3400.78	2725.92
200	61005.1	59090.2	61100.2	8818.41	4668.41	4062.45												200	66819.1	61174.9	65832.5	3336.5	3360.59	2720.01
201	60949.9	58888.3	60898.6	8834.55	4727.53	4078.36												201	66603.3	60880.5	65541.7	3336.58	3413.54	2759.23
202	60823.2	58802.4	60936.7	8875.52	4709.34	4110.18												202	66504.6	60798.8	65487.4	3336.32	3407.49	2737.73
203	60678	58735.5	60735.8	8870.29	4739.98	4112.53												203	66116.1	60679.5	65129.7	3344.43	3431.56	2770.55
204	60521.9	58578.9	60753.8	8906.81	4740.78	4162.16												204	65774.5	60436	65142.3	3356.78	3475.91	2766.49
205	60518.2	58424.6	60508.9	8900.14	4794.17	4160.78												205	66128.7	60356.3	65096.8	3362.43	3467.03	2774.88
206	60376	58396	60355.2	8933.45	4804.62	4151.17												206	65858.6	60044.8	64698.8	3391.11	3502.67	2798.54
207	60340.2	58161.5	60245.5	8903.84	4819.41	4195.24												207	65610.5	60075.7	64583.3	3429.4	3501.64	2802.03
208	60191	58107.4	60135.7	8953.77	4844.75	4232.12												208	65505.1	59749	64425.9	3420.5	3559.85	2803.84
209	59977.2	58049.6	60045.5	8948.54	4820.52	4223.74												209	65330.9	59671.8	64419.1	3445.77	3563.77	2816.86
210	59914.9	57851	59902.7	8995.88	4880.9	4243.54												210	65167.6	59573.8	64201.9	3480.69	3580.63	2816.86
211	59721.9	57795.7	59923.1	9024.13	4879.85	4260.6												211	64766.9	59324.3	64055	3491.09	3602.18	2825.05
212	59690.4	57551.9	59872.8	9056.98	4924.88	4302.29												212	64961	59384	63800.6	3532.52	3580.77	2835.58
213	59569.8	57492.9	59684.7	9068.45	4936.9	4305.52												213	64785.4	59173.7	63688.5	3537.26	3606.49	2842.72
214	59496.4	57419.9	59562.2	9093.14	4967.12	4332.03												214	64420.9	58997.7	63386.7	3528.73	3622.1	2839.31
215	59328.2	57274.9	59360.9	9128.02	4950.02	4333.83												215	64396.9	58712.1	63181.6	3546.43	3659.26	2868.41
216	59263.1	57180.2	59347.6	9125.8	4970.94	4396.44												216	64103.3	58598.8	63181.7	3575.4	3646.75	2873.6
217	59086.9	56974.8	59321	9156.26	4999.54	4420.73												217	64145.4	58326.6	63106.3	3585.34	3717.89	2869.27
218	58959.6	56937.5	59279.8	9190.76	5035.79	4441.32												218	63951	58367.8	63150	3635.76	3680.02	2909.78
219	58888.7	56836.7	59077.8	9192.28	5042.45	4421.48												219	63479.6	58111.9	62713.6	3630.35	3690.73	2888.51
220	58761.3	56723.3	58779.8	9212.74	5067.17	4448.66												220	63743.3	57811.2	62583.7	3620.83	3758.8	2907.96
221	58570.6	56603.5	58609.1	9203.2	5096.94	4453.35												221	63184.6	57764.9	62294.4	3638.72	3723.79	2891.14
222	58469.1	56492.9	58509.8	9208.7	5104.16	4469.51												222	63107.2	57621.3	62217.3	3642.14	3751.67	2904.44
223	58437.4	56544.7	58440.2	9261.31	5091.9	4477.4												223	63253	57458.4	61962.7	3659.41	3781.19	2919.16
224	58286.2	56410.7	58329.9	9265.81	5109.21	4509.68												224	62700.1	57381.8	62022.5	3687.35	3785.39	2902.07
225	58188.8	56182.5	58167.3	9297.78	5153.98	4529												225	62562.5	57174.3	61835.9	3701.05	3827.57	2941.1
226	58057.9	55968.8	58289	9322.75	5183.33	4541.91												226	62573.9	56934.7	61514.3	3719	3838.22	2944.6
227	58050.7	55974.4	58076.3	9351.38	5160.08	4583.43												227	62390.7	56924.5	61459.7	3729.23	3816.9	2940.36
228	57962.4	55916.7	58035.7	9345.24	5153.22	4610.93												228	62384.3	56725.1	61167	3721.89	3847.96	2940.1
229	57766.6	55775.4	57859.9	9384.13	5177.28	4603.15												229	62023.7	56533.1	61067.9	3739.98	3903.95	2936.61
230	57601	55632.2	57734.1	9388.34	5233.16	4629.44												230	61835.8	56518.1	60922.6	3766.75	3849.65	2962.95
231	57570.4	55532.5	57522.9	9412.34	5254.01	4632.54												231	61996.8	56122.4	60750.3	3787.57	3905.62	2961.92
232	57525.4	55407.3	57432.1	9401.77	5250.69	4650.99												232	61754.2	56190.3	60580.2	3801.16	3873.38	2960.41
233	57375.5	55337.4	57250.3	9458.49	5269.4	4631.52												233	61456.8	55938.8	60193.6	3832.49	3921.7	2969.44
234	57267.1	55304.8	57164.3	9456.75	5296.46	4654.7												234	61229.1	55826.9	60166.1	3813.4	3934.25	2978.09
235	57146.2	55168.3	57033.3	9456.78	5271.9	4660.84												235	61154.6	55645.9	59970.7	3832.47	3938.67	2982.29
236	57072.2	55076	56954.6	9497.48	5301.01	4679.56												236	60963.2	55475.7	59885.9	3846.27	3971.53	2986.45
237	57032.3	54839.1	56851.8	9496.23	5372.27	4730.43												237	60804.3	55463.4	59665.5	3850.4	3939.3	2994.63
238	56873.3	54840.6	56665.4	9479.41	5334.27	4737.82												238	60533.4	55250.1	59619.8	3874.38	3941.3	2996.83
239	56797.4	54647.7	56521.5	9487.23	5372.1	4727.12												239	60511.4	55110	59240.1	3889.71	3960.78	2986.12
240	56741.2	54576.2	56347.7	9500.55	5356.27	4749.26												240	60511.2	54820.9	59165.8	3907.82	3994.9	3017.15

## Sheet: Figure 5 panel C
sfGFP								offset correction																										offset correction
Comparison +/- cUTRT, for sfGFP expression by MS2 RdTT: 70 nM MS2-rep / MS2-ddrep (+) RNA, 70 nM standard [sfGFP-RBS2]MS2 (-) RNA / 70 nM truncated [sfGFP-RBS2]MS2 (-) RNA and 6% (w/v) PEG 4000								2670.52																										2670.52
								-2670.52																										-2670.52
	standard							standard																			truncated							truncated
min	MS2-rep	MS2-rep	MS2-rep	MS2-ddrep	MS2-ddrep	MS2-ddrep		MS2-rep	MS2-rep	MS2-rep	MS2-ddrep	MS2-ddrep	MS2-ddrep		MS2-rep Average	MS2-rep Average + STDEV	MS2-rep Average - STDEV	MS2-ddrep Average	MS2-ddrep Average + STDEV	MS2-ddrep Average - STDEV		MS2-rep STDEV	MS2-ddrep STDEV			min	MS2-rep	MS2-rep	MS2-rep	MS2-ddrep	MS2-ddrep	MS2-ddrep		MS2-rep	MS2-rep	MS2-rep	MS2-ddrep	MS2-ddrep	MS2-ddrep		MS2-rep Average	MS2-rep Average + STDEV	MS2-rep Average - STDEV	MS2-ddrep Average	MS2-ddrep Average + STDEV	MS2-ddrep Average - STDEV		MS2-rep STDEV	MS2-ddrep STDEV
1	-1192.21	-1465.91	-1537.84	-1082.13	-835.266	-1239.49		1478.32	1204.62	1132.69	1588.39	1835.26	1431.03		1271.87	1454.24	1089.51	1618.23	1821.99	1414.47		182.367	203.757			1	-1695.11	-975.423	-843.357	-1758.23	-2219.3	-2467.21		975.419	1695.1	1827.17	912.293	451.227	203.31		1499.23	1957.64	1040.82	522.276	882.068	162.484		458.414	359.792
2	-1385.89	-1549.76	-1634.66	-1193.73	-808.714	-1169.26		1284.63	1120.77	1035.87	1476.8	1861.81	1501.27		1147.09	1273.54	1020.64	1613.29	1828.86	1397.72		126.454	215.571			2	-1762.82	-933.142	-790.024	-1737.7	-2268.8	-2515.33		907.705	1737.38	1880.5	932.823	401.72	155.196		1508.53	2033.76	983.302	496.58	893.977	99.1826		525.227	397.397
3	-1532.2	-1657.18	-1774.25	-1311.92	-741.101	-1116.29		1138.32	1013.34	896.275	1358.6	1929.42	1554.24		1015.98	1137.03	894.935	1614.09	1904.17	1324.01		121.045	290.079			3	-1799.46	-892.321	-717.139	-1695.32	-2311.86	-2577.25		871.065	1778.2	1953.39	975.205	358.666	93.2698		1534.22	2115.17	953.27	475.714	928.182	23.2453		580.948	452.468
4	-1593.44	-1735.36	-1854.82	-1379.95	-679.391	-1045.72		1077.09	935.16	815.707	1290.57	1991.13	1624.81		942.651	1073.5	811.801	1635.5	1985.91	1285.1		130.851	350.402			4	-1781.16	-808.946	-694.038	-1672.25	-2373.1	-2613.27		889.36	1861.58	1976.49	998.276	297.429	57.2495		1575.81	2173.06	978.557	450.985	939.93	-37.9601		597.251	488.945
5	-1679.35	-1786.23	-1915.97	-1470	-619.029	-997.103		991.177	884.29	754.552	1200.53	2051.5	1673.42		876.673	995.169	758.177	1641.81	2068.18	1215.45		118.496	426.364			5	-1830.93	-774.106	-641.319	-1643.18	-2389.55	-2662.09		839.594	1896.42	2029.21	1027.34	280.972	8.43677		1588.41	2240.29	936.526	438.916	966.411	-88.5786		651.88	527.495
6	-1699.13	-1800.27	-1945.3	-1514.91	-613.772	-945.544		971.399	870.253	725.227	1155.61	2056.75	1724.98		855.626	979.362	731.89	1645.78	2101.54	1190.02		123.736	455.761			6	-1851.58	-696.331	-611.412	-1657.54	-2407.95	-2670.52		818.946	1974.19	2059.11	1012.98	262.575	-6.25e-08		1617.42	2310.22	924.618	425.185	950.889	-100.518		692.799	525.703
7	-1657.41	-1739.57	-1933.56	-1556.73	-605.055	-936.593		1013.11	930.953	736.961	1113.79	2065.47	1733.93		893.675	1035.47	751.876	1637.73	2120.81	1154.65		141.798	483.077			7	-1854.86	-581.994	-533.727	-1660.33	-2426.69	-2654.92		815.666	2088.53	2136.8	1010.2	243.838	15.6001		1680.33	2429.54	931.12	423.211	944.206	-97.7841		749.211	520.995
8	-1508.61	-1607.8	-1814.35	-1575.3	-649.024	-919.662		1161.92	1062.73	856.175	1095.23	2021.5	1750.86		1026.94	1182.92	870.958	1622.53	2098.82	1146.24		155.981	476.285			8	-1776.62	-425.068	-422.746	-1674.23	-2465.4	-2639.43		893.9	2245.46	2247.78	996.292	205.122	31.0896		1795.71	2576.7	1014.72	410.835	925.269	-103.599		780.993	514.434
9	-1240.76	-1401.96	-1647.29	-1554.43	-652.16	-926.59		1429.77	1268.56	1023.23	1116.1	2018.36	1743.93		1240.52	1445.23	1035.81	1626.13	2088.66	1163.61		204.713	462.526			9	-1623.8	-197.483	-204.528	-1685.4	-2475.33	-2553.37		1046.72	2473.04	2466	985.127	195.191	117.151		1995.25	2816.71	1173.79	432.49	912.675	-47.6962		821.46	480.186
10	-870.258	-1097.12	-1372.41	-1528.23	-630.369	-930.612		1800.27	1573.41	1298.11	1142.3	2040.16	1739.91		1557.26	1808.73	1305.79	1640.79	2097.85	1183.72		251.467	457.064			10	-1365.58	58.0149	44.3934	-1691.56	-2465.26	-2472.23		1304.95	2728.54	2714.92	978.967	205.263	198.299		2249.47	3067.48	1431.46	460.843	909.565	12.1206		818.007	448.722
11	-426.814	-700.917	-1051.7	-1467.48	-636.992	-950.77		2243.71	1969.61	1618.83	1203.05	2033.53	1719.75		1944.05	2257.27	1630.83	1652.11	2071.47	1232.76		313.224	419.355			11	-1110.1	365.397	333.402	-1720.19	-2482.37	-2407.14		1560.43	3035.92	3003.93	950.331	188.158	263.389		2533.43	3376.22	1690.63	467.293	887.304	47.2817		842.792	420.011
12	29.9396	-248.619	-649.375	-1412.37	-644.448	-922.086		2700.46	2421.91	2021.15	1258.15	2026.08	1748.44		2381.17	2722.66	2039.69	1677.56	2066.39	1288.72		341.484	388.837			12	-770.595	737.56	684.89	-1726.49	-2474.63	-2349.55		1899.93	3408.08	3355.41	944.032	195.898	320.974		2887.81	3743.74	2031.88	486.968	887.707	86.2293		855.934	400.739
13	552.387	271.999	-174.542	-1364.72	-634.873	-917.439		3222.91	2942.52	2495.98	1305.81	2035.65	1753.09		2887.14	3253.76	2520.52	1698.18	2066.19	1330.17		366.616	368.007			13	-380.914	1123.84	1061.44	-1703.51	-2435.85	-2296.36		2289.61	3794.36	3731.96	967.017	234.673	374.169		3271.98	4123.31	2420.65	525.286	914.143	136.43		851.328	388.857
14	1090.23	832.901	299.023	-1322.29	-659.668	-931.407		3760.75	3503.43	2969.55	1348.24	2010.86	1739.12		3411.24	3814.82	3007.66	1699.4	2032.49	1366.32		403.578	333.089			14	3.26242	1517.54	1488.05	-1727.44	-2398.55	-2266.2		2673.79	4188.06	4158.57	943.086	271.97	404.328		3673.47	4539.35	2807.59	539.795	895.27	184.319		865.879	355.475
15	1644.82	1417	872.765	-1277.67	-655.172	-924.644		4315.34	4087.52	3543.29	1392.85	2015.35	1745.88		3982.05	4378.74	3585.37	1718.03	2030.21	1405.84		396.686	312.184			15	474.486	1968.74	1889.44	-1737.4	-2359.37	-2246.45		3145.01	4639.26	4559.97	933.123	311.155	424.073		4114.75	4955.5	3273.99	556.117	887.46	224.774		840.751	331.343
16	2225.48	1981.53	1433.6	-1233.07	-632.065	-912.374		4896	4652.05	4104.13	1437.45	2038.46	1758.15		4550.73	4956.27	4145.18	1744.69	2045.42	1443.96		405.544	300.729			16	879.864	2391.04	2374.31	-1718.22	-2315.22	-2214.4		3550.39	5061.57	5044.84	952.302	355.307	456.127		4552.26	5419.95	3684.57	587.912	907.484	268.34		867.69	319.572
17	2828.41	2577.53	2035.64	-1208.63	-641.457	-929.533		5498.94	5248.06	4706.16	1461.9	2029.07	1740.99		5151.05	5556.24	4745.86	1743.99	2027.58	1460.39		405.192	283.597			17	1325.93	2860.34	2779.27	-1729.05	-2243.42	-2187.01		3996.45	5530.87	5449.79	941.478	427.104	483.513		4992.37	5855.81	4128.93	617.365	899.469	335.261		863.442	282.104
18	3385.79	3160.66	2639.49	-1186.29	-643.569	-945.802		6056.31	5831.18	5310.01	1484.23	2026.96	1724.72		5732.5	6115.31	5349.69	1745.3	2017.25	1473.36		382.809	271.946			18	1820.39	3354.57	3262.17	-1730.11	-2207.79	-2179.09		4490.91	6025.1	5932.7	940.413	462.737	491.432		5482.9	6343.23	4622.57	631.527	899.414	363.64		860.329	267.887
19	3955.41	3726.41	3264.22	-1162.09	-622.895	-930.683		6625.94	6396.94	5934.75	1508.44	2047.63	1739.84		6319.21	6671.3	5967.12	1765.3	2035.8	1494.81		352.091	270.496			19	2286.25	3787.77	3689.06	-1725.94	-2139.39	-2171.97		4956.78	6458.3	6359.59	944.581	531.136	498.554		5924.89	6764.75	5085.03	658.09	906.732	409.448		839.858	248.642
20	4540.8	4287.27	3850.48	-1157.83	-624.675	-922.366		7211.33	6957.79	6521.01	1512.7	2045.85	1748.16		6896.71	7245.9	6547.52	1768.9	2036.08	1501.72		349.191	267.18			20	2753.34	4275.47	4150.96	-1743.12	-2110.12	-2172.96		5423.87	6946	6821.49	927.407	560.399	497.569		6397.12	7242.27	5551.96	661.792	893.957	429.627		845.155	232.165
21	5121.61	4881.64	4444.12	-1125.52	-640.473	-931.71		7792.14	7552.17	7114.65	1545.01	2030.05	1738.81		7486.32	7829.83	7142.81	1771.29	2015.44	1527.14		343.51	244.149			21	3273.39	4739.8	4652.01	-1736.99	-2071.41	-2141.5		5943.91	7410.33	7322.54	933.533	599.117	529.023		6892.26	7714.72	6069.8	687.225	903.394	471.055		822.464	216.17
22	5693.52	5438.88	5046.98	-1096.7	-619.43	-915.723		8364.04	8109.4	7717.51	1573.83	2051.09	1754.8		8063.65	8389.34	7737.97	1793.24	2034.19	1552.3		325.687	240.944			22	3744.13	5185.05	5090.52	-1749.96	-2030.37	-2141.35		6414.65	7855.57	7761.05	920.568	640.154	529.173		7343.76	8149.77	6537.74	696.632	898.349	494.914		806.016	201.717
23	6274.89	6010.73	5603.28	-1111.27	-638.691	-929.082		8945.41	8681.26	8273.8	1559.26	2031.83	1741.44		8633.49	8971.84	8295.15	1777.51	2015.85	1539.17		338.345	238.344			23	4190.37	5645.35	5506.48	-1734.02	-1992.35	-2121.81		6860.89	8315.88	8177	936.506	678.171	548.719		7784.59	8587.54	6981.64	721.132	918.563	523.701		802.952	197.431
24	6826.19	6548.31	6181.67	-1081.38	-613.805	-937.309		9496.72	9218.83	8852.19	1589.15	2056.72	1733.22		9189.25	9512.53	8865.97	1793.03	2032.48	1553.57		323.279	239.456			24	4701.77	6100.67	5929.08	-1743.61	-1976.2	-2112.91		7372.3	8771.2	8599.6	926.919	694.329	557.613		8247.7	9010.66	7484.74	726.287	913.003	539.571		762.96	186.716
25	7400.16	7082.69	6738.41	-1077.06	-630.92	-921.578		10070.7	9753.21	9408.94	1593.47	2039.6	1748.95		9744.28	10075.2	9413.31	1794.01	2020.46	1567.55		330.965	226.456			25	5145.14	6575.5	6394.3	-1734.76	-1975.23	-2101.66		7815.66	9246.03	9064.83	935.76	695.297	568.865		8708.84	9487.64	7930.04	733.308	919.685	546.93		778.801	186.378
26	7935.5	7588.35	7250.97	-1055.32	-629.94	-925.446		10606	10258.9	9921.49	1615.2	2040.58	1745.08		10262.1	10604.4	9919.85	1800.29	2018.29	1582.29		342.278	217.999			26	5590.38	6961.9	6803.47	-1758.72	-1933.71	-2092.3		8260.91	9632.43	9473.99	911.801	736.812	578.223		9122.44	9872.75	8372.14	742.279	909.135	575.423		750.304	166.856
27	8440.3	8074.05	7782.03	-1036.14	-605.688	-908.722		11110.8	10744.6	10452.6	1634.38	2064.84	1761.8		10769.3	11099.1	10439.5	1820.34	2041.46	1599.22		329.832	221.118			27	6073.43	7374.59	7190.69	-1755.47	-1907.87	-2086.34		8743.96	10045.1	9861.21	915.055	762.657	584.18		9550.1	10254.3	8845.93	753.964	919.572	588.355		704.166	165.609
28	8939.05	8544.13	8284.98	-1019.45	-601.561	-928.994		11609.6	11214.7	10955.5	1651.07	2068.96	1741.53		11259.9	11589.3	10930.5	1820.52	2040.38	1600.66		329.372	219.859			28	6501.96	7829.12	7591.14	-1743.73	-1905.01	-2100.5		9172.48	10499.6	10261.7	926.798	765.512	570.022		9977.93	10685.5	9270.32	754.111	932.771	575.45		707.613	178.661
29	9444.26	9025.75	8748.45	-1028.94	-629.292	-918.404		12114.8	11696.3	11419	1641.58	2041.23	1752.12		11743.3	12093.6	11393.1	1811.64	2018.01	1605.28		350.285	206.368			29	6909.48	8188	7988.55	-1740.15	-1897.95	-2093.11		9580	10858.5	10659.1	930.378	772.579	577.414		10365.9	11053.7	9678.02	760.124	936.935	583.312		687.845	176.812
30	9915.53	9487.69	9205.17	-1013.73	-603.914	-922.399		12586.1	12158.2	11875.7	1656.79	2066.61	1748.13		12206.7	12564.3	11849	1823.84	2038.99	1608.7		357.647	215.145			30	7265.09	8592.94	8356.58	-1747.71	-1869.87	-2084.75		9935.61	11263.5	11027.1	922.811	800.651	585.773		10742.1	11450.4	10033.7	769.745	940.376	599.113		708.333	170.631
31	10383.2	9902.88	9650.15	-991.929	-611.36	-916.918		13053.7	12573.4	12320.7	1678.6	2059.16	1753.61		12649.3	13021.6	12276.9	1830.46	2032.04	1628.87		372.359	201.587			31	7688.86	8986.32	8700.43	-1750.62	-1860.13	-2075.19		10359.4	11656.8	11371	919.901	810.392	595.332		11129.1	11810.8	10447.3	775.208	940.328	610.088		681.716	165.12
32	10880.4	10348.6	10081.6	-986.265	-581.518	-927.986		13550.9	13019.1	12752.1	1684.26	2089.01	1742.54		13107.4	13514	12700.7	1838.6	2057.41	1619.8		406.662	218.806			32	8065.55	9288.13	9017.18	-1757.76	-1828.24	-2066.78		10736.1	11958.7	11687.7	912.765	842.287	603.745		11460.8	12102.9	10818.7	786.266	948.214	624.318		642.096	161.948
33	11312.3	10748.9	10527	-978.99	-609.835	-894.349		13982.9	13419.4	13197.5	1691.53	2060.69	1776.18		13533.3	13938.1	13128.4	1842.8	2036.19	1649.41		404.864	193.385			33	8404.39	9638.04	9343.84	-1734.95	-1818.6	-2057.62		11074.9	12308.6	12014.4	935.57	851.929	612.909		11799.3	12443.6	11154.9	800.136	967.586	632.686		644.338	167.45
34	11749.2	11109	10931.4	-965.636	-562.573	-901.118		14419.7	13779.6	13601.9	1704.89	2107.95	1769.41		13933.7	14363.9	13503.6	1860.75	2077.25	1644.25		430.163	216.5			34	8703.27	10037.3	9715.35	-1717.12	-1835.93	-2057.69		11373.8	12707.8	12385.9	953.399	834.593	612.834		12155.8	12851.9	11459.7	800.276	973.132	627.419		696.118	172.857
35	12168.2	11524.7	11328.4	-951.605	-591.579	-904.781		14838.7	14195.3	13998.9	1718.92	2078.95	1765.74		14344.3	14783.6	13905	1854.54	2050.29	1658.79		439.31	195.75			35	9091.1	10303.3	9997.29	-1721.74	-1795.75	-2045.46		11761.6	12973.8	12667.8	948.787	874.772	625.069		12467.7	13098.1	11837.4	816.209	985.828	646.591		630.358	169.619
36	12588.3	11872.4	11693.7	-955.232	-573.545	-905.759		15258.8	14542.9	14364.3	1715.29	2096.98	1764.77		14722	15195.4	14248.6	1859.01	2066.58	1651.45		473.408	207.564			36	9404.34	10604.3	10270	-1736.79	-1794.15	-2036.06		12074.9	13274.8	12940.5	933.738	876.378	634.466		12763.4	13382.6	12144.1	814.861	973.698	656.023		619.261	158.837
37	12935	12226.2	12099.5	-934.705	-580.012	-913.854		15605.5	14896.8	14770	1735.82	2090.51	1756.67		15090.8	15541	14640.5	1861	2060.04	1661.96		450.282	199.036			37	9704.46	10898.7	10561.9	-1709.46	-1770.73	-2031.98		12375	13569.2	13232.4	961.062	899.798	638.546		13058.9	13674.6	12443.1	833.135	1004.42	661.855		615.729	171.28
38	13336.7	12564	12439	-918.872	-557.098	-912.503		16007.3	15234.5	15109.5	1751.65	2113.43	1758.02		15450.4	15936.7	14964.2	1874.37	2081.42	1667.31		486.263	207.056			38	9974.96	11173.3	10799.6	-1722.99	-1762.11	-2024.47		12645.5	13843.8	13470.1	947.536	908.412	646.059		13319.8	13933	12706.7	834.002	997.937	670.067		613.151	163.935
39	13718.4	12864	12810.1	-916.288	-549.9	-887.465		16389	15534.5	15480.6	1754.24	2120.62	1783.06		15801.4	16311	15291.8	1885.97	2089.7	1682.25		509.591	203.725			39	10290.2	11436.4	11089.2	-1724.86	-1745.13	-2025.09		12960.7	14106.9	13759.7	945.667	925.395	645.433		13609.1	14196.9	13021.4	838.831	1006.63	671.037		587.748	167.795
40	14083.8	13160.3	13062.2	-903.931	-511.421	-886.664		16754.4	15830.8	15732.7	1766.59	2159.1	1783.86		16106	16669.6	15542.3	1903.19	2124.98	1681.39		563.669	221.799			40	10601.6	11707.6	11284.5	-1731.45	-1743.6	-2030.06		13272.1	14378.1	13955	939.074	926.924	640.463		13868.4	14426.5	13310.4	835.487	1004.49	666.482		558.052	169.005
41	14417.9	13469.1	13373.1	-910.897	-536.571	-892.841		17088.5	16139.6	16043.7	1759.63	2133.95	1777.68		16423.9	17001.4	15846.4	1890.42	2101.52	1679.32		577.524	211.098			41	10776.6	11986.4	11577.7	-1727.58	-1740.05	-2032.65		13447.1	14656.9	14248.3	942.944	930.474	637.872		14117.4	14732.8	13502	837.097	1009.74	664.45		615.388	172.647
42	14663.9	13743.5	13683.4	-886.212	-534.257	-872.373		17334.5	16414.1	16353.9	1784.31	2136.27	1798.15		16700.8	17250.4	16151.2	1906.24	2105.57	1706.92		549.584	199.326			42	10997.6	12188.9	11729	-1703.66	-1720.26	-2027.22		13668.1	14859.4	14399.5	966.868	950.26	643.305		14309	14909.8	13708.3	853.478	1035.68	671.274		600.767	182.204
43	15033.3	14057.1	13976	-880.214	-528.307	-860.54		17703.8	16727.6	16646.5	1790.31	2142.22	1809.98		17026	17614.4	16437.5	1914.17	2111.91	1716.43		588.416	197.739			43	11308.1	12391.9	12010.1	-1708.89	-1715.53	-2009.2		13978.7	15062.5	14680.6	961.638	954.995	661.327		14573.9	15123.6	14024.2	859.32	1030.82	687.821		549.727	171.499
44	15331.2	14283	14235.2	-866.939	-500.64	-853.094		18001.7	16953.5	16905.7	1803.59	2169.88	1817.43		17287	17906.4	16667.5	1930.3	2137.9	1722.7		619.42	207.601			44	11535.6	12644.8	12193.5	-1697.33	-1729.05	-2017.94		14206.1	15315.3	14864	973.195	941.476	652.585		14795.2	15353	14237.4	855.752	1032.41	679.091		557.8	176.661
45	15621.9	14512	14529.2	-856.69	-496.713	-849.646		18292.4	17182.5	17199.7	1813.83	2173.81	1820.88		17558.2	18194.1	16922.3	1936.17	2142	1730.35		635.903	205.83			45	11704.3	12840.7	12333.1	-1680.81	-1698.48	-1986.65		14374.9	15511.3	15003.6	989.716	972.042	683.879		14963.2	15532.5	14394	881.879	1053.58	710.179		569.276	171.7
46	15894.6	14776	14805.1	-843.211	-514.082	-844.791		18565.1	17446.5	17475.6	1827.31	2156.44	1825.73		17829.1	18466.7	17191.5	1936.5	2126.98	1746.02		637.611	190.481			46	11898.9	13050.9	12563.7	-1676.37	-1699.14	-1979.91		14569.5	15721.4	15234.2	994.152	971.383	690.619		15175	15753.3	14596.8	885.385	1054.44	716.329		578.266	169.056
47	16196.3	15010.7	15008.4	-837.869	-492.469	-832.551		18866.9	17681.2	17678.9	1832.66	2178.06	1837.97		18075.7	18760.9	17390.4	1949.56	2147.46	1751.66		685.218	197.899			47	12103.6	13202.3	12773.1	-1670.67	-1673.71	-1986.03		14774.1	15872.9	15443.7	999.85	996.816	684.497		15363.6	15917.3	14809.8	893.721	1074.92	712.522		553.729	181.199
48	16461.9	15258.9	15222.4	-812.386	-511.286	-821.321		19132.4	17929.4	17892.9	1858.14	2159.24	1849.2		18318.3	19023.6	17612.9	1955.53	2132	1779.05		705.338	176.476			48	12343.6	13399.7	12918.8	-1691.78	-1675.41	-1984.31		15014.1	16070.2	15589.3	978.742	995.117	686.21		15557.9	16086.7	15029.1	886.69	1060.5	712.876		528.764	173.813
49	16707.7	15464.9	15423.1	-808.336	-495.268	-814.72		19378.2	18135.4	18093.7	1862.19	2175.26	1855.8		18535.8	19265.6	17805.9	1964.42	2147.04	1781.8		729.881	182.621			49	12502.4	13560.1	13103.6	-1667.52	-1654.4	-1986.69		15173	16230.6	15774.2	1003.01	1016.13	683.837		15725.9	16256.4	15195.4	900.991	1089.17	712.815		530.462	188.175
50	16865.4	15659	15696.2	-791.603	-487.264	-810.149		19535.9	18329.5	18366.7	1878.92	2183.26	1860.38		18744	19430.1	18058	1974.19	2155.49	1792.88		686.065	181.301			50	12670.5	13764.1	13266.2	-1659.82	-1646.92	-1969.7		15341	16434.7	15936.7	1010.7	1023.6	700.826		15904.1	16451.7	15356.6	911.71	1094.46	728.965		547.577	182.745
51	17075.7	15777.6	15875.5	-772.832	-459.042	-785.388		19746.2	18448.1	18546	1897.69	2211.48	1885.14		18913.4	19636.3	18190.6	1998.1	2183	1813.21		722.845	184.898			51	12863.6	13924.3	13413.9	-1674.94	-1664.04	-1953.12		15534.1	16594.8	16084.4	995.588	1006.48	717.401		16071.1	16601.6	15540.6	906.49	1070.34	742.644		530.483	163.846
52	17273.6	16003.2	16034.6	-766.565	-458.15	-784.048		19944.1	18673.7	18705.1	1903.96	2212.37	1886.48		19107.6	19832.2	18383.1	2000.94	2184.26	1817.62		724.553	183.319			52	12998.9	14051.4	13594.5	-1641.2	-1630.6	-1945.49		15669.4	16721.9	16265	1029.33	1039.93	725.03		16218.8	16746.5	15691	931.429	1110.25	752.604		527.752	178.825
53	17535.3	16211.1	16273.6	-765.755	-451.578	-784.406		20205.8	18881.7	18944.1	1904.77	2218.95	1886.12		19343.9	20091	18596.7	2003.28	2190.28	1816.27		747.128	187.007			53	13199.7	14179.3	13703	-1654.99	-1600.29	-1935.33		15870.2	16849.8	16373.5	1015.54	1070.23	735.197		16364.5	16854.4	15874.7	940.321	1120.06	760.586		489.841	179.735
54	17683	16361.1	16425.1	-748.945	-452.503	-779.602		20353.6	19031.7	19095.6	1921.58	2218.02	1890.92		19493.6	20239	18748.2	2010.17	2190.83	1829.52		745.42	180.652			54	13326.7	14346.9	13834.5	-1633.31	-1603.29	-1943.25		15997.2	17017.4	16505	1037.21	1067.24	727.275		16506.5	17016.6	15996.5	943.907	1132.12	755.699		510.088	188.208
55	17840.4	16491.9	16590.9	-761.702	-411.938	-775.322		20510.9	19162.4	19261.4	1908.82	2258.59	1895.2		19644.9	20396.5	18893.3	2020.87	2226.85	1814.89		751.635	205.981			55	13473.5	14493.6	13930.8	-1633.45	-1598.65	-1913.19		16144	17164.2	16601.3	1037.07	1071.88	757.339		16636.5	17147.5	16125.5	955.43	1127.86	782.997		510.981	172.433
56	18008.2	16707.2	16791	-740.392	-417.956	-757.684		20678.7	19377.7	19461.5	1930.13	2252.57	1912.84		19839.3	20567.5	19111.1	2031.85	2223.19	1840.5		728.177	191.346			56	13593.4	14622.2	14083.1	-1615.52	-1584.62	-1922.01		16263.9	17292.7	16753.6	1055	1085.9	748.516		16770.1	17284.7	16255.5	963.142	1149.65	776.63		514.626	186.512
57	18205.2	16826	16917.3	-715.044	-414.169	-750.873		20875.7	19496.5	19587.9	1955.48	2256.36	1919.65		19986.7	20758	19215.5	2043.83	2228.75	1858.91		771.261	184.923			57	13733.4	14754.2	14223	-1610.62	-1592.18	-1913.05		16404	17424.7	16893.5	1059.91	1078.35	757.474		16907.4	17417.9	16396.9	965.244	1145.41	785.074		510.51	180.17
58	18393.5	17002.1	17073.5	-719.671	-414.508	-739.778		21064	19672.6	19744	1950.85	2256.02	1930.75		20160.2	20943.7	19376.7	2045.87	2228.14	1863.6		783.511	182.268			58	13818.9	14858.4	14313.3	-1600.15	-1578.37	-1900.5		16489.4	17528.9	16983.8	1070.38	1092.16	770.024		17000.7	17520.6	16480.8	977.519	1157.54	797.493		519.937	180.026
59	18537.6	17138.8	17248.1	-711.907	-397.544	-746.292		21208.1	19809.3	19918.6	1958.62	2272.98	1924.23		20312	21090	19534.1	2051.94	2244.14	1859.75		777.968	192.194			59	13894.8	14954.9	14440.1	-1575.01	-1560.4	-1914.28		16565.3	17625.4	17110.7	1095.52	1110.13	756.242		17100.5	17630.6	16570.3	987.297	1187.53	787.064		530.139	200.232
60	18661.9	17269.8	17357.3	-693.323	-392.068	-725.046		21332.5	19940.3	20027.8	1977.2	2278.46	1945.48		20433.6	21213.3	19653.8	2067.05	2250.82	1883.27		779.715	183.773			60	14070	15084.3	14538.6	-1597.12	-1564.29	-1900.12		16740.5	17754.8	17209.1	1073.4	1106.23	770.408		17234.8	17742.4	16727.2	983.346	1168.49	798.207		507.642	185.139
61	18836.9	17391.9	17512.2	-699.884	-385.808	-737.049		21507.4	20062.5	20182.7	1970.64	2284.72	1933.48		20584.2	21386	19782.4	2062.94	2255.9	1869.99		801.789	192.957			61	14208.5	15196.6	14643.2	-1580.17	-1540.09	-1888.74		16879	17867.1	17313.7	1090.35	1130.44	781.789		17353.3	17848.5	16858	1000.86	1191.64	810.084		495.243	190.777
62	18989	17514.1	17681.2	-689.406	-352.916	-722.017		21659.5	20184.6	20351.7	1981.12	2317.61	1948.51		20732	21539.6	19924.3	2082.41	2286.75	1878.07		807.631	204.338			62	14253.2	15338.1	14747.4	-1573.51	-1550.98	-1881.21		16923.7	18008.6	17418	1097.01	1119.54	789.31		17450.1	17993.2	16906.9	1001.95	1186.45	817.454		543.157	184.5
63	19134.1	17637.5	17741.9	-670.854	-348.392	-689.121		21804.6	20308	20412.4	1999.67	2322.13	1981.4		20841.7	21677.3	20006.1	2101.07	2292.73	1909.4		835.566	191.664			63	14409.6	15409.6	14841.9	-1569.39	-1535.73	-1878.09		17080.2	18080.1	17512.5	1101.14	1134.79	792.439		17557.6	18059.1	17056.1	1009.46	1198.15	820.762		501.501	188.694
64	19248.6	17783.1	17912.1	-642.473	-362.037	-667.676		21919.1	20453.7	20582.6	2028.05	2308.49	2002.85		20985.1	21796.6	20173.7	2113.13	2282.78	1943.48		811.423	169.654			64	14547.8	15509.4	14967.7	-1548.88	-1500.9	-1865.28		17218.4	18179.9	17638.2	1121.64	1169.62	805.248		17678.8	18160.9	17196.8	1032.17	1230.15	834.191		482.073	197.981
65	19382.3	17885.6	17993.8	-653.082	-339.431	-688.943		22052.8	20556.2	20664.3	2017.44	2331.09	1981.58		21091.1	21925.7	20256.4	2110.04	2302.32	1917.76		834.647	192.276			65	14632.3	15567.9	15012.5	-1527.9	-1494.06	-1865.34		17302.8	18238.4	17683.1	1142.62	1176.47	805.183		17741.4	18211.9	17270.9	1041.42	1246.71	836.135		470.506	205.289
66	19561.3	17998.4	18186.3	-626.717	-330.759	-662.372		22231.8	20669	20856.8	2043.81	2339.77	2008.15		21252.5	22105.8	20399.3	2130.58	2312.61	1948.54		853.239	182.039			66	14663.4	15697.7	15075.2	-1549.54	-1498.48	-1844.61		17334	18368.2	17745.7	1120.99	1172.05	825.912		17816	18336.7	17295.3	1039.65	1226.5	852.796		520.698	186.853
67	19672.3	18093	18281.1	-615.257	-325.264	-666.629		22342.8	20763.6	20951.6	2055.27	2345.26	2003.9		21352.7	22215.3	20490	2134.81	2318.87	1950.75		862.632	184.059			67	14796.8	15803.1	15166.1	-1522.94	-1490.56	-1842.4		17467.3	18473.6	17836.7	1147.58	1179.97	828.125		17925.9	18434.9	17416.8	1051.89	1246.35	857.429		509.066	194.463
68	19800.4	18188.4	18377.4	-600.491	-282.568	-620.471		22470.9	20858.9	21047.9	2070.03	2387.96	2050.05		21459.3	22340.5	20578.1	2169.35	2358.93	1979.76		881.198	189.584			68	14937.9	15832.9	15261.6	-1524.66	-1464.29	-1823.15		17608.4	18503.5	17932.1	1145.87	1206.23	847.377		18014.7	18467.9	17561.5	1066.49	1258.63	874.347		453.177	192.143
69	19887.1	18305.9	18520.9	-583.691	-286.659	-643.845		22557.6	20976.4	21191.5	2086.83	2383.87	2026.68		21575.1	22432.7	20717.6	2165.79	2357.03	1974.56		857.585	191.236			69	14964.8	15925.9	15326.9	-1479.2	-1453.42	-1828.02		17635.3	18596.4	17997.5	1191.32	1217.11	842.503		18076.4	18561.7	17591	1083.64	1292.88	874.412		485.362	209.233
70	20084.5	18418	18612.2	-565.484	-292.031	-621.222		22755	21088.5	21282.7	2105.04	2378.49	2049.3		21708.7	22620	20797.5	2177.61	2353.8	2001.43		911.286	176.186			70	15046.5	16041.6	15401.3	-1487.26	-1467.86	-1833.82		17717	18712.1	18071.8	1183.27	1202.66	836.705		18167	18671.3	17662.7	1074.21	1280.13	868.296		504.3	205.916
71	20225.9	18515.4	18728.1	-558.257	-289.939	-597.945		22896.5	21186	21398.6	2112.27	2380.59	2072.58		21827	22759.3	20894.8	2188.48	2356.03	2020.93		932.254	167.549			71	15212.5	16057.2	15479.3	-1496.95	-1408.33	-1805.43		17883	18727.8	18149.8	1173.58	1262.2	865.091		18253.5	18685.3	17821.7	1100.29	1308.74	891.837		431.809	208.451
72	20303.2	18616.1	18831.9	-533.105	-273.078	-595.405		22973.7	21286.7	21502.4	2137.42	2397.45	2075.12		21920.9	22839	21002.9	2203.33	2374.3	2032.36		918.097	170.973			72	15245.8	16144.9	15583.5	-1479.42	-1430.91	-1792.56		17916.3	18815.5	18254	1191.1	1239.61	877.966		18328.6	18782.8	17874.4	1102.89	1299.19	906.596		454.183	196.296
73	20378.2	18666.3	18937	-526.112	-239.135	-593.49		23048.7	21336.8	21607.5	2144.41	2431.39	2077.03		21997.7	22917.9	21077.4	2217.61	2405.79	2029.44		920.241	188.177			73	15174.2	16187.6	15617.2	-1448.35	-1394.47	-1776.06		17844.7	18858.2	18287.8	1222.18	1276.05	894.464		18330.2	18838.3	17822.2	1130.9	1337.42	924.376		508.048	206.523
74	20547.3	18774.3	18998.4	-523.211	-240.884	-572.446		23217.8	21444.9	21668.9	2147.31	2429.64	2098.08		22110.5	23076	21145.1	2225.01	2403.93	2046.09		965.442	178.916			74	15359.9	16289.6	15683.7	-1443.06	-1404.88	-1788.13		18030.4	18960.1	18354.2	1227.46	1265.65	882.398		18448.3	18920.2	17976.3	1125.17	1336.28	914.058		471.938	211.111
75	20621.4	18811.7	19098.3	-500.518	-220.394	-551.644		23291.9	21482.2	21768.8	2170.01	2450.13	2118.88		22181	23153.7	21208.3	2246.34	2424.67	2068.01		972.692	178.33			75	15386.3	16380	15756.7	-1443.86	-1380.66	-1767.83		18056.8	19050.5	18427.3	1226.67	1289.86	902.695		18511.5	19013.7	18009.4	1139.74	1347.45	932.036		502.159	207.705
76	20717.1	18951.6	19176.4	-498.77	-206.61	-555.078		23387.6	21622.1	21846.9	2171.75	2463.91	2115.45		22285.5	23246.6	21324.5	2250.37	2437.44	2063.31		961.008	187.064			76	15454.7	16398.5	15765.6	-1446.16	-1357.73	-1752.58		18125.2	19069	18436.1	1224.37	1312.8	917.942		18543.4	19024.4	18062.5	1151.7	1358.92	944.488		480.986	207.214
77	20847.3	19037.5	19239.3	-470.141	-203.534	-542.193		23517.8	21708	21909.8	2200.38	2466.99	2128.33		22378.5	23370.4	21386.7	2265.24	2443.64	2086.83		991.816	178.401			77	15573.2	16434.9	15862.6	-1408.83	-1347.26	-1731.99		18243.7	19105.4	18533.1	1261.69	1323.26	938.536		18627.4	19065.9	18188.9	1174.5	1381.15	967.842		438.502	206.654
78	20939.2	19100.3	19353.5	-452.467	-194.355	-519.833		23609.7	21770.9	22024	2218.06	2476.17	2150.69		22468.2	23464.9	21471.6	2281.64	2453.44	2109.84		996.658	171.802			78	15643.1	16523.3	15863.9	-1408	-1342.3	-1722.92		18313.6	19193.9	18534.4	1262.52	1328.22	947.6		18680.6	19138.6	18222.6	1179.45	1382.91	975.993		457.996	203.456
79	20999.8	19144	19447	-440.963	-151.476	-530.581		23670.3	21814.6	22117.6	2229.56	2519.05	2139.94		22534.1	23529.7	21538.6	2296.18	2494.32	2098.04		995.549	198.139			79	15655.2	16622.6	15983.3	-1387.96	-1339.8	-1727.86		18325.7	19293.1	18653.8	1282.56	1330.72	942.665		18757.5	19249.5	18265.6	1185.32	1396.83	973.799		491.95	211.518
80	21074.6	19264.9	19541.4	-422.468	-172.485	-504.652		23745.1	21935.5	22211.9	2248.06	2498.04	2165.87		22630.8	23605.7	21656	2303.99	2476.99	2130.99		974.837	173.003			80	15706.7	16631.8	15982.3	-1365.68	-1294.27	-1707.48		18377.2	19302.4	18652.8	1304.84	1376.26	963.046		18777.5	19252.5	18302.5	1214.72	1435.57	993.858		474.995	220.858
81	21211.4	19330.5	19593.8	-417.467	-151.377	-491.5		23881.9	22001.1	22264.4	2253.06	2519.15	2179.02		22715.8	23734.3	21697.3	2317.08	2495.95	2138.21		1018.46	178.871			81	15764.4	16756.4	16046.8	-1367.46	-1331.03	-1715.54		18434.9	19427	18717.3	1303.07	1339.5	954.982		18859.7	19370.9	18348.6	1199.18	1411.45	986.915		511.12	212.266
82	21278.1	19352.3	19646.6	-405.383	-120.261	-449.509		23948.6	22022.8	22317.1	2265.14	2550.26	2221.02		22762.9	23800.3	21725.5	2345.47	2524.19	2166.75		1037.39	178.72			82	15806.8	16781	16073.1	-1348.7	-1296.31	-1684.88		18477.4	19451.5	18743.7	1321.83	1374.21	985.649		18890.8	19394.3	18387.4	1227.23	1438.08	1016.38		503.457	210.849
83	21375.7	19459.9	19747	-366.853	-135.453	-460.646		24046.2	22130.4	22417.5	2303.67	2535.07	2209.88		22864.7	23897.9	21831.5	2349.54	2516.92	2182.16		1033.2	167.378			83	15867.3	16828.6	16164.6	-1355.12	-1298.14	-1683.96		18537.8	19499.1	18835.1	1315.4	1372.39	986.56		18957.3	19449.5	18465.2	1224.78	1433.05	1016.52		492.16	208.266
84	21460.4	19489.7	19866.9	-348.418	-106.996	-444.505		24130.9	22160.2	22537.4	2322.11	2563.53	2226.02		22942.8	23988.9	21896.8	2370.55	2544.44	2196.66		1046.02	173.892			84	15935.6	16919.8	16242.4	-1320.17	-1269.72	-1675.3		18606.1	19590.3	18912.9	1350.36	1400.8	995.222		19036.5	19540.1	18532.9	1248.79	1469.84	1027.75		503.606	221.043
85	21538.5	19537.1	19931.6	-315.171	-88.531	-406.538		24209	22207.7	22602.1	2355.35	2581.99	2263.99		23006.3	24066.4	21946.2	2400.44	2564.17	2236.72		1060.12	163.728			85	16011.3	16933.4	16221.9	-1313.89	-1252.56	-1645.98		18681.8	19603.9	18892.5	1356.63	1417.96	1024.55		19059.4	19542.6	18576.2	1266.38	1478.05	1054.71		483.206	211.667
86	21597.5	19600.3	20043.1	-324.749	-54.4735	-403.913		24268.1	22270.8	22713.6	2345.77	2616.05	2266.61		23084.2	24133.1	22035.2	2409.48	2592.7	2226.26		1048.93	183.223			86	16008.7	16955.2	16286.8	-1296.76	-1226.24	-1649.1		18679.2	19625.7	18957.3	1373.77	1444.28	1021.42		19087.4	19573.9	18600.9	1279.83	1506.37	1053.28		486.477	226.543
87	21665.8	19654.2	20153.8	-284.435	-34.8403	-386.427		24336.3	22324.7	22824.3	2386.09	2635.68	2284.1		23161.8	24209.2	22114.4	2435.29	2616.17	2254.41		1047.39	180.884			87	16087	17058.7	16369.9	-1278.05	-1232.87	-1640.87		18757.6	19729.3	19040.5	1392.47	1437.65	1029.66		19175.8	19675.5	18676	1286.59	1510.25	1062.93		499.777	223.658
88	21696.8	19709.4	20172.3	-289.852	-20.6903	-366.064		24367.4	22379.9	22842.8	2380.67	2649.83	2304.46		23196.7	24236.6	22156.8	2444.99	2626.44	2263.54		1039.9	181.447			88	16069.1	17085.1	16317.5	-1252.78	-1199.5	-1600.36		18739.6	19755.6	18988	1417.74	1471.02	1070.17		19161.1	19690.7	18631.4	1319.64	1537.33	1101.96		529.635	217.688
89	21858	19789.3	20229	-267.398	-12.2365	-350.459		24528.6	22459.8	22899.5	2403.13	2658.29	2320.07		23295.9	24385.8	22206.1	2460.49	2636.75	2284.24		1089.87	176.258			89	16263.8	17064.1	16411.2	-1258.77	-1180.55	-1608.34		18934.3	19734.6	19081.7	1411.75	1489.97	1062.19		19250.2	19676.1	18824.3	1321.3	1549.09	1093.52		425.92	227.783
90	21896	19839.3	20365.2	-238.248	-6.97824	-313.61		24566.5	22509.9	23035.7	2432.28	2663.55	2356.91		23370.7	24439.2	22302.2	2484.25	2644.03	2324.46		1068.48	159.785			90	16235.7	17101.9	16450.5	-1246.35	-1142.69	-1596.12		18906.2	19772.4	19121	1424.17	1527.84	1074.4		19266.5	19717.6	18815.4	1342.14	1579.72	1104.55		451.077	237.588
91	22013.3	19904.9	20432.5	-210.942	5.51864	-297.852		24683.9	22575.5	23103.1	2459.58	2676.04	2372.67		23454.1	24551.3	22357	2502.77	2658.99	2346.54		1097.16	156.227			91	16337.1	17161.5	16504.6	-1229.01	-1173.43	-1586.16		19007.6	19832	19175.2	1441.52	1497.09	1084.36		19338.3	19774	18902.5	1340.99	1564.97	1117.01		435.73	223.978
92	22067.7	20015.8	20512	-198.56	-1.14697	-290.169		24738.2	22686.3	23182.5	2471.96	2669.38	2380.36		23535.7	24606.2	22465.1	2507.23	2654.94	2359.53		1070.57	147.704			92	16356.3	17204.4	16602.3	-1214.86	-1115.89	-1579.81		19026.8	19874.9	19272.8	1455.67	1554.63	1090.72		19391.5	19827.8	18955.2	1367.01	1611.34	1122.67		436.335	244.337
93	22115.3	20025.3	20534.1	-189.505	57.9142	-277.495		24785.8	22695.8	23204.6	2481.02	2728.44	2393.03		23562.1	24652	22472.2	2534.16	2708.07	2360.26		1089.89	173.905			93	16344.2	17194.7	16578.9	-1204.26	-1083.76	-1547.18		19014.8	19865.3	19249.5	1466.27	1586.76	1123.35		19376.5	19815.7	18937.2	1392.13	1632.57	1151.69		439.245	240.439
94	22161.1	20063.7	20600	-154.04	52.6127	-259.922		24831.7	22734.2	23270.5	2516.48	2723.14	2410.6		23612.1	24701.8	22522.4	2550.07	2709.03	2391.12		1089.67	158.952			94	16460.8	17250.6	16661.6	-1188.63	-1079.16	-1556.66		19131.3	19921.2	19332.1	1481.89	1591.36	1113.86		19461.5	19872	19051	1395.7	1645.85	1145.56		410.514	250.145
95	22218.6	20145.3	20642.4	-149.107	72.7102	-243.607		24889.1	22815.8	23312.9	2521.42	2743.23	2426.92		23672.6	24755.1	22590.1	2563.86	2726.23	2401.48		1082.47	162.373			95	16445.4	17395.5	16613.1	-1174.92	-1106.98	-1532.81		19116	20066	19283.7	1495.6	1563.54	1137.72		19488.5	19995.6	18981.5	1398.96	1627.73	1170.18		507.079	228.775
96	22261.8	20151.7	20663.4	-142.113	111.285	-231.963		24932.4	22822.2	23334	2528.41	2781.81	2438.56		23696.2	24796.9	22595.5	2582.93	2760.93	2404.93		1100.71	177.999			96	16499.6	17317.7	16684	-1144.54	-1046.34	-1521.23		19170.1	19988.2	19354.5	1525.99	1624.18	1149.3		19504.3	19933.4	19075.1	1433.15	1683.84	1182.47		429.119	250.684
97	22300.6	20235.3	20664.5	-133.537	87.69	-208.278		24971.2	22905.9	23335	2536.99	2758.21	2462.25		23737.4	24827.2	22647.5	2585.82	2739.72	2431.91		1089.84	153.907			97	16537.6	17448.8	16796.6	-1133.73	-1075.13	-1511.12		19208.2	20119.3	19467.1	1536.8	1595.4	1159.4		19598.2	20067.7	19128.7	1430.53	1667.16	1193.9		469.484	236.629
98	22365	20238.8	20781.1	-104.825	133.331	-180.24		25035.6	22909.3	23451.6	2565.7	2803.86	2490.28		23798.8	24903.7	22694	2619.95	2783.62	2456.27		1104.86	163.672			98	16590.4	17506	16786	-1121.19	-1057.48	-1504.49		19261	20176.5	19456.6	1549.34	1613.04	1166.04		19631.3	20113.5	19149.2	1442.81	1684.6	1201.01		482.136	241.797
99	22421.2	20310.8	20860.2	-57.9545	151.06	-149.385		25091.7	22981.3	23530.8	2612.57	2821.58	2521.14		23867.9	24962.8	22773.1	2651.76	2805.77	2497.75		1094.87	154.01			99	16608.3	17434.6	16823.1	-1099.11	-1004.08	-1468.88		19278.9	20105.1	19493.6	1571.41	1666.45	1201.64		19625.9	20054.5	19197.2	1479.83	1725.4	1234.27		428.696	245.564
100	22495.6	20319.4	20910.7	-42.7841	182.348	-139.63		25166.1	22989.9	23581.2	2627.74	2852.87	2530.89		23912.4	25037.7	22787.1	2670.5	2835.7	2505.31		1125.29	165.194			100	16644.7	17589.1	16880.7	-1074.55	-1014.09	-1459.32		19315.2	20259.6	19551.3	1595.98	1656.44	1211.21		19708.7	20200.2	19217.2	1487.87	1729.38	1246.37		491.484	241.501
101	22530.4	20386.5	20921.4	-42.6354	189.299	-145.144		25201	23057	23592	2627.89	2859.82	2525.38		23950	25065.9	22834	2671.03	2842.38	2499.69		1115.92	171.345			101	16772.3	17500.5	16856	-1057.42	-960.431	-1454.8		19442.8	20171	19526.6	1613.1	1710.09	1215.73		19713.5	20111.9	19315	1512.97	1774.92	1251.02		398.447	261.952
102	22567.2	20414.1	20990.8	-15.5027	224.888	-107.679		25237.8	23084.6	23661.3	2655.02	2895.41	2562.85		23994.6	25109.2	22880	2704.43	2876.13	2532.73		1114.59	171.699			102	16640	17612.7	16940.4	-1032.24	-982.596	-1432.03		19310.5	20283.2	19610.9	1638.28	1687.93	1238.5		19734.9	20233	19236.8	1521.57	1767.97	1275.17		498.083	246.402
103	22622.7	20461.5	20982.4	23.1718	229.045	-89.5862		25293.2	23132	23652.9	2693.7	2899.57	2580.94		24026	25153.9	22898.1	2724.73	2886.3	2563.17		1127.9	161.567			103	16761.7	17606.9	16914.4	-1023.35	-919.477	-1414.06		19432.3	20277.5	19584.9	1647.18	1751.05	1256.47		19764.9	20215.3	19314.5	1551.56	1812.35	1290.78		450.427	260.786
104	22694.2	20563.7	21038.9	23.5816	241.468	-92.236		25364.7	23234.2	23709.4	2694.11	2911.99	2578.29		24102.8	25221.2	22984.4	2728.13	2897.56	2558.7		1118.4	169.433			104	16736.8	17696	17013.5	-992.098	-933.557	-1406.81		19407.3	20366.6	19684	1678.43	1736.97	1263.72		19819.3	20313	19325.5	1559.7	1817.7	1301.71		493.74	257.998
105	22711.4	20545.3	21061	61.3633	284.244	-52.106		25382	23215.8	23731.5	2731.89	2954.77	2618.42		24109.7	25241.3	22978.2	2768.36	2939.47	2597.24		1131.54	171.115			105	16809.7	17716.4	17016.7	-965.098	-904.55	-1391.79		19480.2	20387	19687.3	1705.43	1765.97	1278.73		19851.5	20326.6	19376.3	1583.38	1848.94	1317.82		475.166	265.561
106	22703	20603	21074.4	81.5588	294.612	-19.8124		25373.5	23273.5	23744.9	2752.08	2965.14	2650.71		24130.7	25232.5	23028.8	2789.31	2949.79	2628.83		1101.82	160.484			106	16950	17758.4	17087.6	-948.932	-881.36	-1362.36		19620.5	20428.9	19758.1	1721.59	1789.16	1308.16		19935.8	20368.4	19503.3	1606.31	1866.71	1345.91		432.533	260.401
107	22783.5	20636.2	21124.7	100.628	301.181	7.8806		25454	23306.7	23795.3	2771.15	2971.71	2678.41		24185.3	25310.9	23059.8	2807.09	2957	2657.17		1125.54	149.916			107	16910.1	17791.6	17052	-940.298	-861.408	-1371.16		19580.6	20462.1	19722.5	1730.23	1809.12	1299.36		19921.7	20395.1	19448.4	1612.9	1887.29	1338.52		473.343	274.385
108	22802.5	20707.7	21157.2	140.245	327.616	16.271		25473	23378.2	23827.7	2810.77	2998.14	2686.8		24226.3	25329.2	23123.5	2831.9	2988.65	2675.16		1102.84	156.744			108	16945.3	17794.4	17137.6	-909.179	-828.865	-1337.34		19615.8	20464.9	19808.2	1761.35	1841.66	1333.18		19963	20408.2	19517.7	1645.39	1918.75	1372.04		445.217	273.352
109	22820.2	20711.2	21244.5	150.083	352.506	42.6836		25490.7	23381.8	23915	2820.61	3023.03	2713.21		24262.5	25359	23165.9	2852.28	3009.6	2694.96		1096.56	157.321			109	16932.5	17815	17135.4	-896.595	-798.638	-1334.8		19603	20485.5	19806	1773.93	1871.89	1335.72		19964.8	20427	19502.7	1660.51	1946.02	1375		462.184	285.51
110	22904.3	20733.4	21291.1	180.141	402.766	63.1995		25574.8	23403.9	23961.6	2850.67	3073.29	2733.72		24313.5	25440.9	23186.1	2885.89	3058.4	2713.39		1127.41	172.503			110	17010	17830.6	17164.3	-856.143	-786.973	-1320.07		19680.6	20501.1	19834.8	1814.38	1883.55	1350.45		20005.5	20441.6	19569.4	1682.8	1972.68	1392.91		436.067	289.887
111	22942.1	20765.4	21373.3	192.586	418.102	94.8554		25612.6	23436	24043.9	2863.11	3088.63	2765.38		24364.1	25487.2	23241	2905.71	3071.48	2739.93		1123.11	165.779			111	17096	17904.7	17198.3	-849.668	-780.874	-1300.22		19766.6	20575.2	19868.8	1820.86	1889.65	1370.3		20070.2	20510.5	19629.9	1693.6	1975.69	1411.51		440.329	282.09
112	23010.2	20862.2	21384.7	216.797	388.898	129.413		25680.7	23532.7	24055.2	2887.32	3059.42	2799.94		24422.9	25543.1	23302.6	2915.56	3047.59	2783.53		1120.22	132.027			112	17145.6	17905.3	17281.8	-827.64	-744.364	-1285.27		19816.2	20575.8	19952.4	1842.88	1926.16	1385.25		20114.8	20519.8	19709.8	1718.1	2009.34	1426.86		405.023	291.244
113	23009.2	20850.2	21441.7	250.432	433.703	138.891		25679.7	23520.7	24112.2	2920.96	3104.23	2809.42		24437.5	25553.2	23321.9	2944.87	3093.72	2796.01		1115.68	148.853			113	17187.4	17905.9	17276.4	-801.895	-719.583	-1270.55		19858	20576.4	19946.9	1868.63	1950.94	1399.98		20127.1	20518.7	19735.5	1739.85	2037.05	1442.65		391.635	297.201
114	23070.7	20927.3	21459.2	269.432	427.462	154.58		25741.2	23597.8	24129.7	2939.96	3097.99	2825.1		24489.6	25605.7	23373.5	2954.35	3091.36	2817.34		1116.12	137.009			114	17188.2	17964.1	17325.2	-804.602	-712.604	-1256.04		19858.7	20634.7	19995.7	1865.92	1957.92	1414.49		20163	20577.2	19748.9	1746.11	2036.96	1455.25		414.165	290.855
115	23063.3	20933.6	21478.3	286.85	503.008	180.191		25733.8	23604.1	24148.9	2957.37	3173.53	2850.72		24495.6	25602	23389.2	2993.87	3158.35	2829.4		1106.4	164.474			115	17253.9	18009.2	17342.8	-773.312	-694.951	-1226.54		19924.4	20679.7	20013.4	1897.21	1975.57	1443.99		20205.8	20618.6	19793	1772.26	2059.23	1485.28		412.795	286.977
116	23133.4	20894.7	21479.7	317.842	557.076	206.094		25804	23565.2	24150.2	2988.37	3227.6	2876.62		24506.5	25667.6	23345.3	3030.86	3210.17	2851.55		1161.13	179.308			116	17329.4	18060.1	17346.1	-755.961	-660.353	-1213.7		20000	20730.7	20016.6	1914.56	2010.17	1456.83		20249.1	20666.2	19831.9	1793.85	2089.62	1498.09		417.154	295.762
117	23132.1	21008.2	21533.6	342.049	533.545	229.793		25802.6	23678.7	24204.1	3012.57	3204.07	2900.32		24561.8	25668	23455.6	3038.99	3192.58	2885.4		1106.23	153.589			117	17473.2	18064.8	17404.7	-714.45	-645.933	-1199.23		20143.7	20735.4	20075.2	1956.07	2024.59	1471.3		20318.1	20681.1	19955.1	1817.32	2118.94	1515.7		362.981	301.617
118	23215.6	20996.4	21501.9	368.769	563.83	254.606		25886.1	23667	24172.4	3039.29	3234.35	2925.13		24575.1	25738.2	23412	3066.26	3222.62	2909.89		1163.1	156.366			118	17516.1	18087.9	17461.6	-716.418	-641.143	-1176		20186.6	20758.4	20132.2	1954.11	2029.38	1494.52		20359.1	20706	20012.2	1826	2115.53	1536.47		346.906	289.529
119	23223	21076.7	21490.1	367.7	575.016	256.781		25893.5	23747.3	24160.6	3038.22	3245.54	2927.31		24600.5	25739.2	23461.8	3070.36	3231.89	2908.82		1138.7	161.532			119	17603.7	18101.5	17476	-685.313	-592.248	-1164.96		20274.2	20772	20146.5	1985.21	2078.28	1505.57		20397.6	20728.1	20067	1856.35	2163.68	1549.02		330.507	307.333
120	23253.2	21141	21619.9	408.966	606.816	297.702		25923.7	23811.6	24290.4	3079.49	3277.34	2968.23		24675.2	25782.6	23567.8	3108.35	3264.92	2951.79		1107.41	156.565			120	17751.9	18188.9	17534.5	-656.103	-583.723	-1149.76		20422.4	20859.4	20205	2014.42	2086.8	1520.76		20495.6	20828.9	20162.3	1874	2182.04	1565.95		333.312	308.041
121	23261.9	21074.3	21600.4	405.608	649.015	308.937		25932.4	23744.8	24271	3076.13	3319.54	2979.46													121	17751	18231.7	17541.2	-640.151	-583.576	-1133.76		20421.5	20902.3	20211.7	2030.37	2086.95	1536.77
122	23346.8	21173.7	21627.7	456.107	643.222	351.123		26017.3	23844.2	24298.3	3126.63	3313.75	3021.65													122	17824.3	18223.6	17558.6	-632.241	-537.218	-1105.13		20494.8	20894.1	20229.1	2038.28	2133.31	1565.39
123	23350.5	21186.6	21626.6	477.807	687.359	367.14		26021.1	23857.1	24297.1	3148.33	3357.88	3037.66													123	17948.8	18245.8	17592.8	-603.451	-499.765	-1095.89		20619.4	20916.3	20263.4	2067.07	2170.76	1574.64
124	23357.8	21197.7	21722.4	502.266	716.999	398.505		26028.3	23868.2	24392.9	3172.79	3387.52	3069.03													124	18024.2	18295.8	17607.4	-564.096	-467.748	-1068.72		20694.7	20966.3	20277.9	2106.43	2202.78	1601.8
125	23439.9	21235.3	21753	553.303	728.77	424.435		26110.5	23905.9	24423.6	3223.83	3399.29	3094.96													125	18066	18275	17656.2	-551.585	-451.223	-1066		20736.5	20945.6	20326.7	2118.94	2219.3	1604.53
126	23479.2	21272.1	21780.1	569.641	786.444	457.839		26149.7	23942.6	24450.7	3240.17	3456.97	3128.36													126	18101.1	18322.5	17623.8	-506.237	-447.352	-1042.73		20771.7	20993	20294.3	2164.29	2223.17	1627.8
127	23516	21325.1	21731.8	599.68	784.593	459.988		26186.5	23995.6	24402.3	3270.2	3455.12	3130.51													127	18208	18341	17750.7	-494.064	-402.203	-1021.89		20878.5	21011.5	20421.3	2176.46	2268.32	1648.63
128	23555.1	21370	21770.4	617.762	819.012	502.984		26225.7	24040.5	24440.9	3288.29	3489.54	3173.51													128	18190.8	18343.3	17668.2	-468.446	-386.597	-1007.43		20861.3	21013.8	20338.7	2202.08	2283.93	1663.09
129	23572.3	21399.3	21799	633.313	843.754	507.426		26242.8	24069.9	24469.5	3303.84	3514.28	3177.95													129	18255.1	18405.9	17705.1	-460.875	-360.905	-981.481		20925.6	21076.4	20375.6	2209.65	2309.62	1689.04
130	23608.8	21389.5	21913.2	649.98	863.052	541.069		26279.3	24060	24583.8	3320.5	3533.58	3211.59													130	18319.1	18487.5	17765.3	-428.927	-355.959	-954.222		20989.6	21158	20435.8	2241.6	2314.57	1716.3
131	23595.2	21360.3	21942	695.352	914.65	567.224		26265.7	24030.8	24612.5	3365.88	3585.17	3237.75													131	18334.3	18556.6	17816.9	-382.584	-325.013	-952.292		21004.9	21227.1	20487.4	2287.94	2345.51	1718.23
132	23577.1	21428.2	21937.2	738.612	954.775	582.18		26247.6	24098.7	24607.7	3409.14	3625.3	3252.7													132	18386	18583.1	17872	-371.519	-324.109	-944.649		21056.6	21253.6	20542.5	2299.01	2346.41	1725.88
133	23650.6	21509.5	21899.9	754.009	975.966	612.774		26321.2	24180	24570.4	3424.53	3646.49	3283.3													133	18414.5	18594.1	17839.6	-328.992	-279.463	-924.084		21085	21264.6	20510.1	2341.53	2391.06	1746.44
134	23663	21426.5	21932.1	784.667	1022.14	632.532		26333.5	24097	24602.6	3455.19	3692.67	3303.06													134	18487.8	18623	17959.9	-322.436	-267.269	-873.4		21158.3	21293.5	20630.5	2348.09	2403.26	1797.12
135	23719.7	21551.6	21980.4	785.657	1013.93	662.438		26390.2	24222.1	24650.9	3456.18	3684.45	3332.96													135	18515.7	18601	17944	-297.44	-213.41	-898.86		21186.3	21271.5	20614.6	2373.08	2457.11	1771.66
136	23760.7	21522.1	21969.1	840.795	1060.23	701.994		26431.2	24192.6	24639.6	3511.32	3730.76	3372.52													136	18514.4	18705.3	17951.8	-268.925	-224.888	-863.916		21184.9	21375.8	20622.3	2401.6	2445.64	1806.61
137	23780.4	21593.7	21993.9	859.085	1064.06	722.15		26450.9	24264.2	24664.4	3529.61	3734.59	3392.67													137	18730.6	18637.5	18074.5	-239.516	-160.657	-849.945		21401.2	21308	20745	2431.01	2509.87	1820.58
138	23773.1	21633.3	22015.9	886.438	1090.32	748.456		26443.6	24303.8	24686.4	3556.96	3760.84	3418.98													138	18678	18673.1	18078.8	-231.574	-140.611	-850.643		21348.6	21343.6	20749.4	2438.95	2529.91	1819.88
139	23803.2	21646.3	22021.1	899.75	1120.78	758.277		26473.7	24316.9	24691.7	3570.27	3791.3	3428.8													139	18605.5	18734.2	18042.3	-172.219	-131.689	-811.644		21276	21404.7	20712.8	2498.31	2538.84	1858.88
140	23842.2	21668.3	22089.5	946.457	1151.83	782.249		26512.7	24338.9	24760	3616.98	3822.36	3452.77													140	18667.6	18688.5	18108.9	-185.602	-61.3284	-786.509		21338.1	21359	20779.5	2484.92	2609.2	1884.02
141	23880.3	21688.1	22174.3	965.051	1191.64	827.235		26550.8	24358.6	24844.8	3635.58	3862.17	3497.76													141	18709.7	18783.2	18085.2	-135.733	-98.4216	-776.89		21380.2	21453.7	20755.7	2534.79	2572.1	1893.63
142	23927.3	21746.2	22132.2	980.061	1202	836.779		26597.8	24416.7	24802.7	3650.59	3872.52	3507.3													142	18841.6	18766.2	18109.8	-129.025	-29.8156	-762.437		21512.2	21436.8	20780.4	2541.5	2640.71	1908.09
143	23913.1	21722.8	22188.1	1036.3	1220.23	882.822		26583.6	24393.3	24858.6	3706.82	3890.76	3553.35													143	18816.9	18843.9	18130	-74.3178	-33.2158	-753.961		21487.4	21514.4	20800.5	2596.21	2637.31	1916.56
144	23992.1	21804.3	22252.8	1065.15	1295.83	907.861		26662.6	24474.8	24923.3	3735.67	3966.35	3578.39													144	18847	18809.9	18173.1	-63.7553	19.9229	-727.877		21517.6	21480.4	20843.6	2606.77	2690.45	1942.65
145	24024	21781.4	22281.9	1074.55	1283.5	953.702		26694.5	24451.9	24952.5	3745.08	3954.02	3624.23													145	18985	18914.6	18270.5	-54.6151	11.4781	-696.936		21655.5	21585.1	20941	2615.91	2682	1973.59
146	24006	21766	22449.5	1096.53	1340.69	993.259		26676.5	24436.6	25120.1	3767.06	4011.22	3663.78													146	18985.5	18925	18256.9	-8.31715	51.3024	-685.631		21656	21595.5	20927.4	2662.21	2721.83	1984.89
147	24089.3	21893.5	22487.3	1137.3	1354.26	1017.08		26759.8	24564	25157.9	3807.83	4024.79	3687.6													147	18997.1	18943.7	18332.8	4.09191	85.5193	-664.316		21667.6	21614.2	21003.3	2674.62	2756.04	2006.21
148	24119.2	21898.7	22531.8	1187.78	1392.52	1047.21		26789.8	24569.3	25202.3	3858.31	4063.04	3717.73													148	19086.5	18980.8	18356.8	34.6115	86.3824	-654.791		21757	21651.3	21027.3	2705.14	2756.91	2015.73
149	24135.4	21901.7	22513.8	1211	1403.93	1060.52		26805.9	24572.2	25184.3	3881.53	4074.45	3731.05													149	19039.5	19021.2	18353	62.714	114.813	-631.784		21710	21691.7	21023.5	2733.24	2785.34	2038.74
150	24161.5	21901.4	22583.7	1250.22	1462.03	1092.16		26832.1	24571.9	25254.2	3920.74	4132.56	3762.68													150	19134.3	19032.8	18355.1	79.3224	128.371	-611.763		21804.8	21703.3	21025.6	2749.85	2798.9	2058.76
151	24196.3	21993.5	22561	1277.76	1445.94	1133.05		26866.9	24664.1	25231.6	3948.28	4116.46	3803.57													151	19240.1	19043.1	18455	123.16	195.536	-611.92		21910.7	21713.7	21125.5	2793.68	2866.06	2058.6
152	24244.6	22016.9	22592	1277.39	1481.54	1151		26915.1	24687.4	25262.5	3947.92	4152.06	3821.52													152	19234.9	19108.3	18466.6	135.447	189.329	-582.301		21905.4	21778.8	21137.1	2805.97	2859.85	2088.22
153	24255.9	22009	22565.6	1323.74	1542.12	1174.99		26926.4	24679.6	25236.2	3994.27	4212.65	3845.51													153	19252	19116.3	18477.2	145.803	216.984	-550.137		21922.5	21786.8	21147.8	2816.33	2887.51	2120.39
154	24289	22113.6	22608.9	1342.91	1520.12	1210.5		26959.5	24784.1	25279.4	4013.43	4190.64	3881.03													154	19265.1	19069.8	18543.4	178.032	280.05	-531.563		21935.6	21740.3	21213.9	2848.56	2950.57	2138.96
155	24305.2	22100.1	22592.2	1382.2	1570.05	1230.83		26975.8	24770.6	25262.8	4052.72	4240.57	3901.36													155	19310	19144.3	18558.9	219.545	281.911	-515.313		21980.5	21814.8	21229.4	2890.07	2952.44	2155.21
156	24348	22117.4	22643.2	1408.94	1620.88	1270.04		27018.6	24787.9	25313.7	4079.47	4291.4	3940.57													156	19305.7	19224.4	18616.6	253.582	302.15	-498.252		21976.3	21894.9	21287.1	2924.11	2972.67	2172.27
157	24391.7	22107.2	22671.6	1450.06	1633.66	1276.85		27062.2	24777.7	25342.1	4120.59	4304.18	3947.38													157	19380.6	19251.7	18592.2	261.87	330.167	-489.574		22051.1	21922.3	21262.7	2932.39	3000.69	2180.95
158	24380.1	22127.4	22665.9	1470.42	1692.36	1308.19		27050.7	24797.9	25336.4	4140.94	4362.88	3978.72													158	19387.1	19282	18647.4	306.578	352.056	-481.169		22057.6	21952.5	21318	2977.1	3022.58	2189.36
159	24417.5	22191.2	22716.6	1504.56	1665.73	1365.52		27088	24861.7	25387.2	4175.08	4336.26	4036.04													159	19467.1	19298.3	18662.6	306.064	398.801	-438.724		22137.6	21968.8	21333.1	2976.59	3069.33	2231.8
160	24499.7	22183.7	22776.6	1529.77	1754.57	1366.36		27170.2	24854.2	25447.1	4200.3	4425.09	4036.88													160	19537.8	19324.2	18734.2	334.829	378.287	-447.944		22208.3	21994.7	21404.8	3005.35	3048.81	2222.58
161	24508.4	22243	22759.8	1578.89	1740.64	1401.79		27178.9	24913.6	25430.3	4249.42	4411.17	4072.31													161	19555.6	19414.1	18750.6	371.668	411.988	-435.785		22226.1	22084.7	21421.1	3042.19	3082.51	2234.74
162	24528	22221.7	22838.6	1580.05	1794.74	1426.68		27198.5	24892.2	25509.1	4250.57	4465.26	4097.2													162	19584.7	19341.8	18781	395.887	474.287	-415.813		22255.2	22012.3	21451.6	3066.41	3144.81	2254.71
163	24630.6	22320.2	22875.2	1640.86	1801.73	1473.03		27301.1	24990.8	25545.7	4311.39	4472.26	4143.56													163	19694	19395.9	18813.8	416.161	472.032	-396.477		22364.5	22066.4	21484.3	3086.69	3142.56	2274.05
164	24631.7	22338.6	22861.1	1680.03	1855.86	1486.34		27302.2	25009.1	25531.7	4350.55	4526.38	4156.87													164	19596.2	19450.5	18867.7	439.918	498.658	-369.454		22266.7	22121	21538.2	3110.44	3169.18	2301.07
165	24628.1	22370	22908.3	1679.93	1891.77	1520.36		27298.6	25040.5	25578.9	4350.46	4562.3	4190.89													165	19600.7	19488	18868.5	472.326	512.971	-338.337		22271.3	22158.6	21539	3142.85	3183.5	2332.19
166	24662.6	22370.9	22902.8	1716.12	1913.79	1540.35		27333.2	25041.4	25573.3	4386.64	4584.32	4210.87													166	19738.6	19476.3	18864.3	505.361	570.499	-336.56		22409.1	22146.8	21534.8	3175.89	3241.02	2333.96
167	24662.3	22401.7	22948.3	1743.61	1922.56	1560.87		27332.8	25072.2	25618.8	4414.13	4593.08	4231.39													167	19663.9	19541.1	18874.3	544.642	578.926	-326.124		22334.4	22211.7	21544.8	3215.17	3249.45	2344.4
168	24726.3	22409.4	22951	1779.24	1944.24	1591.08		27396.8	25079.9	25621.5	4449.76	4614.76	4261.6													168	19755.8	19565.2	18912.2	545.875	581.967	-314.422		22426.4	22235.7	21582.7	3216.4	3252.49	2356.1
169	24761	22425.4	23000.4	1809.29	2018.58	1614.33		27431.5	25095.9	25670.9	4479.82	4689.11	4284.86													169	19854.9	19569.1	18997.9	576.013	616.998	-291.823		22525.4	22239.6	21668.5	3246.54	3287.52	2378.7
170	24831.3	22497.3	23048.5	1842.61	2001.17	1678.84		27501.8	25167.8	25719.1	4513.14	4671.7	4349.37													170	19867.5	19593.7	18988.6	591.885	666.016	-276.184		22538	22264.3	21659.1	3262.41	3336.54	2394.34
171	24857.4	22533.7	23014.8	1849.24	2030.46	1683.23		27528	25204.3	25685.4	4519.77	4700.98	4353.75													171	19897.9	19555.3	19004	600.134	701.31	-255.714		22568.4	22225.8	21674.5	3270.66	3371.83	2414.81
172	24891	22521	23051.6	1889.65	2079.08	1720.35		27561.5	25191.5	25722.2	4560.18	4749.6	4390.87													172	19966.2	19695.5	19130.2	641.946	701.425	-247.873		22636.7	22366	21800.8	3312.47	3371.95	2422.65
173	24874.5	22586.1	23056.1	1895.13	2073.52	1713.5		27545	25256.7	25726.6	4565.66	4744.04	4384.03													173	19864.8	19685.5	19054.8	641.153	711.16	-236.922		22535.4	22356	21725.3	3311.68	3381.68	2433.6
174	24881.2	22547.8	23006.6	1924.86	2161.19	1741.08		27551.8	25218.3	25677.2	4595.39	4831.71	4411.6													174	19982.2	19667.1	19105.9	676.526	757.764	-190.361		22652.7	22337.6	21776.4	3347.05	3428.29	2480.16
175	24918.3	22614.5	23045.9	1945.98	2178.86	1753.67		27588.8	25285.1	25716.4	4616.5	4849.38	4424.2													175	20010.7	19719.3	19090	719.653	784.666	-175.545		22681.2	22389.9	21760.5	3390.18	3455.19	2494.98
176	24902.7	22670.4	23141	1984.18	2172.03	1814.03		27573.2	25340.9	25811.5	4654.71	4842.56	4484.56													176	20050.6	19812.5	19117.8	745.524	792.754	-162.866		22721.1	22483	21788.3	3416.05	3463.28	2507.66
177	24947.7	22658.3	23040.8	1997.83	2194.42	1826.76		27618.2	25328.8	25711.4	4668.35	4864.95	4497.28													177	20062.7	19894.2	19143.6	783.464	801.974	-142.936		22733.3	22564.7	21814.1	3453.99	3472.5	2527.59
178	24895.1	22718.3	23104.7	2031.62	2269.58	1847.99		27565.6	25388.8	25775.3	4702.14	4940.11	4518.51													178	20065.6	19874.7	19210.6	811.323	835.1	-121.966		22736.1	22545.2	21881.1	3481.85	3505.62	2548.56
179	24923.4	22738.4	23110.7	2035.22	2298.69	1892.34		27594	25408.9	25781.2	4705.75	4969.21	4562.87													179	20136.2	19885.6	19226.5	832.602	868.988	-112.052		22806.7	22556.1	21897	3503.13	3539.51	2558.47
180	24966.8	22770.9	23063.3	2072.52	2311.87	1913.57		27637.4	25441.4	25733.8	4743.04	4982.39	4584.09													180	20229.2	19890.4	19245.5	841.681	889.976	-87.756		22899.7	22560.9	21916.1	3512.21	3560.5	2582.77
181	24803.6	22705.8	23084	2077.73	2359.86	1923.65		27474.2	25376.3	25754.6	4748.26	5030.39	4594.17													181	20090.6	19976.2	19243.8	903.541	909.657	-80.9834		22761.1	22646.7	21914.4	3574.07	3580.18	2589.54
182	24958.2	22781.3	23130.5	2121.17	2396.19	1966.78		27628.7	25451.8	25801	4791.69	5066.71	4637.3													182	20142.3	19970.6	19294	923.716	943.964	-49.2904		22812.8	22641.1	21964.5	3594.24	3614.49	2621.23
183	25028.2	22814.5	23173.7	2152.65	2388.75	1981.29		27698.7	25485	25844.2	4823.17	5059.27	4651.82													183	20267.2	19981.8	19254.1	905.042	969.076	-37.8992		22937.7	22652.4	21924.7	3575.57	3639.6	2632.63
184	25047.7	22858.7	23205.1	2193.64	2414.49	2015.98		27718.2	25529.3	25875.7	4864.17	5085.01	4686.5													184	20245.9	20008.9	19308.2	930.114	1029.92	-27.7888		22916.4	22679.4	21978.7	3600.64	3700.44	2642.74
185	25077.3	22888.8	23285	2214.47	2462.32	2045.99		27747.8	25559.3	25955.6	4885	5132.84	4716.52													185	20225.2	20012.1	19285.6	989.704	1040.73	14.1186		22895.7	22682.7	21956.1	3660.23	3711.25	2684.64
186	25178	22905.6	23225.2	2234.16	2496.38	2071.58		27848.5	25576.1	25895.7	4904.68	5166.91	4742.1													186	20338.8	20094.1	19357.2	990.751	1038.69	11.0819		23009.4	22764.6	22027.7	3661.28	3709.21	2681.61
187	25198.3	22944.3	23290.3	2273.5	2485.92	2096.38		27868.9	25614.8	25960.9	4944.02	5156.44	4766.91													187	20280.6	20130.7	19420.4	1023.07	1051.57	30.7834		22951.1	22801.3	22091	3693.59	3722.09	2701.31
188	25197.6	22954.8	23252.8	2291.89	2544.2	2124.2		27868.1	25625.3	25923.4	4962.41	5214.72	4794.72													188	20389.4	20099.2	19457.6	1048.66	1106.22	39.1927		23060	22769.7	22128.1	3719.19	3776.74	2709.72
189	25187.9	23019.8	23369.5	2317.56	2561.54	2148.22		27858.4	25690.3	26040	4988.09	5232.07	4818.75													189	20362.2	20120.2	19467.3	1071.35	1139.56	60.8639		23032.7	22790.7	22137.9	3741.87	3810.09	2731.39
190	25207.5	22962.6	23362	2354.11	2600.94	2175.03		27878.1	25633.2	26032.5	5024.64	5271.47	4845.55													190	20400	20177	19440.4	1092.16	1129.99	78.9537		23070.6	22847.6	22110.9	3762.68	3800.52	2749.48
191	25265	22985.4	23410.1	2416.56	2673.39	2201.11		27935.6	25656	26080.6	5087.08	5343.91	4871.63													191	20398.7	20221.1	19435.1	1121.87	1139.2	87.4178		23069.3	22891.6	22105.6	3792.39	3809.72	2757.94
192	25256.2	23039.7	23436.6	2400.55	2650.05	2231.76		27926.7	25710.3	26107.2	5071.08	5320.57	4902.28													192	20399.2	20213	19490.6	1161.07	1181.28	116.516		23069.7	22883.6	22161.1	3831.6	3851.8	2787.04
193	25343.3	23068.6	23405.5	2443.15	2721	2258.94		28013.8	25739.1	26076	5113.67	5391.52	4929.47													193	20471.7	20275.1	19586.9	1158.96	1192.07	136.974		23142.2	22945.7	22257.5	3829.48	3862.6	2807.5
194	25427.3	23154.7	23514.2	2471.56	2701.82	2282.04		28097.9	25825.2	26184.7	5142.08	5372.35	4952.56													194	20475.9	20265	19554.5	1198.8	1231.42	135.884		23146.4	22935.5	22225	3869.33	3901.94	2806.41
195	25372.8	23164.3	23484.1	2514.13	2704.44	2311.9		28043.4	25834.9	26154.6	5184.65	5374.96	4982.43													195	20532.3	20222.7	19547.7	1243.56	1317.98	162.901		23202.8	22893.2	22218.2	3914.08	3988.51	2833.43
196	25529.5	23151.4	23535.9	2538.9	2794.33	2331.82		28200	25822	26206.5	5209.43	5464.86	5002.34													196	20539.8	20280.6	19623.2	1232.69	1290.74	170.986		23210.3	22951.2	22293.7	3903.22	3961.27	2841.51
197	25578.8	23204.5	23496.7	2562.51	2809.79	2370.31		28249.4	25875	26167.3	5233.04	5480.31	5040.84													197	20552.3	20371.1	19624	1252.45	1294.14	212.883		23222.8	23041.6	22294.6	3922.97	3964.67	2883.41
198	25480.7	23241.5	23597.7	2583.07	2810.8	2393.47		28151.3	25912	26268.2	5253.59	5481.32	5064													198	20477.3	20301.9	19562.1	1290.44	1346.03	211.565		23147.8	22972.4	22232.6	3960.97	4016.55	2882.09
199	25485.1	23185.8	23596.4	2605.16	2898.91	2407.18		28155.6	25856.4	26267	5275.68	5569.43	5077.7													199	20608.2	20363.1	19664	1309.17	1353.13	234.938		23278.7	23033.6	22334.5	3979.7	4023.66	2905.46
200	25489.3	23277.9	23533.2	2630.38	2902.1	2439.95		28159.8	25948.4	26203.7	5300.91	5572.62	5110.48													200	20569	20377.2	19700.5	1327.94	1384.41	250.63		23239.5	23047.7	22371	3998.46	4054.93	2921.15
201	25529.7	23262.3	23594.2	2661.15	2918.54	2472.95		28200.2	25932.8	26264.8	5331.68	5589.07	5143.48													201	20638.6	20457.5	19662.9	1368.25	1403.94	264.596		23309.2	23128	22333.5	4038.78	4074.46	2935.12
202	25576.1	23324.1	23702.4	2702.14	2937.59	2502.97		28246.6	25994.6	26372.9	5372.66	5608.12	5173.5													202	20686.5	20419.1	19725.8	1387.53	1446.08	279.867		23357.1	23089.7	22396.3	4058.05	4116.61	2950.39
203	25748.7	23330.9	23683.6	2732.91	2976.46	2538.41		28419.2	26001.4	26354.1	5403.44	5646.98	5208.93													203	20790.9	20415.6	19752.1	1387.74	1467.57	300.367		23461.4	23086.1	22422.6	4058.26	4138.09	2970.89
204	25622.3	23322.8	23716.4	2764.69	3048.52	2554.25		28292.8	25993.3	26386.9	5435.22	5719.04	5224.78													204	20768.8	20448.8	19773.7	1433.72	1494.78	329.51		23439.4	23119.4	22444.2	4104.25	4165.3	3000.03
205	25804.1	23423.7	23772.8	2820.3	2984.22	2578.07		28474.7	26094.2	26443.3	5490.83	5654.75	5248.59													205	20804.9	20488.5	19685.5	1418.23	1529.23	311.334		23475.4	23159	22356.1	4088.75	4199.76	2981.86
206	25802.4	23379.3	23778.8	2840.02	3041.57	2613.12		28472.9	26049.8	26449.3	5510.55	5712.09	5283.64													206	20703.9	20535.7	19796.5	1453.65	1526.68	333.307		23374.5	23206.2	22467	4124.18	4197.21	3003.83
207	25806.4	23425	23822.3	2853.95	3088.96	2652.49		28476.9	26095.6	26492.8	5524.48	5759.49	5323.02													207	20903.2	20557.5	19825	1486.29	1569.59	350.661		23573.7	23228	22495.5	4156.82	4240.11	3021.19
208	25829.4	23483	23859.8	2886.35	3079.67	2668.19		28500	26153.6	26530.3	5556.87	5750.19	5338.71													208	20892.9	20576.3	19858.9	1515.16	1574.86	345.179		23563.5	23246.9	22529.4	4185.69	4245.38	3015.7
209	25853.8	23499.1	23895.9	2914.33	3118.78	2703.59		28524.4	26169.7	26566.5	5584.85	5789.3	5374.12													209	20920.4	20646.1	19855.9	1558.68	1583.84	387.571		23591	23316.6	22526.5	4229.21	4254.36	3058.1
210	25892.2	23528.7	23944	2927	3164.09	2720.71		28562.8	26199.2	26614.6	5597.53	5834.62	5391.23													210	20970.3	20641.1	19920.6	1563.15	1595.58	388.539		23640.8	23311.6	22591.1	4233.67	4266.1	3059.06
211	25945.9	23512.2	23890.6	2962.56	3193.95	2730.58		28616.4	26182.7	26561.1	5633.09	5864.48	5401.11													211	21008.9	20677.6	19871.2	1578.59	1644.34	430.386		23679.4	23348.1	22541.8	4249.12	4314.86	3100.91
212	25984.6	23576.1	24019.1	2992.37	3201.11	2778.49		28655.2	26246.6	26689.7	5662.9	5871.64	5449.02													212	20976.5	20651.3	19980.3	1618.26	1670.37	414.463		23647	23321.9	22650.8	4288.78	4340.9	3084.99
213	26023.8	23611.1	24082.4	3046.53	3231.35	2815.29		28694.4	26281.6	26752.9	5717.05	5901.87	5485.81													213	21019.7	20580.7	19923.6	1629.22	1740.35	448.578		23690.3	23251.2	22594.1	4299.74	4410.87	3119.1
214	26102.1	23586.7	24041.9	3088.64	3328.99	2839.31		28772.7	26257.2	26712.5	5759.17	5999.52	5509.84													214	21071.8	20641.2	20011.6	1644.89	1729.47	481.559		23742.3	23311.8	22682.1	4315.42	4400	3152.08
215	25985.2	23582	24088.1	3114.05	3333.09	2862.94		28655.7	26252.6	26758.6	5784.58	6003.61	5533.46													215	21055.3	20779.7	19974.8	1668.51	1739.95	499.009		23725.8	23450.2	22645.3	4339.04	4410.48	3169.53
216	26068.5	23660.4	24122.5	3106.31	3309.59	2881.01		28739	26330.9	26793	5776.83	5980.12	5551.53													216	20997.4	20790.5	20010.7	1697.08	1756.52	506.541		23667.9	23461	22681.2	4367.6	4427.04	3177.07
217	26080.6	23676.4	24132.1	3143.06	3346.99	2915.22		28751.1	26346.9	26802.7	5813.58	6017.51	5585.75													217	21053.2	20739.1	19901.6	1742.73	1803.46	518.983		23723.8	23409.6	22572.1	4413.25	4473.99	3189.51
218	26115.4	23704.2	24077.8	3162.23	3431.41	2935.66		28785.9	26374.7	26748.4	5832.75	6101.93	5606.18													218	21194.6	20792	20055.1	1724.86	1816	522.74		23865.1	23462.5	22725.6	4395.38	4486.53	3193.26
219	26143.7	23720.7	24176.8	3189.75	3413.93	2952.85		28814.2	26391.2	26847.3	5860.27	6084.45	5623.38													219	21225.9	20845.4	20049.3	1758.22	1830.45	545.858		23896.5	23516	22719.8	4428.75	4500.97	3216.38
220	26130.3	23747.8	24158.2	3201.46	3417.3	2965.36		28800.8	26418.4	26828.7	5871.99	6087.82	5635.88													220	21120.8	20837.5	20089	1810.69	1885.55	576.451		23791.3	23508	22759.5	4481.21	4556.07	3246.98
221	26164.2	23794.4	24254.7	3228.7	3445.17	3012.17		28834.7	26464.9	26925.3	5899.22	6115.7	5682.69													221	21135.1	20921.4	20126.5	1816.01	1865.42	568.959		23805.6	23591.9	22797	4486.53	4535.94	3239.48
222	26273	23804.2	24217.9	3287.2	3505.66	3031.96		28943.5	26474.7	26888.4	5957.72	6176.18	5702.49													222	21152.3	20911.9	20198.6	1846.92	1911.88	587.465		23822.8	23582.4	22869.2	4517.44	4582.4	3257.99
223	26259.4	23901.3	24263.6	3299.12	3482.41	3084.72		28929.9	26571.8	26934.1	5969.65	6152.94	5755.25													223	21289.9	20931	20219.1	1856.5	1941.05	601.713		23960.5	23601.5	22889.6	4527.02	4611.58	3272.24
224	26215	23824	24398.1	3350.58	3540.58	3145.8		28885.5	26494.6	27068.6	6021.1	6211.1	5816.33													224	21314.6	21017.7	20328	1915.78	1934.3	616.853		23985.1	23688.2	22998.5	4586.3	4604.82	3287.38
225	26281.5	23832.1	24435.5	3404.64	3605.72	3128.95		28952.1	26502.6	27106	6075.17	6276.25	5799.48													225	21305.5	20972.6	20211.3	1925.38	1969.15	648.453		23976	23643.1	22881.8	4595.9	4639.67	3318.98
226	26348.9	23957.5	24414.8	3424.73	3561.59	3137.83		29019.4	26628	27085.4	6095.25	6232.12	5808.35													226	21373.1	20907.2	20290.3	1924.47	2056.31	645.854		24043.6	23577.7	22960.8	4594.99	4726.83	3316.38
227	26311.4	23918.2	24460.4	3439.46	3654.6	3151.68		28981.9	26588.7	27131	6109.98	6325.13	5822.21													227	21310.3	21057.9	20244.7	1960.89	2012.41	668.328		23980.8	23728.4	22915.3	4631.42	4682.94	3338.85
228	26363	23931.6	24473.9	3446.18	3692.27	3178.59		29033.5	26602.1	27144.5	6116.71	6362.79	5849.11													228	21355.4	21051.6	20249.2	1966.01	2038.65	682.408		24026	23722.1	22919.7	4636.54	4709.18	3352.93
229	26409.8	23998.1	24546.9	3486.01	3719.6	3244.93		29080.3	26668.6	27217.5	6156.53	6390.13	5915.45													229	21417.4	21031.3	20204.8	2018.9	2085.41	696.87		24087.9	23701.9	22875.3	4689.43	4755.93	3367.39
230	26459.7	24066.7	24590.5	3518.45	3679.8	3253.74		29130.2	26737.2	27261	6188.98	6350.33	5924.27													230	21502.7	21079.9	20339.2	2035.19	2111.34	732.773		24173.2	23750.4	23009.7	4705.72	4781.86	3403.3
231	26420.3	24023	24588.1	3555.54	3761.26	3275.59		29090.8	26693.5	27258.6	6226.06	6431.78	5946.12													231	21351.2	21126.8	20369.3	2036.04	2134.25	723.459		24021.7	23797.3	23039.9	4706.57	4804.77	3393.98
232	26485.1	24082.8	24483.5	3557.66	3761.77	3296.33		29155.7	26753.3	27154	6228.19	6432.29	5966.85													232	21425.8	21093.4	20399.8	2048.76	2183.69	743.072		24096.3	23763.9	23070.3	4719.28	4854.22	3413.6
233	26398.7	24121.7	24537.6	3591.03	3776.97	3313.44		29069.3	26792.2	27208.1	6261.56	6447.5	5983.97													233	21482.4	21218.8	20421.5	2097.01	2158.1	761.315		24152.9	23889.3	23092	4767.54	4828.62	3431.84
234	26520.1	24136.9	24558.2	3610.35	3796.81	3341.22		29190.6	26807.4	27228.8	6280.88	6467.34	6011.75													234	21502.6	21195.6	20400.6	2100.99	2189.89	784.34		24173.1	23866.1	23071.1	4771.51	4860.41	3454.86
235	26570.4	24175.8	24534.7	3614.35	3798.6	3351.63		29240.9	26846.3	27205.3	6284.88	6469.12	6022.16													235	21543.1	21181.4	20421	2147.44	2223.7	789.887		24213.6	23851.9	23091.5	4817.97	4894.23	3460.41
236	26617	24232.2	24599	3651.3	3826.26	3401.63		29287.5	26902.7	27269.5	6321.83	6496.79	6072.16													236	21696.2	21225.4	20520	2149.62	2244.82	777.271		24366.8	23896	23190.6	4820.15	4915.35	3447.8
237	26623.7	24171.3	24627.3	3671.26	3898.84	3412.1		29294.2	26841.8	27297.8	6341.78	6569.36	6082.63													237	21514.1	21311	20474.9	2186.03	2225.22	815.803		24184.6	23981.6	23145.5	4856.56	4895.75	3486.33
238	26635.9	24218.3	24606.5	3702.02	3919.96	3434.86		29306.4	26888.8	27277.1	6372.54	6590.49	6105.38													238	21562	21252	20475	2206.71	2283.04	840.707		24232.5	23922.5	23145.5	4877.23	4953.56	3511.23
239	26691.1	24243.5	24709.9	3737.79	3919.36	3469.05		29361.7	26914	27380.4	6408.31	6589.88	6139.57													239	21695.7	21355.2	20553.6	2216	2284.15	849.556		24366.3	24025.7	23224.1	4886.53	4954.67	3520.08
240	26609.4	24255.7	24820.5	3776.56	3984.99	3529.86		29279.9	26926.3	27491	6447.09	6655.51	6200.38													240	21728.7	21389.8	20573.3	2269.1	2301.52	844.631		24399.2	24060.3	23243.8	4939.63	4972.05	3515.16
