# Supplementary material for: Cell-free expression of RNA encoded genes using MS2 replicase
Source: Nucleic Acids Res. 2019 Sep 30;47(20):10956–67. doi: 10.1093/nar/gkz817 (PMC6847885; doi:10.1093/nar/gkz817)
Supplement: gkz817_Supplemental_Files [file gkz817_supplemental_files.zip › Data Figure 6 and Supplementary Figure 6 .xlsx]

## Sheet: Figure 6 panel B,C
F30-Broccoli
F30-Broccoli transcription by MS2 replicase: 70 nM MS2-rep / MS2-ddrep (+) RNA, 350 nM [F30-Bro]MS2 (-) RNA, 6% (w/v) PEG 4000 and 10 µM DFHBI-1T dye
	MS2-rep								MS2-ddrep
min	1	2	3	4	5	6	7	8	1	2	3	4	5	6	7	8		MS2-rep AVERAGE	MS2-ddrep AVERAGE
3	825.945	739.816	886.008	725.66	958.555	794.184	872.332	904.906	558.227	504.766	523.594	508.934	578.828	547.41	545.051	482.934		838.426	531.218
6	1027.27	921.309	1049.24	971.363	1008.94	909.852	1043.59	1034.31	527.652	563.629	531.984	492.004	643.016	578.453	540.852	479.645		995.734	544.654
9	1218.57	1072.52	1289.87	1103.69	1312.44	1014.01	1329.74	1337.29	486.848	554.168	462.055	480.645	585.617	544.656	483.113	559.301		1209.77	519.55
12	1510.59	1293.45	1578.75	1307.27	1489.45	1263.77	1488.79	1422.11	552.871	559.789	491.602	477.277	611.816	582.363	568.609	505.055		1419.27	543.673
15	1632	1551.93	1720.27	1533.05	1720.35	1475.49	1767.94	1761.47	514.852	526.07	506.547	463.551	629.906	582.703	529.688	508.668		1645.31	532.748
18	1870.92	1706.74	1911.06	1687.27	2133.22	1694.32	1994.89	1935.19	529.547	598.773	493.938	507.039	587.285	572.648	582.848	485.082		1866.7	544.645
21	2069.12	1856.24	2161.37	1770.9	2196.61	1896.74	2132.97	2061.65	539.625	542.441	561.324	471.227	604.305	463.117	535.32	526.996		2018.2	530.544
24	2202.77	2024.94	2330.89	2061.18	2446.11	2005.9	2409.83	2222.24	565.066	534.879	538.727	446.445	552.195	518.715	590.32	492		2212.98	529.793
27	2378.76	2220.99	2472.42	2317.32	2553.36	2149.54	2508.75	2532.24	563.422	525.891	505.246	453.754	567.781	532.27	565.648	526.371		2391.67	530.048
30	2520.12	2340.44	2573.08	2384.06	2616.45	2340.09	2664.27	2585.26	549.09	553.789	497.645	457.57	605.711	535.277	555.164	490.984		2502.97	530.654
33	2844.36	2441.82	2851.22	2445.3	2853.8	2326.98	2702.43	2524.54	520.254	581.734	522.309	486.129	618.219	553.637	606.238	473.539		2623.81	545.257
36	2881.05	2639.88	2994.26	2605.26	3003.06	2479.94	2887.88	3029.3	529.895	552.371	489.961	492.398	594.336	544.848	539.113	476.82		2815.08	527.468
39	2976.27	2832.01	3100.84	2798.39	3219.92	2754.56	3106.97	2970.36	543.41	570.645	513.195	508.449	630.02	574.812	534.219	514.906		2969.91	548.707
42	3094.02	2882.1	3333.98	2773.46	3325.59	2725.51	3115.77	3140.57	526.957	528.121	545.691	467.406	581.77	516.039	547.148	543.453		3048.88	532.073
45	3316.83	3055.04	3344.38	2908.86	3346.8	2935.49	3224.7	3297.24	520.832	575.348	505.684	478.371	646.066	547.707	571.531	520.551		3178.67	545.761
48	3312.8	3125.04	3603.86	3023.88	3609.39	2904.4	3452.06	3529.38	527.836	578.797	475.062	452.547	576.262	533.98	534.184	513.91		3320.1	524.072
51	3519.09	3205.26	3538.97	3088.95	3609.3	3058.41	3532.12	3506.4	545.023	640.988	574.613	484.598	572.105	524.527	628.039	525.73		3382.31	561.953
54	3644.12	3272.75	3766.28	3275.18	3726.3	3247.5	3702.45	3539.12	547.902	523.957	550.906	477.27	631.863	571.066	550.066	541.133		3521.71	549.27
57	3564.2	3291.83	3652.63	3271.27	3784.79	3183.33	3781.64	3672.52	555.148	536.863	480.551	509.711	588.508	538.203	543.555	488.695		3525.28	530.154
60	3939.91	3463.73	3986.27	3363.44	3943.77	3393.79	3687.35	3892.09	542.16	588.031	491.941	451.504	632.648	580.582	515.723	513.445		3708.79	539.504
63	3853.94	3518.26	4094.67	3499.53	4049.46	3336.77	3858.89	3884.73	566.812	516.332	495.789	542.211	584.66	565.555	568.449	572.613		3762.03	551.553
66	3794.93	3469.22	3955.92	3578.83	3988.94	3550.11	3944.18	3996.38	538.516	538.621	535.211	494.551	615.918	560.168	565.133	487.191		3784.81	541.914
69	3867.89	3702.89	4066.07	3456.09	4196.51	3577.66	4044.07	4063.3	535.375	592.984	529.645	483.254	635.09	541.547	554.77	506.766		3871.81	547.429
72	3942.43	3650.8	4231.16	3597.8	4200.29	3584.03	4098.18	3987.14	504.656	537.055	521.824	495.781	597.75	529.652	599.543	510.266		3911.48	537.066
75	3921.28	3629.77	4362.1	3632.73	4248.36	3670.76	3980.71	4163.77	574.617	500.797	475.191	469.207	550.473	565.59	590.355	508.875		3951.18	529.388
78	4100.28	3695.87	4354.86	3708.33	4264.21	3677.24	4223.32	4126.37	535.207	564.402	534.793	496.906	564.578	574.469	575.324	514.809		4018.81	545.061
84	4244.11	3814.68	4291.3	3730.52	4448.67	3705.44	4189.77	4127.81	588.598	581.215	482.879	486.246	575.457	540.473	555.246	516.055		4069.04	540.771
87	3951.47	3942.12	4294.64	3657.28	4413.46	3725.21	4129.54	4219.23	580.605	551.102	521.188	507.051	620.734	553.016	536.105	507.816		4041.62	547.202
90	4081.15	3640	4433.4	3813.57	4338.84	3623.45	4109.93	4244.45	547.586	594.855	512.188	511.188	577.027	585.676	585.203	520.238		4035.6	554.245
93	4007.64	3658.05	4259.44	3694.79	4475.26	3703.33	4035.54	4248.07	552.191	545.027	569.898	527.77	613.148	582.711	566.102	529.387		4010.27	560.779
96	3937.18	3723.19	4172.8	3696.42	4367.06	3950.59	4096.86	4106.09	546.395	562.496	504.129	454.215	623.508	534.246	544.676	494.953		4006.27	533.077
99	3992.18	3796.82	4138.88	3724.04	4235.41	3763.18	4100.24	4082.76	578.395	608.32	506.586	525.934	649.031	619.348	542.371	566.352		3979.19	574.542
102	3978.07	3782.77	4335.11	3539.57	4419.47	3560.91	4148.34	4030.98	590.035	571.957	575.035	528.457	634.383	567.395	583.75	488.508		3974.4	567.44
105	4041.75	3620.09	4041.18	3594.89	4176.46	3704.09	3889.43	4013.57	553.719	542.391	551.492	536.918	593.227	551.176	577.477	559.02		3885.18	558.178
108	3881.57	3529.46	4191.19	3557.4	4243.62	3499.06	3985.81	4168.29	621.125	587	534.844	514.48	646.617	553.176	624.637	547.684		3882.05	578.695
111	3770.01	3689.9	4226.2	3442.4	4042.66	3614.59	3922.44	3981.96	554.234	651.602	535.035	463.238	570.715	582.805	590.102	557.316		3836.27	563.131
114	3816	3417.17	3914.18	3497.47	4215.8	3379.81	4021.74	3991.35	589.5	570.551	557.688	494.547	659.164	548.867	618.859	531.574		3781.69	571.344
117	3673.3	3506.58	3978.43	3424.03	4005.5	3330.06	3887.84	3897.62	648.73	551.977	595.434	492.125	588.352	557.004	565.488	556.895		3712.92	569.501
120	3719.44	3483.62	3837.65	3474.11	4002.02	3297.17	3834.03	3906.16	602.879	612.684	516.242	556.352	612.699	596.035	595.242	576.75		3694.27	583.61
123	3677.65	3346.62	3835.37	3600.98	3902.19	3404.85	3930.43	3959	568.949	564.73	493.844	467.047	596.773	576.238	624.406	536.645		3707.14	553.579
126	3655	3428.05	3925.44	3383.97	3958.79	3314.09	3723.45	3799.46	598.18	574.176	529.402	520.395	709.172	542.375	624.523	594.457		3648.53	586.585
129	3599.81	3507.4	3876.6	3299.44	3896.61	3280.57	3767.67	3695.77	599.957	625.281	508.941	508.785	593.711	555.969	644.426	550.367		3615.48	573.43
132	3556.59	3282.53	3755.41	3282.12	3781.97	3329.59	3747.98	3583.11	628.789	563.789	545.578	525.918	627.656	536.516	628.699	602.211		3539.91	582.394
135	3508.47	3343.97	3794.85	3269.61	3834.62	3308.34	3525.62	3772.57	557.371	605.156	585.742	551.266	596.992	565.266	598.949	642.359		3544.75	587.888
138	3460.25	3434.69	3751.02	3306.31	3661.36	3311.26	3574.97	3774.47	676.445	598.473	592.645	529.898	654.453	615.98	599.562	535.43		3534.29	600.361
141	3486.7	3201.58	3699.09	3212.42	3771.07	3129.53	3595.67	3666.65	550.234	623.422	526.348	502.215	622.469	587.117	551.457	628.645		3470.34	573.988
144	3525.22	3207.6	3655.45	3201.76	3672.65	3210	3591.5	3652.26	581.371	560.523	555.164	556.473	663.621	585.898	572.66	556.555		3464.56	579.033
147	3348.35	3265.88	3555.86	3161.31	3583.39	3140.65	3462.49	3601.83	617.18	598.422	551.812	535.836	624.031	580.367	566.195	548.824		3389.97	577.833
150	3495.07	3125.72	3603.38	3019.78	3553.42	3038.3	3555.23	3403.53	602.652	569.191	551.07	561.25	641.703	592.828	602.531	551.738		3349.3	584.12
153	3420.42	3154.2	3520.23	3128.84	3696.64	3111.24	3441.84	3523.97	610.465	580.426	589.176	547.324	635.816	651.91	638.539	572.23		3374.67	603.236
156	3372.7	3045.81	3421.79	3110.28	3468.03	3006.61	3555.14	3417.91	600.113	666.977	542.34	574.23	616.945	634.074	633.387	601.086		3299.78	608.644
159	3437.4	3088.14	3457.12	3027.99	3663.5	2987.86	3417.4	3530.91	598.32	610.828	564.703	560.227	599.059	627.168	648.02	599.215		3326.29	600.942
162	3267.64	3000.27	3442.95	3015.85	3328.75	2993.94	3404.38	3427.64	639.789	603.793	561.789	579.992	607.227	571.656	598.957	541.906		3235.18	588.139
165	3244.26	3044.93	3281.28	2975.46	3499.57	2896.23	3270.63	3512.46	601.855	643.852	573.801	531.645	654.492	609.047	622.84	586.086		3215.6	602.952
168	3200.23	3099.12	3333.27	2962.41	3486.23	2977.74	3285.34	3420.42	701.434	623.523	552.645	526.688	641.066	582.203	605.562	579.355		3220.6	601.56
171	3342.83	2946.23	3399	2843.86	3472.41	2873.17	3350.91	3248.38	590.047	597.25	541.094	542.422	603.457	637.09	565.031	609.277		3184.6	585.708
174	3089.28	2890.05	3415.2	2857.78	3265.63	2910.35	3389.95	3243.72	588	594.875	573.023	525.965	614.562	649.227	629.164	612.352		3132.75	598.396
177	3189.28	2964.15	3361.41	2857.23	3375.08	2819.25	3276.3	3291.44	641.633	658.852	599.391	514.828	703.145	615.133	584.062	537.434		3141.77	606.81
180	3178.03	2867.05	3312.42	2891.16	3366.98	2885.86	3321.72	3260.14	663.957	645.168	544.598	570.402	661.395	603.055	597.625	642.16		3135.42	616.045
183	3089.1	2983.81	3224.12	2815.86	3302.59	2788.89	3165.72	3022.01	623.113	592.68	562.348	544.188	633.441	649.973	602.02	555.102		3049.01	595.358
186	3163.37	2786.34	3181.91	2837.34	3384.23	2842.62	3233.47	3175.64	578.434	605.422	574.027	583.176	710.273	604.23	600.605	618.211		3075.62	609.297
189	3075.21	2919.25	3198.12	2817.65	3302.41	2836.11	3165.27	3180.23	595.172	597.781	561.195	578.395	657.246	619.465	607.457	619.84		3061.78	604.569
192	2977.9	2846.39	3232.61	2730.72	3276.76	2667.05	3322.63	3290.3	615.723	569.855	578.41	526.082	629.938	636.766	606.094	554.141		3043.05	589.626
195	3023.53	2748.13	3090.73	2774.5	3360.38	2856.18	2875.39	3017.5	644.719	619.586	599.445	566.922	674.102	644.5	559.648	627.348		2968.29	617.034
198	2984.24	2741.69	3028.43	2713.71	3049.67	2801.36	3029.35	3145.59	657.645	559.734	564.117	540.621	671.828	575.988	612.582	604.516		2936.75	598.379
201	2995.46	2690.97	3145.53	2648.1	3282.46	2733.15	3094.63	3183.66	648.027	648.82	587.566	543.32	673.594	620.352	593.336	600.855		2971.75	614.484
204	2959.04	2611.39	3053.16	2678.68	3140.09	2665.17	3097.61	3045.68	625.859	635.125	542.34	623.707	677.535	632.902	590.074	577.859		2906.35	613.175
207	2918.84	2716.84	3051.43	2732.56	3074.44	2663.76	2939.37	3085.32	614.113	638.246	617.758	599.172	711.582	652.004	663.516	633.492		2897.82	641.235
210	2890	2714.6	3040.78	2620.67	3094.89	2704.08	2960.99	3059.46	646.383	638.883	599.09	571.105	659.105	634.316	605.703	644.258		2885.68	624.855
213	2774.24	2601.61	3123.15	2613.25	3036.68	2588.11	2998.54	3025.66	676.852	641.289	618.543	584.508	632.352	639.449	638.984	621.992		2845.16	631.746
216	2821.38	2709.21	2962.95	2519.33	3061.23	2658.7	2946.48	2978.07	594.164	626.238	610.352	500.277	621.57	630.195	667.098	578.875		2832.17	603.596
219	2739.77	2677.19	3002.95	2590.28	2944.08	2575.14	2983.57	2934.41	654.09	640.867	626.266	556.809	655.934	600.609	609.789	595.293		2805.92	617.457
222	2758.03	2571.22	3138.6	2537.68	2997.56	2521.53	3033.72	3017.73	650.105	645.117	608.824	539.438	721.496	638.207	615.535	606.051		2822.01	628.097
225	2695.99	2604.06	2796.65	2407.08	2990.57	2458.5	2851.48	2808.03	668.289	725.051	582.762	552.164	668.68	645.695	605.211	601.953		2701.55	631.226
228	2781.65	2545.29	2779.28	2482.97	2917.44	2399.47	2837.05	2824.45	645.664	630.176	572.98	583.5	602.422	606.496	589.461	623.418		2695.95	606.765
231	2729.54	2601.93	2890.88	2569	2919.84	2558.26	2863.83	2964.68	680.598	617.977	598.617	610.664	677.152	662.77	618.68	584.836		2762.25	631.412
234	2587.34	2454.9	2827.47	2467.44	2961.1	2429.45	2876.12	2952.52	645.078	662.957	663.172	605.211	685.184	622.129	619.93	621.758		2694.54	640.677
237	2803.05	2492.31	2956.51	2504.21	2915.05	2361.88	2734.01	2824.41	590.648	646.805	630.582	595.309	669.445	647.535	667.77	618.77		2698.93	633.358
240	2708.47	2511.51	2908.93	2531.23	2886.72	2406.08	2809.02	2758.2	693.531	657.152	596.215	602.766	688.773	629.031	656.766	554.984		2690.02	634.902

## Sheet: S6 panel B
β-gal
Full-length β-gal expression by MS2 RdTT: 70 nM MS2-rep / MS2-ddrep (+) RNA, 60 nM [lacZ-RBS2]MS2 (-) RNA, 6% (w/v) PEG and 50 µM FDG substrate
	MS2-rep								MS2-ddrep
min	1	2	3	4	5	6	7	8	1	2	3	4	5	6	7	8
3	1433.05	1282.05	1192.57	1365.99	1435.26	1460.12	1463.82	1664.05	1474.89	1458.87	1474.3	1363.8	1270.62	1426.42	1475.88	1158.78
6	1276.51	1123.35	1146.37	1351.7	1344.95	1460.85	1409.95	1669.74	1597.3	1459.88	1462.96	1427.51	1360.26	1366.43	1459.9	1302.63
9	1346.33	1255.88	1192.62	1483.7	1488.2	1453.34	1353.26	1665.8	1521.56	1477.5	1547.16	1376.38	1358.06	1375.42	1544.92	1256.41
12	1429.2	1283.34	1216.75	1438.26	1426.53	1385.42	1458.79	1937.09	1677.34	1365.5	1487.67	1507.88	1358.55	1440.67	1632.75	1182.99
15	1470.05	1449.92	1320.92	1681.34	1593.59	1470.27	1613.82	1792.38	1614.97	1520.17	1645.67	1409.65	1446.15	1318.38	1539.22	1277.43
18	1564.77	1554.98	1447.21	1650.16	1773.78	1639.57	1622.5	2015.54	1730.52	1650.19	1700.26	1518.59	1467.22	1366.35	1839.37	1298.92
21	1784.92	1490.55	1491.2	1733.61	1858.05	1945.09	1716.94	2183.13	1843.99	1623.63	1815.44	1455.41	1484.06	1401.17	1563.9	1388.6
24	1989.56	1700.13	1428.32	2030.03	2153.49	1875.02	1900.39	2371.68	1762.5	1626.51	1868.22	1580.86	1636.18	1382.2	1754.3	1476.9
27	2097.23	1721.03	1567.45	1965.49	2213.8	2032.62	2160.68	2533.44	1727.93	1735.87	1915.31	1670.79	1616.78	1472.55	1777.05	1378.82
30	2236.62	1842.32	1704.84	2155.01	2346.2	2234.39	2225.37	2653.13	1732.18	1916.29	1794.88	1649.43	1468.05	1502.29	1738.51	1353.62
33	2404.6	1972.45	1797.66	2375.49	2495.11	2354.72	2332.63	2979.89	1899.94	1787.02	1795.51	1738.7	1678.13	1656.88	1838.03	1478.83
36	2672.45	2209.49	1878.43	2558.88	2814.95	2621.64	2416.1	3217.29	1799.33	1862.86	1823.93	1695.83	1717.78	1543.19	2032.96	1488.91
39	2834.37	2336.22	2168.17	2522.15	2840.05	2794.3	2369.44	3453.92	1909.38	1814.12	2011.44	1824.41	1765.75	1582.58	2007.25	1546.25
42	2938.99	2481.01	2251.27	2747.37	3126.92	2599.18	2908.33	3449.68	2023.86	1938.03	2138.38	1755.13	1986.02	1671.61	2158.21	1662.89
45	3078.66	2384.51	2259.46	2950.81	3335.95	2830.43	2921.95	3991.12	2027.1	1588.3	1994.69	1804.45	1955.35	1702.51	2081.35	1577.72
48	3395.01	2759.73	2506.3	3101.83	3250.45	3006.31	2974.02	3997.88	2147.2	1776.09	2236.78	1778.16	1881.3	1888.33	2108.68	1632.94
51	3357.07	2883.15	2557.49	3232.33	3497.94	3367.65	3231.37	3990.32	2155.39	1886.9	2178.38	1965.2	1856.75	1851.56	2250.36	1769.47
54	3788.98	2885.91	2797.21	3218.25	3547.95	3263.74	3160.95	4421.57	2113.94	1908.84	2186.55	1845.3	1885.76	1916.87	2273.53	1708.45
57	3704.51	2888.92	2961.07	3565.87	4057.9	3584.38	3147.88	4749.17	2336.56	1979.42	2180.06	1927.15	1993.03	1937.48	2349.8	1770.76
60	3807.45	3188.61	2879.76	3758.4	4179.52	3655.3	3604.32	4690.07	2225.06	2012	2338.52	1985.56	1785.93	1768.29	2331.67	1787.46
63	3960.67	3348.54	2720.29	3693.48	4116.56	3602.12	3765.09	4826.85	2269.27	2014.18	2141.11	2032.87	1965.56	1955.38	2379	1933.99
66	4069.7	3340.7	2933.44	4110.35	4162.28	3792.48	3598.9	4781.58	2389.76	2062.31	2425.66	2023.77	1973.61	2008.21	2523.08	1821.28
69	4301.3	3433.07	2992.45	3805.3	4256.64	4040.54	3754.52	4866.99	2532.48	2215.65	2420.78	2175.29	2169.95	1955.59	2516.3	1956.7
72	4295.5	3606.34	3316.55	4345.07	4445.08	4067.71	3929.69	5294.88	2396.14	2173.69	2500.42	2256.82	2158.2	1958.66	2536.37	1969.12
75	4620.74	3730.72	3276.64	4256.79	4798.03	3893.94	4020.37	5575.42	2542.34	2149.38	2458.5	2117.73	2307.32	2109.63	2616.38	1955.38
78	4403.46	3747.55	3133.43	4260.57	4800.29	4300.12	4030.55	5522	2510.88	2185.05	2519.03	2317.7	2207.62	2061.89	2667.89	1947.29
81	4509.79	3781.76	3670.01	4378.34	4829.37	4373.13	4335.54	5528.84	2432.13	2292.45	2649.97	2400.31	2286.87	2098.39	2605.87	2180.88
84	4755.01	3839.92	3496.83	4682.99	4945.1	4474.64	4451.91	5662.62	2712.75	2249.82	2626.69	2414.45	2421.46	2336.08	2802.57	2017.69
87	4798.11	4241.33	3435.49	4662.33	5109.77	4285.18	4471.79	6181.58	2889.04	2417.56	2688.38	2347.87	2469.71	2239.39	2791.96	2162.14
90	4957.52	4184	3618.11	4815.92	5403.8	4699.86	4461.25	6196.79	2864.16	2369.34	2863.54	2385.89	2241.26	2324.31	2857.82	2165.16
93	4781.17	4052.56	3771.15	5148.36	5197.46	4679.26	4548.84	6285.31	2741.44	2486.8	2854.3	2548.8	2362.17	2227.4	2953.18	2165.84
96	5013.78	4126.13	3679.91	4855.1	5276.8	4796.31	4690.47	6539.72	2870.98	2486.88	2869.3	2463.95	2576.23	2374.62	3095.5	2159.55
99	5287.79	4167.76	3933.96	5020.96	5746.1	5236.66	5029.16	6468.76	2792.41	2458.2	3060.02	2616.2	2431.32	2205.24	3144.47	2185.78
102	5364.93	4467.36	3995.2	5328.84	5481.37	4806.24	4841.27	6742.86	3008.5	2432.55	2863.09	2541.04	2498.09	2257.2	3180.1	2328.95
105	5660.04	4530.29	3770.35	5434.42	6099.83	4904.62	4931.24	6755.3	2893.12	2482.85	2931.82	2384.84	2444.33	2247.02	3083.03	2326.64
108	5519.51	4526.17	3783.85	5201.41	5679.61	4890.49	4914.21	6953.84	2784.54	2558.05	3086.95	2654.62	2518.45	2520.28	3126.42	2199
111	5698.78	4474.21	4154.38	5348.79	6041.95	4886.43	5215.83	7065.04	2962.62	2548.51	3081.09	2574.64	2672.54	2421.56	2936.32	2557.44
114	5867.81	4659.73	4029.91	5323.09	6204.87	5364.13	5021.69	7055.62	2927.56	2503.05	3100.35	2636.2	2796.97	2553.3	3298.9	2455.47
117	5929.72	4602.96	4348.55	5489.59	6359.87	5198.67	5424.55	7126.66	3160.39	2605.77	2943.7	2945.79	2773.31	2666.96	3248.87	2397.54
120	5665.97	5035.6	4358.35	5680.29	6132.24	5559.93	5521.48	7700.62	3402.12	2590.3	3178.23	2865.72	2777.03	2569.68	3255.12	2414.72
123	6314.95	4872.36	4402.95	5692.71	6718.95	5751.82	5629.12	7535.5	3162.42	2550.59	3129.22	2988.71	2944.04	2693.98	3304.73	2459.26
126	6095.42	5020.39	4614.98	5971.76	6700.67	5758.57	5626.37	7707.51	3506.87	2790.62	3426.55	2846.24	2871.65	2733.3	3288.36	2686.72
129	6223.09	4968.39	4314.5	5704.07	6867.1	5401.48	5437.85	7524.53	3347.76	2948.33	3448.07	2844.7	2967.17	2717.13	3437.92	2667.62
132	6178.12	5034.36	4608.76	6126.61	6731.05	5459.77	5682.36	7894.39	3444.29	2831.76	3369.02	3032.7	2832.21	2633.05	3534.34	2385.54
135	6352.44	5004.82	4447.52	5922.99	6879.32	5746.29	5774.24	8094.97	3310.88	2950.36	3552.48	2912.22	2702.68	2882.39	3704.3	2759.54
138	6440.92	5556.96	4840.19	6189.09	6869.23	5678.11	5581.67	7870.87	3277.57	2901.68	3434.2	3065.27	2873.56	2921.92	3723.2	2799.78
141	6458.16	5146.71	4573.9	6117.9	6644.99	5847.38	5683.6	8040.04	3255.48	2887.05	3522.95	3111.51	3034.1	3133.47	3545.85	2697.7
144	6641.36	5456.4	4673.75	6500.98	7155.71	6121.96	6186.78	8199.79	3644.54	3108.54	3689.47	3183.93	3131.93	2934.41	3493.35	2805.82
147	6293.96	5494.5	4825.67	6486.62	6745.97	6025.34	5962.35	8352.63	3553.29	3121.62	3297.77	3189.71	3049.11	2845.7	3414.57	2896.07
150	6795.45	5533.09	4665.45	6393.04	7332.39	6097.55	6166.62	8101.25	3597.3	2961.39	3351.47	3056.93	2813.93	3023.79	3644.22	3002.65
153	6779.58	5327.29	4675.24	6436.29	7536.45	6194.25	6403.05	8392.87	3857.67	3017.2	3566.45	3257.01	3110.51	2876.61	3958.12	2805.28
156	7054.31	5608.82	5016.16	6609.75	7572.84	6170.93	6527.97	8795.18	3578.61	2852.78	3880	3326.32	3235.09	3142.34	4029.64	3034.31
159	6760.19	5434.82	5087.23	6634.47	7517.62	6312.85	6281.9	8304.35	3708.83	3032.23	3828.68	3416.2	3376.15	2828.54	4092.22	2947.01
162	6947.71	5690.55	4894.8	6694.64	7596.34	6177.14	6072.88	8608.6	3882.12	3044.99	3734.06	3231.3	3384.23	3249.2	3958.59	2990.7
165	7445.79	5695.21	4995.99	6672.14	7827.45	6512.04	6489.65	8665.96	3981.92	3252	3661.96	3440.65	3419.03	3084.22	4045.94	2908.46
168	7258.34	5655.1	5138.36	6973.28	7836.12	6370.95	6645.38	9086.96	3993.86	3389.21	3741.04	3422.15	3450.42	3210.8	4109.18	3005.94
171	6931.83	5618.44	5198.98	7372.95	7811.84	6353.79	6919.76	9332.96	3820.52	3195.97	4027.22	3373.81	3655.85	3374.9	4187.29	3030.47
174	7474.71	6242.47	5463.98	7120.34	8478.55	6514.52	6838.56	9258.4	3867.53	3393.27	4001.28	3348.56	3459.35	3257.36	3970.56	3173.03
177	7171.54	5935.21	5396.8	7379.65	7889.04	6584.12	6857.76	9060.6	4108.35	3183.46	3926	3592.3	3513.45	3080.59	4216.26	3239.03
180	7499.38	6180.24	5642.22	7315.1	8245.3	6912.57	7087.3	9185.63	3931.17	3283.67	4152.96	3520.5	3517.74	3419.06	4386.08	3173.8
183	7559.65	6153.71	5587.93	7453.54	8283.06	7097.83	6897.61	9315.41	3979.17	3585.94	4095.21	3591.95	3605.55	3413.63	4383.1	3080.68
186	7485.42	6133.88	5597.3	7456.52	8087.68	7293.19	6928.66	9410.46	4022.76	3453.05	4068.14	3668.21	3567.88	3637.61	4646.56	3200
189	7762.99	6174.23	5521.93	7541.03	8770.58	7123.33	6845.06	9796.12	4465.21	3484.23	4357.01	3817.92	3803.82	3312.2	4393.15	3401
192	7702.59	6498.98	5773.24	7663.5	8820.35	7169.87	7343.33	9427.69	4220.91	3643.16	4536.55	3676.63	3685.62	3411.57	4460.25	3142.8
195	7730.29	6310.31	5413.98	7964.75	8788.96	7319.33	6809.75	9893.32	4144.54	3646.3	4315.4	3624.97	3906.18	3629	4787.73	3412.19
198	7913.92	6392.95	5562.19	7658.97	8739	6950.46	7028.76	9656.8	4499.61	3534.7	4441.77	3824.86	3811.79	3736.59	4561.88	3403.89
201	7954.66	6183.14	6071.88	7737.29	8792.95	7379.38	7311.55	10013.5	4297.55	3529.26	4575.92	3936.57	3718.95	3385.29	4685.21	3456.95
204	8407.48	6901.45	5785.85	8387.87	8520.81	7208.76	7355.13	10060.3	4144.62	3697.25	4564.49	3910.86	3981.46	3825.29	4862.7	3579.4
207	7947.72	6559.49	5869.44	7961.62	9193.66	7305.35	7867.4	10222.1	4492.8	3653.81	4548.09	4115.71	4076.29	3779.78	4812.67	3588.47
210	8319.83	6640.7	6118.22	7858.99	9037.43	7201.04	7470.58	10176.1	4496.04	3967.44	4718.12	4191.16	3801.36	3808.85	4873.85	3762.26
213	8295.3	6695.71	6010.7	8573.3	8988.28	7609.63	7426.43	10443.3	4675.62	3785.45	4832.05	4316.07	3857.51	3914.89	4728.18	3771.89
216	8147.71	6649.26	6179.38	8217.12	9241.23	7343.73	7759.66	10043	4625.22	4279.59	4552.17	4084.72	4126.64	3715.6	4812.65	3832.37
219	8594.78	7104.21	5970.46	8506.13	9248.69	7529.67	7715.46	10554.7	4758.96	3881.24	4696.71	4204.44	4120.64	3655.34	4880.62	3901.34
222	8550.57	6910.41	6412.66	8447.05	9204.3	7642.13	7854.8	10420.2	4823.32	4082.4	4934.28	4129.55	4200.52	4027.41	5050.74	3982.89
225	8922.4	6792.21	6226.71	8428.12	9715.9	7686.79	7729.2	10500	4646.64	4127.44	4721.31	4246.38	4070.33	3917.32	5264.38	4046.2
228	8867.58	7118.99	6383.5	8567.66	9401.73	7763.54	8257.89	10581.3	4583.32	3906.08	4873.15	4248.86	4252.23	3944.68	5402.15	3768.47
231	8943.12	7011.67	6276.08	8509.38	9554.8	7672.88	8175.55	10785.3	4854.51	3803.73	4814.59	4267.15	4247.24	3940.83	5097.31	4100.29
234	8679.16	7350.31	6466.75	8663.55	10110.9	7795.49	7868.25	10794.2	4656.42	3978.29	4751.62	4318.53	4325.27	3822.34	5060.12	3884.37
237	8909.82	7028.38	6371.44	8614.75	9848.58	8044.08	8022.42	10631.5	4910.9	3958.94	4836.46	4286.21	4282.94	3932.81	5113.4	3963.05
240	9038.06	7181.15	6392.91	8815.12	9998.29	8133.76	8473.9	11119.1	5178.76	4171.77	5176.98	4423.75	4587.77	4177.64	5384.54	3982.29
