# Supplementary material for: Cell-free expression of RNA encoded genes using MS2 replicase
Source: Nucleic Acids Res. 2019 Sep 30;47(20):10956–67. doi: 10.1093/nar/gkz817 (PMC6847885; doi:10.1093/nar/gkz817)
Supplement: gkz817_Supplemental_Files [file gkz817_supplemental_files.zip › Data Figure 7 and Supplementary Figure 7.xlsx]

## Sheet: Figure 7 panel B
MS2-rep/SP6
SP6 pol expression by MS2 RdTT coupled with sfGFP expression by SP6 DdTT: 70 nM MS2-rep / MS2-ddrep (+) RNA, 35 nM [SP6 pol]MS2 (-) RNA, 125 ng SP6-sfGFP DNA, 5,5% (w/v) PEG 4000 and ~1 U RNase inhibitor (moloX) per µl reaction
min	MS2-rep	MS2-rep	MS2-rep	MS2-ddrep	MS2-ddrep	MS2-ddrep		MS2-rep Average	MS2-rep Average + STDEV	MS2-rep Average - STDEV	MS2-ddrep Average	MS2-ddrep Average + STDEV	MS2-ddrep Average - STDEV		MS2-rep STDEV	MS2-ddrep STDEV
1	1439.73	1016.08	1254.97	-88.1311	947.466	961.614		1236.93	1449.33	1024.53	606.983	1209.01	4.95497		212.399	602.028
2	1370.5	954.47	1217.33	-147.878	861.487	900.813		1180.76	1391.18	970.354	538.14	1132.58	-56.2942		210.411	594.435
3	1348.86	900.541	1224.53	-189.195	833.293	880.632		1157.98	1389.43	926.527	508.243	1112.71	-96.22		231.45	604.463
4	1342.15	864.664	1185.97	-179.145	817.546	869.689		1130.93	1374.38	887.473	502.697	1093.76	-88.3705		243.453	591.067
5	1334.07	847.054	1191.13	-175.251	802.345	840.937		1124.08	1374.42	873.75	489.344	1065.22	-86.5352		250.334	575.879
6	1372.71	857.341	1177.02	-219.689	864.993	806.273		1135.69	1395.85	875.532	483.859	1093.86	-126.139		260.159	609.998
7	1373.85	893.08	1217.42	-178.141	876.095	827.033		1161.45	1406.67	916.227	508.329	1103.34	-86.6777		245.223	595.007
8	1383.18	906.624	1223.45	-196.783	931.09	848.299		1171.08	1413.64	928.53	527.535	1156.18	-101.107		242.555	628.642
9	1443.66	947.229	1263.15	-153.688	939.833	862.932		1218.01	1469.28	966.739	549.692	1160.05	-60.6652		251.272	610.357
10	1479.57	1015.18	1291.85	-122.191	976.821	882.646		1262.2	1495.82	1028.59	579.092	1188.24	-30.0593		233.614	609.151
11	1538.3	1052.8	1365.61	-102.056	1060.51	932.93		1318.9	1564.99	1072.81	630.461	1268.04	-7.11618		246.093	637.577
12	1617.62	1135.7	1414.18	-56.8424	1149.81	983.734		1389.16	1631.1	1147.23	692.233	1346.25	38.2218		241.933	654.012
13	1666.07	1203.42	1468.85	19.5996	1192.98	1037.25		1446.11	1678.27	1213.95	749.945	1387.22	112.672		232.16	637.273
14	1765.04	1301.87	1563.54	45.6639	1293.44	1102.32		1543.48	1775.72	1311.25	813.81	1485.87	141.748		232.234	672.062
15	1830.58	1415.98	1645.92	125.451	1369.19	1126.32		1630.83	1838.54	1423.12	873.653	1532.9	214.41		207.709	659.243
16	1909.7	1473.72	1748.93	212.484	1465.9	1239.61		1710.79	1931.26	1490.31	972.666	1640.65	304.677		220.477	667.988
17	2068.66	1623.28	1866.76	286.477	1532.76	1304.27		1852.9	2075.91	1629.88	1041.17	1704.66	377.676		223.014	663.49
18	2180.74	1708.15	1996.66	368.835	1594.9	1389.53		1961.85	2200.06	1723.64	1117.76	1774.42	461.093		238.211	656.663
19	2364.83	1863.54	2137.02	465.775	1755.92	1473.9		2121.8	2372.79	1870.8	1231.86	1910.13	553.592		250.992	678.271
20	2526.09	2040.77	2316.51	524.045	1817.63	1572.98		2294.45	2537.86	2051.04	1304.89	1992.09	617.684		243.41	687.202
21	2707.08	2217.44	2509.76	645.859	1938.86	1655.79		2478.09	2724.45	2231.74	1413.5	2093.2	733.805		246.354	679.698
22	2953.98	2463.79	2729.12	777.527	2132.94	1784.78		2715.63	2961	2470.25	1565.09	2269	861.175		245.375	703.911
23	3146.54	2709.62	2937.19	862.277	2258.5	1902.36		2931.12	3149.64	2712.59	1674.38	2399.87	948.885		218.526	725.494
24	3452.44	3010.65	3236.65	978.286	2387.95	2005.18		3233.25	3454.16	3012.33	1790.47	2519.42	1061.53		220.912	728.948
25	3720.39	3242.52	3505.68	1104.11	2522.54	2134.31		3489.53	3728.87	3250.18	1920.32	2653.35	1187.3		239.342	733.028
26	4031.85	3551.26	3793.36	1252.26	2684.94	2273.11		3792.16	4032.46	3551.86	2070.1	2807.7	1332.5		240.299	737.599
27	4386.78	3851.79	4126.87	1353.02	2765.57	2366.56		4121.82	4389.35	3854.28	2161.72	2889.93	1433.51		267.531	728.21
28	4744.39	4228.59	4474.59	1476.75	2895.48	2512.38		4482.52	4740.51	4224.53	2294.87	3028.82	1560.92		257.989	733.948
29	5113.11	4672.89	4812.16	1615.38	3132.25	2630.21		4866.05	5091.06	4641.05	2459.28	3232.03	1686.53		225.007	772.747
30	5523.2	4970.27	5225.25	1758.93	3209.07	2802.79		5239.57	5516.32	4962.83	2590.26	3338.33	1842.2		276.746	748.068
31	5999.83	5419.81	5658.02	1920.82	3454.73	2922.8		5692.56	5984.1	5401.01	2766.12	3544.98	1987.25		291.548	778.865
32	6512.28	5909.54	6128.31	2057.83	3657.56	3055.64		6183.38	6488.5	5878.26	2923.68	3731.66	2115.69		305.121	807.986
33	7018.95	6479.33	6609.94	2196.05	3730.2	3211.79		6702.74	6984.26	6421.22	3046.01	3826.41	2265.62		281.524	780.395
34	7526.44	6939.88	7114.11	2367.81	3958.04	3362.23		7193.48	7494.7	6892.25	3229.36	4032.76	2425.96		301.223	803.401
35	8091.34	7526.76	7636.43	2489.64	4061.4	3501.45		7751.51	8050.88	7452.14	3350.83	4147.46	2554.19		299.37	796.635
36	8702.67	8083.75	8187.35	2642.34	4249.35	3683.89		8324.59	8656.09	7993.09	3525.19	4340.37	2710.02		331.499	815.173
37	9314.13	8619.76	8755.51	2787.11	4448.33	3819.17		8896.47	9264.49	8528.45	3684.87	4523.59	2846.16		368.02	838.713
38	10022.7	9312.58	9349.11	2932.51	4703.8	3979.43		9561.47	9961.35	9161.6	3871.91	4762.44	2981.39		399.876	890.525
39	10639.9	9923.29	9982.6	3102.53	4804.09	4168.77		10181.9	10579.6	9784.21	4025.13	4884.95	3165.3		397.706	859.823
40	11347.9	10607.2	10650.3	3317.02	5059.48	4317.7		10868.5	11284.2	10452.7	4231.4	5105.82	3356.97		415.743	874.426
41	12042.4	11207	11333.9	3523.2	5244.8	4517.32		11527.8	11978	11077.6	4428.44	5292.67	3564.21		450.177	864.233
42	12789.2	11957.9	12031	3650.64	5428.62	4643.74		12259.4	12719.6	11799.1	4574.33	5465.35	3683.31		460.271	891.022
43	13568.9	12686	12734.4	3857.86	5536.96	4846.02		12996.4	13492.8	12500	4746.95	5590.87	3903.03		496.39	843.922
44	14319.6	13376.2	13473.1	4057.14	5811.68	5008.58		13723	14241.9	13204	4959.13	5837.45	4080.82		518.967	878.317
45	15194.3	14198.5	14229.4	4217.27	6036.14	5221.41		14540.8	15107	13974.5	5158.27	6069.35	4247.2		566.233	911.077
46	15980.4	14936.7	15015.7	4385.71	6146.87	5378.28		15310.9	15892.1	14729.8	5303.62	6186.56	4420.67		581.136	882.946
47	16873	15853.9	15781.2	4584.37	6373.02	5560.35		16169.4	16779.8	15559	5505.91	6401.48	4610.35		610.412	895.566
48	17734.5	16585.5	16619.5	4737.99	6594.71	5717.31		16979.8	17633.6	16326	5683.34	6612.16	4754.52		653.777	928.823
49	18606.8	17524.8	17413	4930.22	6744.44	5902.72		17848.2	18507.5	17188.9	5859.13	6767.02	4951.23		659.323	907.896
50	19465.4	18314.5	18242.2	5107.85	6960.33	6088.2		18674	19360.4	17987.7	6052.12	6978.89	5125.36		686.318	926.768
51	20450.9	19173.7	19096.8	5295.05	7129.54	6254.34		19573.8	20334.3	18813.3	6226.31	7143.87	5308.75		760.544	917.564
52	21357.3	19987.7	19975.8	5509.85	7319.28	6456.97		20440.3	21234.5	19646.1	6428.7	7333.75	5523.65		794.199	905.047
53	22320.8	20802.6	20843.3	5661.59	7522.74	6638.27		21322.2	22187.3	20457.2	6607.53	7538.49	5676.58		865.05	930.956
54	23243.5	21749.9	21709.9	5860.21	7686.75	6790.34		22234.4	23108.6	21360.3	6779.1	7692.43	5865.78		874.115	913.324
55	24211.7	22699.7	22597.1	5982.01	7927.51	7008.5		23169.5	24073.5	22265.4	6972.67	7945.92	5999.43		904.023	973.246
56	25129.8	23624.9	23491.8	6199.06	8018.28	7169.25		24082.2	24991.9	23172.4	7128.86	8039.14	6218.59		909.723	910.277
57	26214	24570.3	24381.7	6415.9	8214.76	7366.48		25055.3	26063.2	24047.5	7332.38	8232.29	6432.46		1007.86	899.915
58	27149.1	25446.5	25305.5	6539.93	8419.51	7573.53		25967	26993.2	24940.9	7510.99	8452.34	6569.64		1026.13	941.349
59	28107.9	26309.2	26226.9	6755.42	8720.75	7732.65		26881.3	27944.3	25818.3	7736.27	8718.94	6753.6		1063	982.671
60	29102.6	27191.3	27110.4	6912.97	8908.82	7913.52		27801.5	28929	26673.9	7911.77	8909.69	6913.84		1127.59	997.924
61	29990.2	28201.2	28035.8	7136.4	8985.96	8088.61		28742.4	29826.2	27658.6	8070.32	8995.24	7145.41		1083.78	924.915
62	31051.8	29215.5	28994.7	7298.38	9298.7	8274.82		29754	30883.4	28624.7	8290.63	9290.89	7290.38		1129.34	1000.26
63	32021.7	29917.6	29848.7	7483.63	9354.5	8424.95		30596	31831.2	29360.9	8421.03	9356.47	7485.59		1235.15	935.441
64	32998.5	30991.4	30772.9	7644.17	9648.11	8582.42		31587.6	32814.4	30360.8	8624.9	9627.55	7622.25		1226.76	1002.65
65	33923.3	31895.3	31668.7	7853.05	9866.25	8784.69		32495.8	33737.2	31254.3	8834.66	9842.2	7827.13		1241.47	1007.53
66	34825.3	32815.6	32534.5	7977.59	9971.38	8955.05		33391.8	34641.2	32142.4	8968.01	9964.96	7971.05		1249.37	996.958
67	35842.3	33729.7	33473	8188.45	10241.2	9150.22		34348.3	35648.5	33048.2	9193.3	10220.4	8166.23		1300.12	1027.07
68	36825	34731.8	34443.9	8364.42	10409.4	9324.84		35333.5	36633.1	34033.9	9366.23	10389.4	8343.1		1299.61	1023.12
69	37836.7	35712.2	35303.7	8485	10650.1	9493.38		36284.2	37644.1	34924.2	9542.84	10626.3	8459.42		1359.95	1083.42
70	38907.7	36697.3	36203.9	8621.47	10805.1	9681.74		37269.6	38709.6	35829.7	9702.78	10794.8	8610.79		1439.92	1091.99
71	39746.6	37301.6	37097.6	8844.95	10916.8	9817.63		38048.6	39522.6	36574.6	9859.78	10896.3	8823.23		1474.02	1036.55
72	40724.4	38243.1	37999.8	9037.2	11068.4	9991.48		38989.1	40496.8	37481.4	10032.4	11048.6	9016.15		1507.75	1016.21
73	41670.2	39109.6	38930.7	9146.16	11416.3	10177.8		39903.5	41436.1	38370.8	10246.8	11383.4	9110.1		1532.63	1136.66
74	42568.6	40136.4	39763	9336.01	11565.8	10346.2		40822.7	42346.2	39299.2	10416	11532.5	9299.48		1523.5	1116.54
75	43425.2	40977.9	40652.2	9602.32	11711.7	10549.4		41685.1	43200.8	40169.4	10621.1	11677.6	9564.62		1515.73	1056.51
76	44388.4	42046	41509.9	9693.52	11922.4	10668.6		42648.1	44178.9	41117.3	10761.5	11878.9	9644.17		1530.81	1117.35
77	45328.4	42772.8	42325.1	9815.68	12014.3	10843.5		43475.4	45095.7	41855.2	10891.2	11991.2	9791.09		1620.26	1100.06
78	46077.9	43569	43159.2	10085.2	12248.3	10995.3		44268.7	45848.8	42688.6	11109.6	12195.6	10023.5		1580.14	1086.04
79	47023.5	44459.1	43972.3	10160	12422.2	11149.6		45151.6	46790.9	43512.4	11243.9	12378	10109.9		1639.26	1134.04
80	48018.2	45240.1	44823.5	10284.8	12657.6	11345.6		46027.3	47764	44290.6	11429.3	12617.9	10240.7		1736.72	1188.61
81	48845.5	45954.9	45609.2	10564.8	12681.4	11494.9		46803.2	48580.3	45026.1	11580.4	12641.3	10519.5		1777.07	1060.88
82	49631.1	47040	46368.1	10711	12912.4	11672.6		47679.7	49402.7	45956.7	11765.3	12868.9	10661.7		1723.01	1103.64
83	50474	47680.5	47208.1	10842.6	13144.4	11822.5		48454.2	50219.3	46689.1	11936.5	13091.6	10781.4		1765.06	1155.11
84	51183.3	48603	47969.7	11047	13243.4	11949.1		49252	50954.3	47549.7	12079.8	13183.8	10975.8		1702.28	1104.01
85	52131	49205.7	48712.5	11161.1	13477.5	12113.3		50016.4	51864.2	48168.6	12250.6	13414.9	11086.3		1847.83	1164.32
86	52842.7	49869.6	49553	11382.8	13609.5	12323.1		50755.1	52569.9	48940.3	12438.4	13556.2	11320.6		1814.83	1117.8
87	53600.9	50772.5	50232.9	11483.3	13608.3	12440.2		51535.5	53344.4	49726.5	12510.6	13574.8	11446.4		1808.98	1064.2
88	54369	51438.6	51024.8	11622.9	13921.6	12594.8		52277.5	54100.6	50454.4	12713.1	13867	11559.2		1823.1	1153.9
89	55097.7	52257.6	51715.3	11792.7	14082.3	12773.5		53023.5	54840.2	51206.9	12882.8	14031.6	11734.1		1816.61	1148.74
90	55751.4	52688.1	52339.8	11868.6	14117.8	12891.1		53593.1	55470.3	51715.9	12959.2	14085.3	11833		1877.24	1126.12
91	56487.6	53824.2	53112	12053.6	14367.7	13027.6		54474.6	56253.9	52695.3	13149.6	14311.5	11987.7		1779.31	1161.87
92	57256.8	54385	53707.8	12223.6	14477.7	13157.8		55116.5	57000.7	53232.3	13286.4	14418.9	12153.8		1884.21	1132.52
93	57857.8	55135.3	54433.5	12315.6	14657.4	13283.1		55808.9	57617.7	54000.1	13418.7	14595.5	12242		1808.8	1176.75
94	58527.9	55583.3	55024.4	12424.3	14787.7	13394		56378.5	58260.8	54496.3	13535.3	14723.3	12347.3		1882.25	1187.98
95	59198.5	56292.3	55621.1	12558.9	14923.1	13525.9		57037.3	58938.8	55135.8	13669.3	14858	12480.7		1901.49	1188.64
96	59701	57139.3	56099.9	12706.7	15046.1	13591.7		57646.7	59500.1	55793.4	13781.5	14962.7	12600.3		1853.39	1181.18
97	60341.9	57660.3	56855	12835.1	15229.1	13816.8		58285.7	60111.4	56460.1	13960.3	15163.7	12756.9		1825.6	1203.4
98	61043.4	58053.7	57407	12943.9	15210.2	13948.9		58834.7	60774.6	56894.8	14034.3	15169.9	12898.7		1939.94	1135.59
99	61551.9	58319	57876.2	13107.3	15386.1	14029.8		59249	61255.6	57242.4	14174.4	15320.7	13028.1		2006.59	1146.27
100	62055.7	59222.8	58521.2	13307.7	15595.8	14184.5		59933.2	61804.5	58061.9	14362.7	15517	13208.3		1871.27	1154.38
101	62699.9	59749.4	59067.9	13340	15742.1	14288.5		60505.7	62436.2	58575.2	14456.9	15666.8	13247		1930.49	1209.88
102	63272.2	60389.8	59520.8	13545	15908.8	14427		61060.9	63024.6	59097.2	14626.9	15821.4	13432.4		1963.7	1194.49
103	63709.5	60811.3	60088.5	13640.8	16044.1	14562.8		61536.4	63452.7	59620.1	14749.2	15961.7	13536.8		1916.31	1212.45
104	64212.4	61275.6	60585.8	13778.9	16152.1	14675.8		62024.6	63950.4	60098.8	14868.9	16067.2	13670.6		1925.81	1198.3
105	64763.9	61830.3	61010.4	13866.8	16128.3	14772.8		62534.9	64508.3	60561.4	14922.6	16060.8	13784.5		1973.44	1138.14
106	65386.5	62249.4	61615.5	13930.7	16393.6	14940.4		63083.8	65103	61064.6	15088.2	16326.3	13850.1		2019.23	1238.08
107	65725.8	62805.3	62116.2	14158.9	16451.4	15036.3		63549.1	65465.4	61632.8	15215.5	16372.3	14058.8		1916.32	1156.72
108	66119.4	63372.5	62551.6	14267.6	16585.4	15146.5		64014.5	65883.1	62146	15333.2	16503.3	14163.1		1868.54	1170.1
109	66566.6	63700.8	62984.6	14279.6	16751	15233.9		64417.3	66312.8	62521.9	15421.5	16667.8	14175.2		1895.45	1246.34
110	66871.2	64036.6	63338.8	14453.6	16813.3	15322.8		64748.9	66619.7	62878.1	15529.9	16723.3	14336.5		1870.81	1193.38
111	67251	64297.3	63745.7	14525	16871.3	15362.9		65098	66982.8	63213.1	15586.4	16775.4	14397.4		1884.86	1189.04
112	67838.3	65024.4	64207.5	14641.9	17008.2	15509.2		65690.1	67594.8	63785.4	15719.7	16916.8	14522.6		1904.71	1197.12
113	68194	65250.9	64565.9	14723.7	17118.2	15614.3		66003.6	67931.2	64076	15818.7	17029	14608.4		1927.59	1210.26
114	68531.4	65441.2	64908.1	14774	17244.9	15716.9		66293.6	68249.8	64337.3	15911.9	17158.9	14665		1956.25	1246.97
115	68895.8	66042.6	65224.3	14874.6	17282.5	15810.2		66720.9	68648.4	64793.4	15989.1	17203	14775.2		1927.48	1213.88
116	69269.4	66196.1	65594.7	15045.4	17450.5	15876.6		67020.1	68991.1	65049	16124.2	17345.7	14902.6		1971.02	1221.51
117	69313	66613.3	65942.2	15112.2	17487.9	16054		67289.5	69073.8	65505.2	16218	17414.3	15021.7		1784.27	1196.33
118	69743.5	66927.3	66228.5	15209	17527.4	16054.9		67633.1	69493.8	65772.4	16263.8	17437	15090.6		1860.72	1173.21
119	70071.9	67086	66552.8	15264.8	17705.4	16216		67903.5	69800.2	66006.9	16395.4	17625.6	15165.2		1896.66	1230.18
120	70463.6	67600.1	66915.9	15356.6	17795	16296		68326.6	70208.7	66444.4	16482.5	17712.4	15252.6		1882.11	1229.89
121	70578	68007.4	67098.2	15503	17831.3	16324.7
122	70948.7	68014.8	67470.9	15534.5	17920.2	16425.9
123	71238.1	68567.6	67723.2	15605.7	18005.8	16492.7
124	71609.4	68871.6	67953.5	15744	18129.4	16596.6
125	71786	69140.8	68237.4	15779.8	18198.4	16644.3
126	72004.7	68812.2	68474.8	15876.1	18147.2	16713.8
127	72240.2	69116	68710.8	15924.8	18233.5	16817.6
128	72444.9	69655.9	68939.1	15984.9	18413.6	16854.5
129	72618	69920.6	69124.2	16054.1	18327.7	16918.2
130	73018.4	69999.9	69353.5	16124.4	18434.4	16958.5
131	73143.6	70242.7	69577.8	16249.4	18511	17056.3
132	73262.4	70431.6	69760	16216.9	18590.8	17133.2
133	73536.3	70569.7	69934.9	16301.3	18664.6	17179.7
134	73552.3	71015.8	70101.1	16434.3	18775.1	17232.1
135	73761.1	71046.9	70280.4	16445.9	18866.3	17316
136	74064.6	71025.1	70500.6	16512.2	18738.3	17355.1
137	74234.9	71462.9	70748	16538.9	19002.5	17428.1
138	74319.5	71608.4	70816.1	16621.8	19011.9	17479.9
139	74523.9	71745.3	71117.5	16779.7	19061.7	17556
140	74721.5	71885.3	71194.4	16863.2	19140.7	17617.4
141	74868.4	72303.1	71336.6	16872.1	19169.6	17742.3
142	74984.8	71970.2	71458.4	16907	19121.2	17756.6
143	75238.3	72220.5	71640.9	16883.5	19292	17711.8
144	75076.8	72567.7	71616.7	16968.6	19336	17830.6
145	75354	72640.9	71802.8	17005.6	19419.7	17845.1
146	75618.2	72797.9	71996.9	17088.7	19494.1	17952.8
147	75577.4	72958.8	72025.4	17209.4	19533.5	18022
148	75582.9	72965.6	72244.3	17313.7	19567.9	18045.3
149	75799.4	72893.3	72357.7	17335.4	19505.6	18115.5
150	75933.7	73080.9	72428.5	17382.8	19646.3	18125.2
151	75865.1	73352.2	72443.3	17300	19749.3	18168
152	75825.9	73032.6	72499.9	17454.1	19760.1	18233.4
153	76010.4	73299.8	72571.2	17509.4	19843	18222.8
154	76151.3	73663.9	72699.1	17504.5	19843.9	18324
155	76116.4	73775.5	72687.6	17627.5	19925.9	18356.5
156	76414.5	73751.8	72713.3	17627.6	19874.4	18444.4
157	76445.1	73838.7	72948.4	17657.3	20037.1	18540.3
158	76549.8	73689.3	72868.8	17707.3	19943	18485.9
159	76566.1	73815.4	73002.1	17718.2	20005.1	18558.5
160	76665.6	74080.8	73190.6	17785.2	20188.5	18560.6
161	76974.5	74512.9	73207.8	17695.2	20167.9	18587.3
162	76789.3	74193.1	73259.9	17907.7	20077.8	18716.4
163	76768	73984.4	73319.8	18008.4	20114.5	18749.4
164	76961.2	74418.5	73325.3	18028	20288.6	18732.1
165	76985.9	74377.5	73608.1	18060.2	20331.7	18843.8
166	77063.1	74559.7	73544.8	18147	20388.8	18842.9
167	77231.6	74668.2	73663.2	18136.8	20292.2	18913
168	77224.4	74637.8	73650.1	18182.7	20374	18917.7
169	77215.5	74607.8	73765.2	18148	20450.1	18996.5
170	77304.7	74720.2	73763.2	18275.1	20566.2	19021.6
171	77730.5	74955.8	73783.4	18239.9	20559.8	19106.2
172	77378.5	74982.8	73841.2	18273.8	20600.5	19097.7
173	77282.5	74487	73884.9	18376.6	20520.2	19104.9
174	77294.6	75184.3	74017.8	18408.4	20674.1	19187.8
175	77375.8	74942.6	73951.9	18388.2	20634.4	19221.3
176	77376.8	75099.5	74045.8	18461.8	20760.3	19222.8
177	77361.9	75425.8	74010.4	18534.8	20720.9	19263.2
178	77472	75230.1	74040.8	18443.1	20813.9	19279.1
179	77527.4	75241.2	74190.1	18599.7	20771	19335.5
180	77508.8	75646.1	74211.5	18629.9	20886.2	19385.4
181	77615.3	75343.5	74200	18599.8	20746	19381
182	77726.6	75239.6	74264.4	18579.1	20898.4	19401.4
183	77601.3	75634.6	74295.6	18748.1	20923.1	19421.1
184	77635.6	75409	74365.3	18746	20838.7	19422.7
185	77701.8	75152.1	74504.8	18647.6	20888.9	19539
186	77731.5	75475.2	74450.7	18738.7	21096.2	19555.9
187	77684.4	75354.6	74487.1	18950.9	20927.1	19601.6
188	77768.7	75902.5	74564.5	18894.1	21179.4	19659.2
189	77887.2	75669.6	74563.8	18839	21228.6	19627.1
190	77792	75817.3	74640.9	18966.1	21209.9	19696.2
191	77886.6	75984.4	74779.3	18978.8	21255.9	19709.2
192	78033.1	75933.5	74753.3	19029.4	21328.4	19780.2
193	77995.7	75585.9	74903.7	18877.9	21212.1	19811.2
194	77974.4	75550.3	74860.1	19056.7	21289.7	19870.1
195	78208.8	76165.4	74985.3	19149.4	21392.7	19874.7
196	78307.9	76413.2	75095.7	19148.6	21500.3	19895.4
197	78308.8	76322.1	75098.7	19186	21485.9	19934.7
198	78296.5	76166.9	75057.7	19074.3	21597.8	19996.6
199	78290.6	76101.4	75034.6	19207.2	21411.6	19960.1
200	78173.3	76093.3	75067.1	19380.6	21553.3	20015
201	78295.2	76597.5	75081.3	19272.8	21620.9	20110.7
202	78287.3	76251	75098.9	19378.7	21664.3	20100.1
203	78442.3	76476.9	75201.1	19381.1	21655.4	20086.6
204	78482.6	76438.2	75163.3	19437.7	21689.3	20150.1
205	78324.2	76533.5	75262.8	19404.6	21738	20197.8
206	78365.5	76344.7	75290.9	19403.9	21681	20237
207	78839.4	76802	75400.7	19449.1	21789.8	20240.4
208	78630.3	76536.2	75375.5	19438.6	21865.6	20303.3
209	78548.7	76788.8	75332.9	19604.1	21872.5	20300.1
210	78446	76676.3	75487.9	19556.8	21921.9	20390.7
211	78697	76851.7	75467.4	19634.3	21857.2	20381.4
212	78596.1	76684.6	75583.5	19748.5	21790.9	20464.5
213	78522.6	76659.2	75528.6	19682.7	21890.7	20476.9
214	78601.9	76730.7	75602.2	19671.3	21964	20491.1
215	78759.6	76688.8	75660.4	19730.6	21886.5	20557.5
216	78674	76795.8	75674.9	19772.9	21999.3	20544.3
217	78719	76974.9	75665.5	19822.5	22085	20548.9
218	78817.4	77209.4	75712.7	19853.8	22069.5	20542.5
219	78888.8	77043.9	75736.2	19883.7	22067.9	20618.4
220	78800.2	76873.2	75854	19982	22109	20662.6
221	78917.6	77118.7	75950.1	19991.1	22209	20724.1
222	78958.4	76928.2	76030.7	20001.1	22089.6	20737.9
223	78890.4	77176.7	76021	20021.2	22191.7	20746.1
224	79088.3	77032.2	76096.6	20071.8	22242.3	20874.8
225	79222.9	76846.5	76077.2	20057.7	22259.6	20845.3
226	79128	77197.7	76064	20157.1	22337.9	20857.6
227	79078.2	76817.8	76174.8	20233.9	22276.5	20918.1
228	79247	77146.5	76277.8	20213.3	22322.6	20921.9
229	79039.7	76893.5	76253.3	20191.2	22331	21020.6
230	79302.6	76868.3	76194.5	20203.5	22414.3	21047.2
231	79152.3	77019.4	76055.4	20269.5	22305.1	21010.1
232	79183.9	77098.8	76143.9	20310.8	22447.5	20984.5
233	79369.4	76755.6	76250.8	20281.3	22341.2	21079.4
234	79079.8	76930.8	76310.9	20396.9	22448.7	21053.2
235	79260.3	76955.3	76210	20416.4	22515.5	21084.6
236	79343.9	77245.5	76298.3	20390.7	22521.2	21124.6
237	79276.4	77065.9	76323.1	20437.9	22584	21160.2
238	79278.9	77610.9	76267.2	20459.4	22674.4	21139.7
239	79155.4	76974.8	76333.3	20488.1	22517.5	21179
240	79310.3	77052.8	76432.8	20438.8	22659.1	21184.1

## Sheet: SI 7
MS2-rep/SP6
SP6 pol expression by MS2 RdTT coupled with sfGFP expression by SP6 DdTT, 13.5 µL total: 35 nM [SP6 pol]MS2 (-) RNA, 16 nM (125 ng) SP6-sfGFP DNA, 5,5% (w/v) PEG 4000 and 12 U RNase inhibitor (moloX) or 16 nM (125 ng) SP6-sfGFP DNA, 5,5% (w/v) PEG 4000 and 12 U RNase inhibitor (moloX)
	1		2
min	35 nM [SP6 pol]MS2 (-) RNA, 16 nM (125 ng) SP6-sfGFP DNA, 5,5% (w/v) PEG 4000 and 12 U RNase inhibitor (moloX)		16 nM (125 ng) SP6-sfGFP DNA, 5,5% (w/v) PEG 4000 and 12 U RNase inhibitor (moloX)		PURE only		1 Average	1 Average + STDEV	1 Average - STDEV	2 Average	2 Average + STDEV	2 Average - STDEV		1 STDEV	2 STDEV
1	590.927	-187.177	15.3437	-146.846	1186		201.875	752.078	-348.327	-65.7513	48.9344	-180.437		550.202	114.686
2	493.02	-345.41	-34.1935	-232.829	1043.04		73.8048	666.665	-519.055	-133.511	6.94525	-273.968		592.86	140.457
3	405.03	-398.911	-148.269	-283.998	982.928		3.05966	571.532	-565.413	-216.134	-120.158	-312.109		568.472	95.9754
4	392.235	-431.947	-138.993	-324.364	846.904		-19.8562	562.928	-602.641	-231.678	-100.601	-362.755		582.785	131.077
5	392.692	-465.727	-95.0992	-353.961	774.199		-36.5179	570.476	-643.512	-224.53	-41.4872	-407.573		606.994	183.043
6	404.963	-475.906	-140.918	-356.759	777.921		-35.4713	587.397	-658.34	-248.838	-96.2154	-401.462		622.869	152.623
7	389.233	-446.615	-142.355	-350.155	698.402		-28.6909	562.343	-619.725	-246.255	-99.318	-393.192		591.034	146.937
8	419.719	-409.724	-86.8704	-349.428	624.95		4.99716	591.502	-581.507	-218.149	-32.4929	-403.806		586.505	185.656
9	425.926	-415.097	-65.8505	-325.23	547.131		5.41493	600.108	-589.278	-195.54	-12.1313	-378.949		594.693	183.409
10	453.949	-382.681	-15.5192	-304.682	638.442		35.6341	627.221	-555.952	-160.101	44.3684	-364.57		591.587	204.469
11	460.064	-383.465	21.0246	-274.227	614.597		38.2995	634.764	-558.165	-126.601	82.1732	-335.376		596.465	208.775
12	495.319	-330.898	54.1154	-260.371	562.463		82.2102	666.434	-502.013	-103.128	119.248	-325.503		584.224	222.375
13	515.116	-290	66.2816	-199.766	522.987		112.558	681.861	-456.745	-66.7422	121.382	-254.866		569.303	188.124
14	640.219	-213.544	168.133	-163.98	505.652		213.338	817.039	-390.364	2.07656	236.916	-232.762		603.701	234.839
15	709.867	-170.261	194.603	-105.247	517.518		269.803	892.148	-352.542	44.6781	256.704	-167.348		622.345	212.026
16	702.217	-131.556	268.295	-42.2687	441.965		285.33	874.897	-304.236	113.013	332.615	-106.589		589.566	219.602
17	780.108	-50.1784	315.256	-8.84059	470.391		364.965	952.066	-222.136	153.208	382.378	-75.9631		587.101	229.171
18	880.385	11.4977	410.805	84.3512	394.917		445.941	1060.34	-168.455	247.578	478.416	16.7403		614.396	230.838
19	940.485	89.2261	477.147	149.317	428.248		514.856	1116.79	-87.0755	313.232	545.043	81.4213		601.931	231.811
20	965.079	148.711	553.098	193.174	356.404		556.895	1134.15	-20.3645	373.136	627.641	118.631		577.259	254.505
21	1072.42	215.776	637.896	280.413	330.316		644.097	1249.83	38.3591	459.154	711.933	206.376		605.738	252.778
22	1170	315.803	744.794	353.251	393.912		742.902	1346.91	138.893	549.023	825.885	272.16		604.008	276.863
23	1234.8	397.211	832.219	438.235	378.798		816.006	1408.27	223.741	635.227	913.816	356.638		592.264	278.589
24	1293.36	496.948	887.617	510.87	292.29		895.152	1458.3	332.006	699.243	965.644	432.843		563.146	266.4
25	1364	595.281	1015.79	604.57	343.339		979.641	1523.21	436.074	810.182	1100.96	519.402		543.566	290.78
26	1541.11	715.773	1103.09	691.279	369.524		1128.44	1712.04	544.841	897.183	1188.38	605.99		583.598	291.193
27	1557.75	768.955	1182.48	795.424	273.284		1163.35	1721.12	605.589	988.951	1262.64	715.263		557.764	273.688
28	1692.3	894.249	1310.05	861.906	253.996		1293.27	1857.58	728.968	1085.98	1402.87	769.092		564.306	316.888
29	1805.06	1007.92	1416.62	987.554	318.871		1406.49	1970.16	842.826	1202.09	1505.49	898.691		563.665	303.398
30	1882.29	1115.11	1491.25	1062.12	225.873		1498.7	2041.18	956.228	1276.68	1580.12	973.242		542.475	303.442
31	2005.38	1239.55	1620.69	1185.09	322.979		1622.47	2163.99	1080.94	1402.89	1710.9	1094.87		541.527	308.015
32	2141.42	1350.37	1768.08	1274.71	386.425		1745.9	2305.26	1186.54	1521.4	1870.26	1172.53		559.36	348.867
33	2257.79	1479.38	1834.54	1372.79	289.577		1868.59	2419	1318.17	1603.66	1930.17	1277.16		550.415	326.508
34	2342.59	1598.87	1964.52	1476.06	294.992		1970.73	2496.62	1444.84	1720.29	2065.69	1374.89		525.891	345.399
35	2440.26	1707.85	2061.06	1593.26	248.689		2074.06	2591.95	1556.16	1827.16	2157.94	1496.38		517.895	330.784
36	2590.29	1854.42	2249.9	1700.52	334.039		2222.35	2742.69	1702.01	1975.21	2363.68	1586.74		520.341	388.468
37	2716.81	1960.84	2308.96	1813.68	251.591		2338.83	2873.37	1804.28	2061.32	2411.54	1711.11		534.547	350.217
38	2807.27	2109.26	2456.45	1928.03	317.93		2458.26	2951.83	1964.7	2192.24	2565.89	1818.59		493.565	373.653
39	2998.72	2245.26	2628.56	2023.88	242.805		2621.99	3154.76	2089.22	2326.22	2753.79	1898.65		532.773	427.569
40	3204.91	2368.49	2750.32	2145.21	216.623		2786.7	3378.14	2195.26	2447.76	2875.64	2019.88		591.439	427.878
41	3225.22	2513.26	2858.33	2275.11	338.938		2869.24	3372.67	2365.81	2566.72	2979.12	2154.33		503.43	412.394
42	3331.03	2625.69	2974.97	2374.29	272.453		2978.36	3477.11	2479.61	2674.63	3099.37	2249.89		498.751	424.742
43	3432.51	2758.1	3062.9	2501.83	258.594		3095.31	3572.19	2618.43	2782.36	3179.1	2385.62		476.88	396.739
44	3588.81	2894.06	3230.99	2604.65	271.045		3241.43	3732.69	2750.17	2917.82	3360.71	2474.92		491.26	442.892
45	3790.79	3025.55	3376.74	2710.27	334.181		3408.17	3949.27	2867.07	3043.5	3514.77	2572.24		541.102	471.262
46	3912.44	3193.5	3493.22	2833.29	390.974		3552.97	4061.34	3044.6	3163.26	3629.9	2696.61		508.37	466.641
47	4040.07	3306.23	3649.42	2954.86	417.718		3673.15	4192.05	3154.25	3302.14	3793.26	2811.01		518.902	491.126
48	4112.88	3456.01	3694.19	3073.38	447.854		3784.45	4248.92	3319.97	3383.79	3822.77	2944.8		464.473	438.983
49	4270.48	3609	3883.26	3192.09	369.756		3939.74	4407.48	3472.01	3537.68	4026.41	3048.95		467.736	488.73
50	4348.58	3731.44	3982.89	3295.11	393.113		4040.01	4476.4	3603.63	3639	4125.33	3152.67		436.383	486.33
51	4527.93	3882.17	4117.28	3420.16	379.411		4205.05	4661.67	3748.43	3768.72	4261.66	3275.79		456.62	492.938
52	4696.49	4036.24	4253.37	3525.09	385.783		4366.36	4833.23	3899.5	3889.23	4404.2	3374.26		466.868	514.971
53	4837.88	4168.47	4392.15	3642.27	472.881		4503.18	4976.52	4029.83	4017.21	4547.46	3486.96		473.342	530.252
54	4930.65	4302.34	4557.92	3776.55	480.087		4616.5	5060.78	4172.22	4167.23	4719.75	3614.72		444.281	552.513
55	5143.23	4463.59	4655.96	3885.43	436.99		4803.41	5283.99	4322.83	4270.7	4815.55	3725.85		480.576	544.849
56	5255.71	4606.59	4828.75	4011.3	492.229		4931.15	5390.15	4472.15	4420.03	4998.05	3842		459	578.026
57	5358.78	4734.96	4948.46	4128.42	464.986		5046.87	5487.98	4605.76	4538.44	5118.29	3958.59		441.11	579.85
58	5476.46	4887.92	5131.8	4239.67	463.517		5182.19	5598.35	4766.03	4685.73	5316.57	4054.9		416.162	630.832
59	5565.37	4994.89	5186.61	4368.85	509.281		5280.13	5683.52	4876.73	4777.73	5355.97	4199.49		403.395	578.241
60	5786.63	5161.49	5350.49	4480.92	510.932		5474.06	5916.11	5032.02	4915.7	5530.58	4300.83		442.042	614.878
61	5954.79	5302.74	5547.82	4593.21	459.239		5628.77	6089.84	5167.69	5070.52	5745.53	4395.51		461.073	675.011
62	6018.94	5436.35	5600.33	4712.37	461.52		5727.64	6139.6	5315.69	5156.35	5784.23	4528.47		411.958	627.882
63	6209.53	5621.51	5747.66	4852.04	501.356		5915.52	6331.32	5499.73	5299.85	5933.15	4666.55		415.793	633.297
64	6373.93	5734.64	5838.46	4951.25	441.078		6054.28	6506.33	5602.24	5394.85	6022.2	4767.5		452.046	627.351
65	6353.42	5849.15	5938.04	5055.14	452.786		6101.29	6457.86	5744.71	5496.59	6120.89	4872.29		356.577	624.302
66	6526.18	5999.67	6156.95	5164.96	413.771		6262.92	6635.22	5890.62	5660.96	6362.4	4959.52		372.297	701.442
67	6745.81	6107.41	6253.47	5280.32	403.122		6426.61	6878.03	5975.2	5766.9	6455.01	5078.78		451.417	688.117
68	6813.68	6276.63	6341.74	5390.33	411.955		6545.15	6924.9	6165.41	5866.03	6538.79	5193.28		379.748	672.751
69	6947.03	6371.43	6557.57	5494.11	475.417		6659.23	7066.24	6252.22	6025.84	6777.82	5273.86		407.01	751.979
70	7079.06	6540.88	6633.08	5595.15	481.121		6809.97	7190.52	6429.42	6114.11	6848.05	5380.18		380.552	733.931
71	7183.56	6621.47	6728.67	5721.22	439.141		6902.52	7299.97	6505.06	6224.95	6937.32	5512.57		397.452	712.376
72	7452.11	6793.72	6880.3	5814.54	473.23		7122.91	7588.46	6657.36	6347.42	7101.03	5593.81		465.549	753.611
73	7478.01	6918.22	6996.56	5956.34	415.724		7198.11	7593.94	6802.28	6476.45	7211.99	5740.9		395.832	735.546
74	7579.3	7065.31	7099.51	6054.91	404.525		7322.3	7685.75	6958.85	6577.21	7315.86	5838.56		363.448	738.649
75	7748.96	7192.57	7138.75	6140.81	473.143		7470.77	7864.2	7077.33	6639.78	7345.43	5934.13		393.43	705.647
76	7837.13	7342.85	7215.97	6270.41	420.7		7589.99	7939.5	7240.48	6743.19	7411.81	6074.58		349.507	668.614
77	7966.96	7436.03	7483.19	6358.02	428.61		7701.49	8076.91	7326.08	6920.61	7716.22	6124.99		375.418	795.618
78	8109.99	7575.15	7546.27	6470.35	481.049		7842.57	8220.75	7464.38	7008.31	7769.1	6247.52		378.186	760.788
79	8231.27	7738.89	7660.33	6581.42	517.693		7985.08	8333.25	7636.91	7120.87	7883.78	6357.97		348.171	762.909
80	8357.37	7841.77	7781.75	6665.38	527.263		8099.57	8464.15	7734.99	7223.57	8012.95	6434.18		364.581	789.387
81	8399.28	7925.48	7807.37	6763.39	479.132		8162.38	8497.4	7827.35	7285.38	8023.58	6547.18		335.025	738.2
82	8562.79	8068.06	8007.25	6884.03	518.137		8315.43	8665.25	7965.6	7445.64	8239.87	6651.41		349.825	794.234
83	8687.9	8198.73	8121.33	6999.1	516.07		8443.32	8789.21	8097.42	7560.22	8353.75	6766.68		345.893	793.535
84	8862.68	8321.83	8238.06	7051.39	500.069		8592.25	8974.69	8209.82	7644.72	8483.83	6805.62		382.436	839.103
85	8995.66	8463.86	8420.3	7149.67	521.866		8729.76	9105.79	8353.72	7784.98	8683.46	6886.51		376.038	898.473
86	8978.72	8522.53	8420.7	7269.97	556.18		8750.62	9073.2	8428.05	7845.34	8659.03	7031.65		322.576	813.69
87	9032.66	8668.17	8524.87	7391.12	585.807		8850.42	9108.15	8592.69	7957.99	8759.68	7156.31		257.729	801.686
88	9262.78	8771.52	8655.02	7465.73	558.807		9017.15	9364.52	8669.77	8060.38	8901.33	7219.42		347.374	840.957
89	9306.47	8869.43	8713.49	7553.56	586.534		9087.95	9396.98	8778.92	8133.53	8953.72	7313.34		309.029	820.191
90	9426.37	9032.33	8830.52	7642.5	545.329		9229.35	9507.97	8950.73	8236.51	9076.57	7396.45		278.623	840.056
91	9515.85	9127.64	8924.49	7744.35	582.789		9321.74	9596.25	9047.24	8334.42	9168.9	7499.93		274.506	834.486
92	9673.87	9230.29	9013.05	7817.47	588.151		9452.08	9765.74	9138.42	8415.26	9260.67	7569.85		313.66	845.409
93	9775.49	9341.07	9235.5	7895.8	634.635		9558.28	9865.47	9251.1	8565.65	9512.96	7618.34		307.184	947.31
94	9732.93	9433.51	9206.88	7970.38	615.76		9583.22	9794.94	9371.5	8588.63	9462.97	7714.29		211.721	874.34
95	9897.95	9540.8	9312.52	8088.08	620.641		9719.38	9971.92	9466.83	8700.3	9566.1	7834.49		252.542	865.806
96	9936.32	9632.32	9426.79	8145.95	596.451		9784.32	9999.28	9569.36	8786.37	9692.06	7880.68		214.957	905.688
97	10097.1	9731.55	9520.7	8215.92	613.413		9914.32	10172.8	9655.85	8868.31	9790.93	7945.69		258.472	922.62
98	10012.7	9764.99	9578.92	8306.71	589.856		9888.85	10064	9713.69	8942.82	9842.41	8043.23		175.158	899.587
99	10216	9878.37	9647.72	8410.67	628.444		10047.2	10286	9808.44	9029.2	9903.93	8154.47		238.756	874.73
100	10285.8	9989.93	9678.75	8455.14	630.08		10137.9	10347.1	9928.65	9066.94	9932.17	8201.72		209.217	865.225
101	10480.7	10131.2	9851.68	8537.02	618.999		10305.9	10553.1	10058.8	9194.35	10124	8264.75		247.116	929.604
102	10489.8	10163.8	9962.01	8607.54	628.792		10326.8	10557.3	10096.3	9284.78	10242.5	8327.03		230.509	957.751
103	10639	10265.7	10004.2	8648.24	622.13		10452.3	10716.3	10188.4	9326.21	10285	8367.41		263.948	958.795
104	10768.4	10359.1	10021.6	8745.97	631.59		10563.8	10853.2	10274.3	9383.76	10285.7	8481.79		289.422	901.973
105	10761.8	10399.3	10114.3	8802.81	665.508		10580.5	10836.9	10324.2	9458.57	10385.9	8531.19		256.334	927.38
106	10931.1	10490.2	10306.5	8860.54	703.556		10710.7	11022.5	10398.9	9583.53	10606	8561.08		311.788	1022.45
107	11041.5	10631.1	10258.1	8938.16	696.987		10836.3	11126.5	10546.1	9598.11	10531.4	8664.81		290.225	933.304
108	10974.2	10658.9	10267.5	9008.6	724.208		10816.6	11039.5	10593.6	9638.07	10528.3	8747.87		222.964	890.198
109	10986.6	10720.7	10388.9	9075.16	680.008		10853.6	11041.6	10665.6	9732.04	10661	8803.07		188.028	928.967
110	11332.3	10841.5	10535.8	9122.44	761.675		11086.9	11434	10739.8	9829.11	10828.5	8829.72		347.079	999.386
111	11290.2	10921.8	10584	9185.49	763.378		11106	11366.6	10845.5	9884.76	10873.7	8895.84		260.549	988.927
112	11301.9	10954.1	10723.3	9259.95	762.668		11128	11373.9	10882	9991.6	11026.3	8956.89		245.942	1034.71
113	11366.2	10994	10831	9300.37	786.596		11180.1	11443.3	10917	10065.7	11148	8983.37		263.178	1082.3
114	11482.5	11075.2	10869.8	9348.12	719.779		11278.9	11566.8	10990.9	10109	11184.9	9032.98		287.971	1075.98
115	11432.3	11161	10823.8	9439.25	738.61		11296.7	11488.5	11104.8	10131.5	11110.6	9152.49		191.858	979.055
116	11671.3	11207.4	10940.3	9480.5	797.319		11439.3	11767.4	11111.3	10210.4	11242.6	9178.17		328.03	1032.23
117	11734.6	11275	10949.5	9535.89	849.097		11504.8	11829.8	11179.8	10242.7	11242.3	9243.12		324.961	999.593
118	11711.6	11332.4	11050.4	9588.79	829.228		11522	11790.1	11253.8	10319.6	11353.1	9286.09		268.15	1033.49
119	11763.4	11365.8	11071.4	9618.14	866.3		11564.6	11845.8	11283.4	10344.8	11372.4	9317.16		281.164	1027.62
120	11885.1	11447	11115.1	9675.46	851.994		11666.1	11975.9	11356.3	10395.3	11413.2	9377.31		309.8	1017.95
121	11959.9	11523.7	11259.8	9766.06	798.028
122	12021.9	11528.4	11228.6	9771.05	882.823
123	12295.9	11612.4	11356.2	9825.83	815.809
124	12227.8	11700	11410.9	9884.63	859.753
125	12159.8	11789.5	11424.4	9925.69	880.367
126	12297.1	11806.9	11554.1	9958.37	833.725
127	12292.2	11870.7	11578.1	10031.2	815.762
128	12259.4	11904.1	11539.6	10075.2	888.174
129	12410.4	12005.9	11666.5	10108.3	894.142
130	12322	12030.5	11684.2	10194.4	927.242
131	12383.2	12086.3	11752	10226.9	856.53
132	12460	12154.7	11794.8	10257.9	903.693
133	12642.7	12197.2	11884.3	10316.4	898.201
134	12528.8	12289.8	11781.3	10356.5	971.65
135	12696.3	12326.2	11985.1	10409.4	1021.89
136	12668.7	12331.3	12015.6	10427.2	979.815
137	12603.7	12426.3	12084.2	10493.7	1009.29
138	12736	12419.1	12103.4	10524.9	1026.24
139	12829.2	12479.5	12213.4	10544.6	1001.58
140	12831.1	12503.7	12120.8	10578.2	1054.53
141	12730.7	12526.8	12174.9	10616.2	1059.96
142	12793.4	12562.6	12202.2	10669.3	1017.54
143	12903.3	12608.5	12301.6	10700.6	1037.85
144	12868.9	12729.7	12293.9	10746.9	1010.37
145	12968.6	12706.8	12419.4	10778.1	1076.1
146	13029.7	12793.8	12401.1	10816.7	1067.46
147	13085.2	12816.3	12412.8	10864	1054.47
148	13063.5	12847	12489.2	10882.1	1067.08
149	13092.2	12846.9	12449.6	10924.7	1086.13
150	13216	12963.5	12533.7	10941	1097.08
151	13211.1	12984.6	12619.1	10993.9	1077.56
152	13252.2	13036.1	12615.8	11024	1086.12
153	13331.6	13023.6	12540.3	11068.7	1152.28
154	13245.2	13058.3	12660.7	11086.9	1148.22
155	13242.8	13111.5	12735.8	11110.1	1166.14
156	13282.9	13155	12682.9	11160.6	1128.89
157	13342.6	13148.3	12764.3	11210.9	1166.62
158	13441	13240.8	12818.7	11245.9	1120.43
159	13395.5	13282.3	12820.7	11221.5	1210.03
160	13574.8	13359.2	12946.2	11275.7	1233.82
161	13572.5	13373.3	13056.5	11301	1217.25
162	13597.2	13430	12890.5	11331.7	1161.32
163	13588.8	13433.4	13077	11368.8	1275.95
164	13612.3	13431.5	13168.6	11425.5	1254.39
165	13636	13533.1	13104.3	11436.9	1293.1
166	13861.7	13525.2	13205.1	11465.4	1300.68
167	13808.1	13556.2	13149.7	11511.2	1235.4
168	13831.3	13640.9	13139	11548.9	1309.48
169	13902.4	13642.2	13160.4	11565.8	1341.77
170	13853.7	13653.8	13261.3	11603.2	1283.54
171	13958.7	13730.4	13314	11635.1	1355.86
172	13815.5	13716.3	13245.8	11656.6	1298.89
173	13858.2	13764	13333	11693.5	1385.96
174	13944	13734.6	13399.1	11693.1	1351.89
175	14048.8	13784.4	13428.9	11750.4	1402.45
176	14020.5	13855.8	13441.8	11732.8	1375.73
177	14063.8	13883.9	13461.9	11798.2	1451.83
178	14176.5	13878.1	13473.3	11828.3	1489.67
179	14108.8	13912.4	13504.6	11849.7	1511.35
180	14086.7	13929.6	13605	11871.1	1441.37
181	14182.2	14001.3	13515.1	11896.5	1467.9
182	14188.4	13993.3	13631.1	11935.1	1530.95
183	14112.5	14027.4	13681	12000.3	1486.27
184	14294.6	14073.3	13713	12020.3	1525.87
185	14266.5	14106.6	13736.4	12042.3	1538.64
186	14246.4	14135	13726.1	12059.8	1594.54
187	14319.4	14220.1	13856.2	12077.3	1613
188	14438	14188.5	13811.8	12093.2	1606.32
189	14340.5	14218.4	13685.2	12117	1609.27
190	14419.2	14270.9	13812	12165.4	1684.35
191	14430.8	14310.9	13818.2	12200.4	1626.81
192	14588.8	14364.2	13901.7	12179.1	1697.13
193	14507.4	14362.9	13904.5	12232.4	1713.79
194	14543	14424	13894	12229	1692.15
195	14537	14453.2	13947	12265	1681.02
196	14575.7	14478	14006.2	12281.5	1712.64
197	14596.3	14426.9	14012.3	12313.1	1783.86
198	14577.8	14499.7	14006	12342.4	1762.1
199	14596.8	14502.1	14041.6	12396.5	1727.54
200	14695.2	14580.3	14243.5	12378.1	1828.09
201	14815.7	14589.3	14254.9	12425.2	1760.29
202	14731.3	14609.8	14154.4	12421.6	1808.18
203	14783	14583.7	14239.4	12458.1	1797.49
204	14697	14619.9	14274.1	12483.7	1883.08
205	14868.7	14703	14315.2	12498.9	1882.48
206	14836	14660.5	14279.2	12525.9	1914.5
207	14900.9	14703.2	14305	12569.7	1890.18
208	14896.8	14710.7	14445.6	12561.4	1871.57
209	14966.8	14768.3	14346.7	12603.7	1962
210	14969.1	14824.5	14516.6	12638	1974.34
211	14969.8	14760.7	14539	12627.4	1986.12
212	14925	14817.7	14461.9	12683.3	1973.95
213	15039.7	14842.3	14517.7	12685.2	2002.92
214	15087.8	14910.5	14472.7	12710.3	1957.88
215	15070.5	14885.8	14582.1	12743	1951.58
216	15122.6	14923.8	14554.4	12754.2	2019.65
217	15151.8	14947.6	14542.9	12752.5	1965.16
218	15207.4	14993.5	14711.7	12825.3	1961.25
219	15209.7	14992	14589.7	12834.2	2012.47
220	15116.5	15025.3	14569.5	12833.7	2066.17
221	15274.3	15035.2	14611.4	12879.8	2053.58
222	15280.8	15105	14630.4	12900.6	2104.17
223	15456.3	15052	14826.1	12932.4	2140.39
224	15378.2	15105	14773.4	12935.4	2069.14
225	15366.8	15086.4	14810.6	12973.9	2087.72
226	15432.1	15130	14844	12998.7	2128.35
227	15255.3	15143.9	14837.6	13049	2190.52
228	15503.8	15249.6	14895.6	13044.7	2175.45
229	15404.4	15192.1	14780.4	13069.6	2151.6
230	15455.2	15231.2	14926.2	13098.7	2217.97
231	15516.5	15294.2	14974.1	13107.2	2178.91
232	15724.3	15313.8	14971.3	13125.8	2210.13
233	15582.5	15342.5	15035.2	13154.2	2234.25
234	15637.1	15348.9	15018.6	13174.3	2275.32
235	15622.8	15351.2	15007.3	13224.6	2299.67
236	15569.8	15412.7	15120.7	13229.6	2276
237	15611.2	15412.5	15044.4	13241.8	2266.24
238	15589.3	15460.1	15194	13267	2283.85
239	15628.5	15451.9	15091	13316.8	2337.83
240	15750.6	15503.9	15293.5	13323	2380.84
