# Supplementary material for: Cell-free expression of RNA encoded genes using MS2 replicase
Source: Nucleic Acids Res. 2019 Sep 30;47(20):10956–67. doi: 10.1093/nar/gkz817 (PMC6847885; doi:10.1093/nar/gkz817)
Supplement: gkz817_Supplemental_Files [file gkz817_supplemental_files.zip › Data Supplementary Figure 1.xlsx]

## Sheet: S1 panel A
sfGFP							offset correction
sfGFP expression by MS2 RdTT: 5 nM Rep DNA, 70 nM [sfGFP-RBS2]MS2 (-) RNA and 12 U RNase inhibitor (moloX) and as additives either 6% (w/v) PEG 4000, 1 % (w/v) Ficoll 400, 1% (w/v) Ficoll 70 or 5% (v/v) formamide							1783.46
							-1783.46
min	no additive	1% (w/v) Ficoll 70	1 % (w/v) Ficoll 400	6% (w/v) PEG 4000	5% (v/v) formamide		no additive	1% (w/v) Ficoll 70	1 % (w/v) Ficoll 400	6% (w/v) PEG 4000	5% (v/v) formamide
1	12.7558	-1184.13	-725.045	-1349.37	-1094.83		1796.22	599.33	1058.42	434.096	688.636
2	33.3546	-1168.52	-659.466	-1460.9	-1012.43		1816.82	614.948	1124	322.567	771.035
3	58.5876	-1139.5	-571.546	-1530.82	-878.809		1842.05	643.967	1211.92	252.645	904.655
4	35.1824	-1109.28	-510.599	-1566.06	-726.967		1818.65	674.184	1272.86	217.407	1056.5
5	63.0474	-1058.92	-454.167	-1586.73	-583.069		1846.51	724.543	1329.3	196.737	1200.39
6	84.473	-1032.03	-397.547	-1564.74	-475.147		1867.94	751.431	1385.92	218.721	1308.32
7	54.8762	-975.477	-351.683	-1609.1	-465.297		1838.34	807.986	1431.78	174.367	1318.17
8	46.1719	-962.74	-316.95	-1615.3	-439.917		1829.64	820.723	1466.51	168.166	1343.55
9	57.2574	-914.251	-255.542	-1630.88	-409.998		1840.72	869.213	1527.92	152.588	1373.47
10	41.3858	-857.73	-238.906	-1679.24	-425.955		1824.85	925.734	1544.56	104.228	1357.51
11	48.4731	-807.728	-206.823	-1689.4	-431.647		1831.94	975.736	1576.64	94.0657	1351.82
12	62.684	-764.025	-159.356	-1711.7	-404.126		1846.15	1019.44	1624.11	71.7638	1379.34
13	28.9832	-739.448	-127.933	-1729.04	-393.983		1812.45	1044.02	1655.53	54.4196	1389.48
14	57.1863	-692.263	-84.3807	-1783.46	-392.157		1840.65	1091.2	1699.08	4.31641e-05	1391.31
15	54.0292	-643.972	-50.7957	-1776.76	-391.88		1837.49	1139.49	1732.67	6.70219	1391.58
16	77.6328	-575.108	-11.3994	-1747.18	-380.576		1861.1	1208.36	1772.06	36.2826	1402.89
17	83.0175	-564.599	67.5988	-1712.47	-357.854		1866.48	1218.86	1851.06	70.9887	1425.61
18	102.44	-509.627	135.086	-1626.5	-356.297		1885.9	1273.84	1918.55	156.967	1427.17
19	123.934	-463.669	206.107	-1537.65	-350.428		1907.4	1319.79	1989.57	245.811	1433.04
20	147.833	-393.915	283.357	-1434.14	-321.478		1931.3	1389.55	2066.82	349.322	1461.99
21	187.071	-277.009	366.308	-1307.38	-325.211		1970.53	1506.45	2149.77	476.079	1458.25
22	199.628	-201.77	464.194	-1178.37	-306.589		1983.09	1581.69	2247.66	605.092	1476.87
23	246.753	-94.9409	546.06	-1039.25	-284		2030.22	1688.52	2329.52	744.214	1499.46
24	315.159	29.2978	667.186	-907.467	-283.12		2098.62	1812.76	2450.65	875.996	1500.34
25	381.691	171.071	826.19	-763.482	-267.635		2165.15	1954.53	2609.65	1019.98	1515.83
26	462.444	307.089	962.939	-599.599	-240.107		2245.91	2090.55	2746.4	1183.86	1543.36
27	552.781	477.507	1119.88	-431.868	-257.832		2336.24	2260.97	2903.34	1351.6	1525.63
28	648.539	661.184	1308.29	-275.708	-203.609		2432	2444.65	3091.75	1507.76	1579.85
29	750.613	807.583	1480.26	-122.681	-210.185		2534.08	2591.05	3263.72	1660.78	1573.28
30	853.9	1019.45	1679.8	45.3985	-190.924		2637.36	2802.91	3463.26	1828.86	1592.54
31	989.182	1202.69	1875.76	218.951	-172.144		2772.65	2986.15	3659.22	2002.41	1611.32
32	1078.4	1398.18	2111.59	421.636	-160.299		2861.86	3181.65	3895.05	2205.1	1623.16
33	1229.21	1571.38	2338.63	620.948	-136.002		3012.67	3354.84	4122.09	2404.41	1647.46
34	1383.94	1786.39	2526.4	809.08	-131.324		3167.4	3569.86	4309.87	2592.54	1652.14
35	1505.59	1996.34	2750.42	1015.12	-113.752		3289.05	3779.8	4533.88	2798.58	1669.71
36	1663.95	2202.37	2985.38	1246.89	-89.72		3447.41	3985.83	4768.84	3030.36	1693.74
37	1797.1	2426.41	3220.91	1487.77	-78.8985		3580.57	4209.87	5004.37	3271.23	1704.56
38	1956.6	2613.89	3496.04	1719.62	-59.5397		3740.06	4397.35	5279.5	3503.08	1723.92
39	2115.69	2828.72	3697.21	1998.07	-55.4671		3899.15	4612.18	5480.67	3781.53	1728
40	2304.34	2999.24	3940.61	2284.5	-6.10706		4087.8	4782.7	5724.07	4067.97	1777.36
41	2476.51	3262.58	4172.16	2608.79	0.258606		4259.98	5046.04	5955.63	4392.25	1783.72
42	2629.82	3416.63	4407.18	3039.5	8.0778		4413.29	5200.1	6190.64	4822.96	1791.54
43	2810.79	3689.89	4682.68	3468.59	29.8934		4594.25	5473.35	6466.14	5252.05	1813.36
44	2971.27	3845.93	4902.82	3845.6	30.0063		4754.74	5629.4	6686.28	5629.07	1813.47
45	3097.46	4083.11	5134.57	4237.76	59.9099		4880.92	5866.57	6918.03	6021.22	1843.37
46	3287.71	4231.03	5404.89	4645.47	73.4348		5071.17	6014.5	7188.36	6428.94	1856.9
47	3447.88	4419.69	5614.07	4992.53	82.5715		5231.35	6203.15	7397.53	6776	1866.03
48	3587.8	4650.53	5837.19	5364.03	125.201		5371.26	6434	7620.66	7147.49	1908.66
49	3747.24	4839.07	6081.09	5658.11	129.033		5530.7	6622.53	7864.55	7441.58	1912.5
50	3883.2	5036.07	6316.28	5812.38	152.298		5666.66	6819.54	8099.75	7595.84	1935.76
51	4034.76	5245.25	6520.65	6041.66	178.817		5818.23	7028.71	8304.12	7825.13	1962.28
52	4185.17	5432.2	6764.32	6184.54	206.191		5968.64	7215.66	8547.78	7968	1989.65
53	4358.02	5613.02	6977	6381.82	211.517		6141.48	7396.49	8760.46	8165.28	1994.98
54	4477.62	5832.16	7198.93	6596.59	230.164		6261.08	7615.63	8982.39	8380.05	2013.63
55	4644.1	5998.12	7427.31	6804.32	249.358		6427.57	7781.58	9210.77	8587.79	2032.82
56	4784.17	6240.49	7648.3	6951.27	271.689		6567.64	8023.96	9431.76	8734.73	2055.15
57	4938.1	6405.84	7856.97	7129.76	295.485		6721.56	8189.31	9640.43	8913.22	2078.95
58	5114.96	6632.15	8051.68	7284.62	301.38		6898.42	8415.61	9835.14	9068.08	2084.84
59	5230.84	6759.63	8234.81	7521.28	337.746		7014.31	8543.09	10018.3	9304.74	2121.21
60	5395.94	6990.33	8455.3	7618.89	364.301		7179.41	8773.79	10238.8	9402.35	2147.76
61	5518.67	7169.53	8627.61	7790.56	384.738		7302.14	8952.99	10411.1	9574.03	2168.2
62	5651.24	7395.67	8803.55	7962.93	414.591		7434.7	9179.14	10587	9746.39	2198.05
63	5765.48	7538.8	9016.57	8053.23	420.61		7548.94	9322.26	10800	9836.69	2204.07
64	5921.25	7703.37	9161.44	8247.78	441.283		7704.71	9486.83	10944.9	10031.2	2224.75
65	6027.39	7887.76	9378.75	8398.53	464.262		7810.85	9671.22	11162.2	10182	2247.73
66	6145.03	8103.91	9553.32	8560.55	492.355		7928.49	9887.37	11336.8	10344	2275.82
67	6266.52	8257.99	9710.84	8765.31	517.373		8049.99	10041.4	11494.3	10548.8	2300.84
68	6385.74	8398.89	9857.14	8884.54	536.707		8169.2	10182.4	11640.6	10668	2320.17
69	6502.16	8565.23	10016.4	8985.34	548.84		8285.63	10348.7	11799.8	10768.8	2332.3
70	6580.98	8786.37	10204.8	9228.82	571.761		8364.45	10569.8	11988.2	11012.3	2355.22
71	6703.03	8938.31	10345.9	9341.43	603.033		8486.5	10721.8	12129.4	11124.9	2386.5
72	6804.51	9026.34	10490	9439.75	635.706		8587.97	10809.8	12273.4	11223.2	2419.17
73	6880.66	9227.94	10673.9	9622.55	658.827		8664.12	11011.4	12457.4	11406	2442.29
74	6991.22	9367.75	10824.8	9748.9	683		8774.68	11151.2	12608.2	11532.4	2466.46
75	7078.94	9565.91	10956.7	9786.44	704.983		8862.4	11349.4	12740.2	11569.9	2488.45
76	7201.26	9742.82	11057.6	9993.11	760.659		8984.72	11526.3	12841.1	11776.6	2544.12
77	7295.07	9860.39	11218.2	10084.7	766.46		9078.53	11643.9	13001.6	11868.1	2549.92
78	7432.51	10040.6	11356.2	10281.3	771.419		9215.97	11824.1	13139.6	12064.8	2554.88
79	7513.24	10141.1	11477.9	10387.7	827.083		9296.7	11924.5	13261.4	12171.1	2610.55
80	7621.2	10332.8	11602.9	10496.7	837.225		9404.66	12116.3	13386.4	12280.2	2620.69
81	7728.36	10480.6	11731.3	10588	856.616		9511.83	12264	13514.8	12371.5	2640.08
82	7822.46	10564.7	11846.9	10758.5	882.332		9605.93	12348.1	13630.3	12541.9	2665.8
83	7913.83	10749.4	11955.4	10864.1	881.426		9697.3	12532.9	13738.9	12647.6	2664.89
84	8054.17	10820.6	12052.5	10993.8	924.62		9837.63	12604.1	13836	12777.2	2708.08
85	8123.02	11119.6	12168	11140.9	938.619		9906.48	12903	13951.5	12924.3	2722.08
86	8202.82	11137.6	12286.1	11237.2	972.021		9986.28	12921.1	14069.6	13020.7	2755.48
87	8247.53	11233.4	12408.8	11438.2	1009.92		10031	13016.9	14192.2	13221.7	2793.39
88	8378.57	11458.9	12524.3	11498.6	1043.7		10162	13242.4	14307.7	13282	2827.16
89	8431.68	11545	12643.5	11571.9	1073.95		10215.1	13328.5	14426.9	13355.4	2857.42
90	8481.89	11716.9	12711.4	11699.9	1090.13		10265.3	13500.4	14494.9	13483.4	2873.6
91	8568.6	11793.5	12820.2	11824.4	1104.8		10352.1	13577	14603.7	13607.9	2888.26
92	8692.79	11921.8	12920.6	11954.4	1116.02		10476.3	13705.3	14704.1	13737.9	2899.49
93	8692.8	12081.9	13014.9	12137.5	1140.7		10476.3	13865.4	14798.4	13921	2924.16
94	8848.13	12117.3	13117	12190.2	1155.64		10631.6	13900.7	14900.5	13973.7	2939.1
95	8889.62	12306.9	13202.4	12341.8	1191.33		10673.1	14090.4	14985.9	14125.3	2974.79
96	8989	12359.6	13276.7	12429.2	1208.1		10772.5	14143	15060.1	14212.6	2991.57
97	9104.25	12585.9	13345	12593.5	1218.69		10887.7	14369.4	15128.5	14377	3002.15
98	9176.83	12644.1	13439.7	12673.4	1228.34		10960.3	14427.6	15223.2	14456.9	3011.8
99	9247.4	12771	13509.3	12758.4	1237.1		11030.9	14554.5	15292.8	14541.8	3020.56
100	9356.47	12879.4	13561.9	12876.2	1268.72		11139.9	14662.9	15345.3	14659.7	3052.19
101	9440.73	12899.9	13653.4	12995.7	1283		11224.2	14683.3	15436.9	14779.1	3066.46
102	9493.71	13055.5	13740.1	13161.6	1291.38		11277.2	14839	15523.6	14945	3074.84
103	9567.6	13148.9	13822.6	13264.7	1300.45		11351.1	14932.4	15606.1	15048.1	3083.91
104	9655.21	13286.9	13897.5	13378.6	1321.24		11438.7	15070.4	15680.9	15162.1	3104.7
105	9685.91	13455.5	13997.2	13455.7	1339.2		11469.4	15239	15780.6	15239.1	3122.66
106	9805.35	13559.8	14051.7	13560.8	1363.07		11588.8	15343.3	15835.2	15344.2	3146.54
107	9864.15	13548.7	14126.2	13743.6	1385.82		11647.6	15332.2	15909.7	15527	3169.28
108	9953.33	13694.5	14177.4	13777.7	1388.42		11736.8	15478	15960.9	15561.1	3171.88
109	10057.1	13790.3	14244.3	13946.9	1418.54		11840.6	15573.7	16027.8	15730.4	3202
110	10136.9	13799.9	14319.1	14053	1426.38		11920.3	15583.3	16102.5	15836.5	3209.84
111	10226.1	13925	14370.1	14111.2	1444.56		12009.5	15708.5	16153.6	15894.7	3228.02
112	10255.9	13973.7	14446.6	14277.1	1479.84		12039.4	15757.2	16230.1	16060.6	3263.3
113	10315.3	14071.8	14515.1	14412.9	1500.52		12098.8	15855.3	16298.6	16196.3	3283.98
114	10423.7	14247.5	14576.3	14518.5	1488.13		12207.2	16030.9	16359.7	16302	3271.6
115	10509.2	14235.7	14643	14559.1	1493.7		12292.6	16019.1	16426.4	16342.5	3277.17
116	10592.2	14331.7	14706.2	14691.9	1520.02		12375.7	16115.1	16489.6	16475.4	3303.49
117	10658.6	14595.6	14781.7	14812.3	1571.69		12442	16379.1	16565.1	16595.8	3355.15
118	10654.6	14600.6	14825.5	14884.6	1573.49		12438	16384	16609	16668.1	3356.95
119	10729.9	14625.2	14896.8	14992.5	1584.5		12513.4	16408.7	16680.3	16775.9	3367.97
120	10834.1	14683.6	14922.7	15116.3	1587.73		12617.6	16467.1	16706.2	16899.7	3371.2
121	10901.5	14859.4	15025.9	15297.4	1592.8		12685	16642.8	16809.4	17080.9	3376.26
122	10979.3	14934.5	15050.2	15302.4	1625.25		12762.8	16718	16833.7	17085.9	3408.71
123	11006.2	14930.1	15132.8	15429.3	1618.77		12789.7	16713.5	16916.2	17212.7	3402.23
124	11114.9	15045	15221.8	15574.5	1631.51		12898.4	16828.4	17005.3	17357.9	3414.97
125	11213.9	15130.1	15222.2	15638.9	1652.29		12997.3	16913.6	17005.7	17422.3	3435.75
126	11281.7	15246.2	15315.9	15747	1655.67		13065.2	17029.7	17099.4	17530.4	3439.13
127	11373.6	15300.9	15365.3	15870	1665.9		13157.1	17084.3	17148.8	17653.4	3449.36
128	11420.5	15274.9	15414.5	15928.8	1683.34		13203.9	17058.3	17198	17712.2	3466.8
129	11476.2	15380	15450.9	16049.3	1692.87		13259.7	17163.5	17234.4	17832.7	3476.33
130	11542.4	15436.3	15506.3	16176.2	1715.8		13325.9	17219.7	17289.8	17959.7	3499.26
131	11593.8	15420	15565.3	16290	1733.7		13377.3	17203.5	17348.7	18073.4	3517.17
132	11641	15654.1	15636.9	16477.1	1743.08		13424.5	17437.6	17420.4	18260.6	3526.55
133	11700.4	15721.1	15678	16539.8	1743		13483.8	17504.6	17461.5	18323.3	3526.46
134	11786.3	15643.7	15750.4	16709.1	1769.32		13569.7	17427.1	17533.9	18492.6	3552.78
135	11854.8	15802.8	15793.8	16684.7	1789.52		13638.3	17586.3	17577.3	18468.2	3572.98
136	11895.9	15812.2	15834.1	16889.5	1799.1		13679.4	17595.6	17617.5	18672.9	3582.56
137	11994.3	15900.1	15913.3	16973.5	1788.41		13777.7	17683.6	17696.8	18756.9	3571.87
138	12008.7	15920.8	15963.4	17049.3	1798.97		13792.2	17704.3	17746.9	18832.7	3582.44
139	12058	16062	16005.6	17201.9	1811		13841.5	17845.5	17789	18985.4	3594.46
140	12092.8	16032.7	16057.8	17338.8	1816.93		13876.3	17816.2	17841.2	19122.2	3600.39
141	12132.5	16085.6	16115.6	17498.8	1851.89		13915.9	17869.1	17899	19282.3	3635.35
142	12189.4	16261	16181.1	17612.4	1831.98		13972.9	18044.5	17964.5	19395.9	3615.45
143	12238.9	16187.5	16214.5	17714.4	1834.14		14022.4	17971	17998	19497.9	3617.6
144	12302	16193.2	16301.6	17830.9	1863.53		14085.5	17976.6	18085.1	19614.4	3647
145	12303.1	16366.2	16361.5	17883.1	1865.26		14086.5	18149.7	18145	19666.6	3648.72
146	12429.1	16363.6	16372.4	17985	1875.42		14212.5	18147.1	18155.9	19768.5	3658.88
147	12477.4	16370.8	16446	18124.5	1878.75		14260.9	18154.3	18229.5	19908	3662.22
148	12459.4	16456.8	16518.5	18269.9	1884.55		14242.8	18240.3	18301.9	20053.4	3668.01
149	12502.7	16475	16561.6	18317.5	1905.36		14286.2	18258.5	18345.1	20100.9	3688.82
150	12534.9	16466.3	16602.6	18364.6	1912.11		14318.4	18249.8	18386.1	20148.1	3695.57
151	12592.7	16492.2	16648	18481.5	1903.73		14376.2	18275.7	18431.5	20264.9	3687.19
152	12653.1	16597.4	16694.1	18590.3	1925.59		14436.5	18380.9	18477.6	20373.7	3709.05
153	12670.6	16729.7	16751.4	18732	1934.21		14454.1	18513.2	18534.8	20515.5	3717.67
154	12744.1	16614.5	16801.4	18831.8	1949.13		14527.6	18398	18584.8	20615.2	3732.59
155	12772.8	16788	16838.9	18979.4	1922.05		14556.3	18571.5	18622.3	20762.9	3705.51
156	12853.6	16748.1	16891.8	19021	1949.4		14637.1	18531.6	18675.2	20804.5	3732.87
157	12892.2	16747.2	16937.8	19209.6	1958.66		14675.7	18530.7	18721.3	20993.1	3742.12
158	12873.9	16943.7	17009.4	19347.5	1965.59		14657.4	18727.1	18792.9	21130.9	3749.05
159	12963.7	16921.8	17021.8	19412.5	1956.7		14747.2	18705.2	18805.3	21196	3740.17
160	13009.4	16890.1	17141	19521	1976.53		14792.9	18673.5	18924.4	21304.4	3760
161	13052	17004.4	17188.3	19663.5	1998.52		14835.5	18787.9	18971.8	21446.9	3781.99
162	13096.5	17042.6	17203.9	19705.5	1992.48		14879.9	18826.1	18987.3	21489	3775.94
163	13122.1	17185.8	17264.8	19781.8	2010.32		14905.5	18969.3	19048.3	21565.3	3793.79
164	13182.7	17158.7	17260.7	19936.6	2010.7		14966.2	18942.1	19044.2	21720	3794.17
165	13177	17264.5	17338.4	20094.4	2009.08		14960.5	19047.9	19121.8	21877.9	3792.54
166	13260.7	17252.9	17378.9	20180.5	2024.25		15044.1	19036.4	19162.4	21964	3807.71
167	13245.9	17363.5	17441	20240.5	2038.15		15029.3	19146.9	19224.4	22023.9	3821.61
168	13325.1	17275	17442.3	20363.4	2034.2		15108.6	19058.5	19225.8	22146.9	3817.66
169	13333.2	17338.8	17507.1	20448.4	2033.46		15116.7	19122.3	19290.6	22231.9	3816.93
170	13443.9	17307.9	17491.5	20510.1	2041.74		15227.4	19091.4	19275	22293.6	3825.2
171	13447.2	17445.9	17537.9	20652	2037.17		15230.7	19229.3	19321.4	22435.5	3820.63
172	13540.9	17526	17580.3	20812.5	2045.39		15324.4	19309.5	19363.8	22596	3828.85
173	13555.3	17483.2	17607	20740.8	2046.95		15338.8	19266.6	19390.4	22524.3	3830.41
174	13627.9	17545.8	17639.2	20917.3	2053.3		15411.4	19329.3	19422.7	22700.8	3836.76
175	13694.5	17571.4	17701	20841.1	2063.02		15478	19354.8	19484.5	22624.6	3846.48
176	13716.9	17671.5	17749.6	20917.2	2081.7		15500.4	19455	19533	22700.7	3865.16
177	13723.7	17822.4	17762.6	21097.2	2077.92		15507.1	19605.9	19546.1	22880.7	3861.38
178	13834.2	17807.6	17846.9	21146.5	2070.15		15617.6	19591.1	19630.4	22929.9	3853.61
179	13766.4	17776.1	17892.6	21221.7	2091.54		15549.9	19559.6	19676	23005.1	3875
180	13869.7	17891.7	17938.6	21332.8	2090.25		15653.2	19675.2	19722.1	23116.3	3873.72
181	13856.2	17930.8	17979	21418	2096.32		15639.6	19714.3	19762.5	23201.5	3879.79
182	13935.3	17960.6	18024.5	21496.6	2120.42		15718.8	19744	19807.9	23280.1	3903.88
183	13934.9	18100	18101.2	21538.5	2105.82		15718.4	19883.4	19884.7	23322	3889.28
184	13966.6	18137.5	18130.7	21606	2128.77		15750	19921	19914.2	23389.5	3912.24
185	14072	18141.9	18197.2	21783	2147.71		15855.5	19925.4	19980.6	23566.5	3931.17
186	14116.1	18261.9	18215.5	21854.8	2138.73		15899.5	20045.3	19998.9	23638.2	3922.19
187	14157.8	18170.8	18242.8	21866.5	2128.76		15941.3	19954.2	20026.3	23649.9	3912.22
188	14204.5	18299	18334.4	21950	2147.1		15988	20082.5	20117.9	23733.4	3930.57
189	14245.7	18289.6	18343.2	21948.1	2170.72		16029.2	20073	20126.6	23731.5	3954.18
190	14303.1	18328.3	18378.1	22049.5	2168.86		16086.6	20111.7	20161.6	23833	3952.32
191	14319.1	18426.5	18434	22281.5	2166.41		16102.6	20209.9	20217.5	24064.9	3949.88
192	14393.8	18539.2	18507.9	22316.1	2187.22		16177.3	20322.7	20291.3	24099.6	3970.68
193	14407.4	18541.5	18539.3	22382	2172.31		16190.8	20324.9	20322.7	24165.4	3955.78
194	14420.2	18521	18540.4	22427.4	2192.12		16203.7	20304.5	20323.9	24210.9	3975.59
195	14539.5	18720.9	18585.8	22525.5	2184.04		16323	20504.4	20369.2	24309	3967.51
196	14555.2	18708.7	18634.6	22544.2	2179.1		16338.7	20492.1	20418.1	24327.7	3962.56
197	14510.6	18751	18698.8	22646.4	2200.18		16294.1	20534.4	20482.2	24429.8	3983.65
198	14606.5	18761.2	18745.8	22636.2	2192.21		16389.9	20544.6	20529.3	24419.6	3975.67
199	14679.6	18811.1	18788.8	22688.3	2210.95		16463.1	20594.5	20572.2	24471.8	3994.41
200	14692.1	18855.5	18848.3	22838.9	2222.03		16475.6	20639	20631.8	24622.3	4005.49
201	14670.2	18944.6	18906.1	22874.1	2237.86		16453.6	20728.1	20689.5	24657.6	4021.32
202	14755.3	18881.8	18937.5	22853.9	2227.2		16538.8	20665.3	20721	24637.4	4010.66
203	14810.2	18931.9	19013.8	22937.8	2251.45		16593.7	20715.3	20797.3	24721.2	4034.91
204	14773.8	19065.8	19048.4	23001.4	2243.64		16557.3	20849.3	20831.9	24784.9	4027.1
205	14828	19070.3	19090.4	23103.7	2253.98		16611.4	20853.8	20873.9	24887.2	4037.44
206	14862.3	19115	19125.6	23118.3	2254.28		16645.8	20898.5	20909	24901.8	4037.75
207	14981.7	19156.9	19176.8	23129.2	2278.93		16765.1	20940.4	20960.2	24912.6	4062.4
208	15002.6	19238.9	19270.5	23312.6	2284.95		16786.1	21022.4	21054	25096	4068.42
209	15002.8	19263.3	19277.8	23348.9	2289.5		16786.2	21046.8	21061.3	25132.3	4072.96
210	15036.1	19251.9	19321.6	23272.2	2272.16		16819.6	21035.4	21105.1	25055.7	4055.62
211	15120.2	19416.9	19343.8	23481.3	2289.53		16903.6	21200.3	21127.2	25264.8	4073
212	15189.6	19430.2	19410.5	23502.7	2304.95		16973	21213.7	21194	25286.2	4088.41
213	15178.1	19514.2	19456.5	23481.9	2309.15		16961.6	21297.7	21240	25265.3	4092.62
214	15175.6	19498.5	19508.7	23610.7	2328.97		16959.1	21281.9	21292.1	25394.2	4112.43
215	15268.6	19568.7	19573.2	23491.7	2315.15		17052.1	21352.2	21356.7	25275.2	4098.61
216	15255.6	19635	19579.4	23679.9	2323.93		17039.1	21418.4	21362.9	25463.3	4107.39
217	15297.8	19661.8	19611.1	23727.1	2313.1		17081.3	21445.3	21394.5	25510.5	4096.56
218	15421.7	19657.6	19694.1	23780	2315.09		17205.2	21441.1	21477.6	25563.5	4098.55
219	15442.7	19800.6	19695.5	23646.7	2325.21		17226.2	21584.1	21479	25430.2	4108.67
220	15504.6	19736.4	19727	23799.1	2332.5		17288.1	21519.8	21510.5	25582.6	4115.97
221	15535.4	19861.5	19722.4	23783.7	2336.3		17318.8	21645	21505.8	25567.2	4119.76
222	15590.3	19873.2	19790.4	23764.1	2333.27		17373.8	21656.7	21573.9	25547.6	4116.73
223	15669.4	19870	19821.2	23878.6	2328.5		17452.8	21653.5	21604.6	25662.1	4111.96
224	15724.9	19963	19853.6	23857.2	2336.14		17508.4	21746.4	21637	25640.6	4119.6
225	15745.7	20089.1	19870	23844	2336.1		17529.2	21872.5	21653.5	25627.5	4119.57
226	15805.2	20080	19912.5	23853.2	2340.53		17588.7	21863.5	21696	25636.7	4124
227	15807.4	20044.4	19942.9	24031.9	2336.21		17590.9	21827.8	21726.4	25815.3	4119.68
228	15949.3	20078.2	19964.8	23921.1	2345.4		17732.7	21861.6	21748.3	25704.6	4128.86
229	15983.4	20088.1	20056	24036	2372.59		17766.9	21871.5	21839.4	25819.5	4156.06
230	15973.6	20183.7	20044.6	23983.2	2374.15		17757.1	21967.2	21828.1	25766.6	4157.61
231	16006.5	20231.8	20067	24015.9	2353.96		17790	22015.2	21850.5	25799.4	4137.43
232	16094.2	20332.5	20096.8	24088.6	2363.88		17877.7	22116	21880.3	25872	4147.34
233	16135.5	20254	20150.1	24030.9	2367.97		17919	22037.4	21933.6	25814.3	4151.44
234	16171.6	20419.1	20193.5	24014.4	2354.46		17955.1	22202.6	21977	25797.9	4137.92
235	16251.3	20348	20221.1	24128.3	2351.6		18034.8	22131.5	22004.6	25911.8	4135.06
236	16268.6	20511.3	20271.2	23971	2350.06		18052	22294.8	22054.7	25754.4	4133.52
237	16290.2	20574.1	20281	24109.7	2357.41		18073.7	22357.6	22064.4	25893.1	4140.88
238	16323.1	20552.1	20342.2	24086	2379.21		18106.6	22335.6	22125.7	25869.5	4162.67
239	16402.2	20585.5	20382.4	24174	2360.62		18185.6	22368.9	22165.9	25957.5	4144.09
240	16345.3	20709.3	20416.5	24207.1	2380.33		18128.8	22492.8	22200	25990.5	4163.79

## Sheet: S1 panel B
sfGFP							offset correction
sfGFP expression by MS2 RdTT: 70 nM MS2-rep, 70 nM [sfGFP-RBS2]MS2 (-) RNA and 12 U RNase inhibitor (moloX) and as additive either 6% (w/v) PEG 4000, 1 % (w/v) Ficoll 400, 1% (w/v) Ficoll 70 or 5% (v/v) formamide							2488.65
							-2488.65
min	no additive	1% (w/v) Ficoll 70	1 % (w/v) Ficoll 400	6% (w/v) PEG 4000	5% (v/v) formamide		no additive	1% (w/v) Ficoll 70	1 % (w/v) Ficoll 400	6% (w/v) PEG 4000	5% (v/v) formamide
1	-2158.39	-1539.66	-1777.28	-1626.84	-1887.26		330.255	948.985	711.369	861.807	601.382
2	-2240.59	-1593.68	-1678.37	-1705.88	-1896.18		248.058	894.965	810.28	782.769	592.47
3	-2284.52	-1617.9	-1482.69	-1821.74	-1903.27		204.125	870.746	1005.95	666.904	585.375
4	-2335.49	-1627.55	-1287.61	-1877.68	-1908.17		153.154	861.097	1201.04	610.968	580.48
5	-2373.05	-1619.12	-1178.94	-1911.12	-1931.36		115.591	869.528	1309.7	577.528	557.287
6	-2398.5	-1572.23	-1077.11	-1956.98	-1963.75		90.1502	916.412	1411.54	531.67	524.899
7	-2433.73	-1476.81	-1003.95	-1961.67	-1980.94		54.9202	1011.83	1484.69	526.977	507.709
8	-2459.31	-1340.15	-903.359	-1977.29	-1991.16		29.3343	1148.49	1585.29	511.354	497.486
9	-2488.65	-1113.01	-840.575	-1968.44	-1991.56		4.80469e-05	1375.63	1648.07	520.208	497.081
10	-2476.99	-832.157	-759.118	-1933.34	-2016.21		11.6575	1656.49	1729.53	555.306	472.438
11	-2483.36	-697.119	-696.555	-1897.86	-1979.1		5.28154	1791.53	1792.09	590.789	509.546
12	-2447.14	-640.873	-630.086	-1835.7	-2004.26		41.5071	1847.77	1858.56	652.943	484.382
13	-2410.19	-549.45	-541.442	-1736.33	-1990.69		78.4537	1939.2	1947.2	752.318	497.959
14	-2351.16	-446.872	-422.287	-1624.83	-1968.27		137.491	2041.77	2066.36	863.819	520.377
15	-2261.78	-339.971	-323.834	-1485.21	-1962.55		226.862	2148.68	2164.81	1003.43	526.094
16	-2157.65	-197.729	-125.408	-1304.37	-1942.11		331	2290.92	2363.24	1184.27	546.535
17	-2011.53	-5.92313	75.0252	-1160.31	-1899.29		477.116	2482.72	2563.67	1328.33	589.357
18	-1848.95	191.872	253.135	-969.782	-1900.97		639.695	2680.52	2741.78	1518.86	587.675
19	-1695.36	394.247	476.099	-775.713	-1865.56		793.29	2882.89	2964.74	1712.93	623.09
20	-1513.7	617.704	704.852	-533.181	-1845.84		974.95	3106.35	3193.5	1955.46	642.808
21	-1364.74	853.076	974.656	-288.667	-1774.49		1123.91	3341.72	3463.3	2199.98	714.156
22	-1199.48	1113.2	1228.14	-1.70091	-1722.28		1289.17	3601.84	3716.79	2486.94	766.364
23	-1029.23	1362.7	1513.37	299.004	-1655.21		1459.42	3851.34	4002.01	2787.65	833.44
24	-840.25	1631.74	1833.27	618.744	-1610.04		1648.4	4120.39	4321.91	3107.39	878.606
25	-682.666	1888.73	2117.66	1029.62	-1545.24		1805.98	4377.38	4606.31	3518.26	943.405
26	-453.508	2168.06	2410.15	1456.16	-1469.07		2035.14	4656.71	4898.79	3944.8	1019.57
27	-250.947	2424.79	2744.99	1874.48	-1425.73		2237.7	4913.44	5233.63	4363.12	1062.92
28	-88.4527	2694.65	3056	2219.43	-1354.86		2400.19	5183.3	5544.65	4708.08	1133.79
29	118.524	2964.38	3333.36	2572.06	-1320.2		2607.17	5453.02	5822	5060.71	1168.45
30	300.236	3231.71	3667.87	2909.77	-1264.33		2788.88	5720.36	6156.52	5398.41	1224.31
31	502.401	3518.81	3972.8	3246.07	-1213.44		2991.05	6007.46	6461.44	5734.72	1275.21
32	690.298	3774.68	4308.61	3577.33	-1187.93		3178.94	6263.33	6797.25	6065.97	1300.72
33	865.796	4039.32	4595.28	3910.26	-1130.89		3354.44	6527.97	7083.92	6398.91	1357.76
34	1060.89	4274.56	4913.92	4283.12	-1096.93		3549.54	6763.21	7402.56	6771.77	1391.72
35	1259.7	4531.44	5156.6	4650.14	-1084.06		3748.35	7020.09	7645.24	7138.78	1404.59
36	1442.44	4766.83	5450.17	5045.64	-1032.76		3931.08	7255.48	7938.81	7534.29	1455.88
37	1576.43	4990.31	5763.84	5366.15	-1003.14		4065.08	7478.96	8252.48	7854.8	1485.51
38	1787.23	5243.99	6045.26	5679.38	-953.543		4275.88	7732.63	8533.91	8168.03	1535.1
39	1937.17	5455.33	6347.14	5987.21	-899.489		4425.82	7943.98	8835.79	8475.86	1589.16
40	2121.84	5688.57	6608.01	6314.75	-861.299		4610.48	8177.22	9096.66	8803.39	1627.35
41	2309.76	5908.14	6861.16	6594.07	-838.167		4798.4	8396.78	9349.81	9082.71	1650.48
42	2448.11	6115.93	7099.29	6849.34	-800.966		4936.75	8604.58	9587.94	9337.99	1687.68
43	2608.63	6339.09	7426.5	7100.86	-766.541		5097.28	8827.74	9915.15	9589.5	1722.11
44	2748.71	6552.64	7643.2	7325.73	-747.77		5237.35	9041.29	10131.8	9814.37	1740.88
45	2830.41	6727.35	7845.43	7536.22	-741.599		5319.05	9215.99	10334.1	10024.9	1747.05
46	3067.75	6929.96	8131.12	7781.27	-714.903		5556.4	9418.61	10619.8	10269.9	1773.74
47	3176.8	7107.89	8345.97	7986.68	-705.888		5665.45	9596.54	10834.6	10475.3	1782.76
48	3303.8	7294.06	8567.87	8178.03	-681.777		5792.44	9782.71	11056.5	10666.7	1806.87
49	3457.47	7481.95	8827.38	8383.18	-665.091		5946.12	9970.6	11316	10871.8	1823.55
50	3544.23	7649.4	9018.3	8577.43	-633.242		6032.88	10138	11507	11066.1	1855.4
51	3624.21	7833.05	9236.92	8768.8	-621.614		6112.86	10321.7	11725.6	11257.5	1867.03
52	3758.26	8002.72	9481	8922.61	-581.21		6246.91	10491.4	11969.6	11411.3	1907.44
53	3879.42	8168.3	9675.27	9129.35	-596.457		6368.07	10656.9	12163.9	11618	1892.19
54	4001.87	8317.13	9865.83	9297.96	-596.498		6490.52	10805.8	12354.5	11786.6	1892.15
55	4070.14	8477.54	10087	9469.72	-575.164		6558.79	10966.2	12575.7	11958.4	1913.48
56	4205.58	8626.64	10286	9626.66	-552.309		6694.23	11115.3	12774.6	12115.3	1936.34
57	4311.66	8801.22	10443.8	9788.02	-563.493		6800.31	11289.9	12932.4	12276.7	1925.15
58	4401.21	8907.8	10695.8	9929.95	-521.894		6889.85	11396.4	13184.4	12418.6	1966.75
59	4462.73	9105.75	10860.9	10111.3	-501.877		6951.38	11594.4	13349.5	12599.9	1986.77
60	4607.52	9228.24	11052.9	10258.5	-498.317		7096.16	11716.9	13541.6	12747.2	1990.33
61	4702.36	9389.76	11225.5	10394.1	-467.734		7191	11878.4	13714.1	12882.8	2020.91
62	4748.39	9495.94	11390.6	10536.9	-456.704		7237.03	11984.6	13879.2	13025.6	2031.94
63	4819.42	9653.77	11647.6	10674.6	-435.509		7308.06	12142.4	14136.3	13163.2	2053.14
64	4962.59	9777.18	11748.5	10814.3	-434.865		7451.24	12265.8	14237.2	13302.9	2053.78
65	5006.7	9898.91	11898.6	10946.5	-423.482		7495.35	12387.6	14387.2	13435.1	2065.16
66	5085.27	10037	12083.8	11087.7	-389.739		7573.91	12525.7	14572.4	13576.4	2098.91
67	5156.18	10171.9	12297.7	11230.7	-357.161		7644.83	12660.6	14786.4	13719.3	2131.48
68	5243.36	10276	12473.5	11341.8	-359.753		7732.01	12764.7	14962.2	13830.5	2128.89
69	5296.93	10426.6	12540.3	11490.9	-335.57		7785.57	12915.2	15028.9	13979.5	2153.08
70	5350.72	10533.9	12721	11613.4	-317.499		7839.37	13022.5	15209.6	14102.1	2171.15
71	5472.19	10652.9	12890.8	11733.1	-324.774		7960.83	13141.5	15379.4	14221.7	2163.87
72	5467.28	10781.5	13026.2	11854.6	-306.799		7955.93	13270.1	15514.8	14343.2	2181.85
73	5472.75	10881.8	13166.8	11950.7	-269.146		7961.4	13370.5	15655.4	14439.3	2219.5
74	5567.77	10988.6	13355.7	12098.2	-260.882		8056.42	13477.3	15844.3	14586.8	2227.76
75	5664.35	11130.5	13506.2	12195.6	-262.674		8153	13619.1	15994.8	14684.2	2225.97
76	5732.98	11252.4	13611.2	12307.9	-235.393		8221.63	13741	16099.9	14796.5	2253.25
77	5744.01	11369.9	13755.4	12461.9	-225.29		8232.65	13858.5	16244.1	14950.6	2263.36
78	5836.03	11474.1	13937	12550.2	-221.232		8324.67	13962.8	16425.7	15038.8	2267.41
79	5886.74	11624.3	14053.8	12665.1	-171.61		8375.39	14112.9	16542.5	15153.8	2317.04
80	5965.87	11698.8	14182.5	12769.8	-173.44		8454.51	14187.4	16671.2	15258.5	2315.21
81	5992.88	11800.4	14328.2	12871.4	-149.023		8481.53	14289.1	16816.9	15360.1	2339.62
82	6102.96	11924.5	14384.3	12994.1	-136.619		8591.61	14413.1	16872.9	15482.8	2352.03
83	6138.13	12021.3	14594.5	13104.9	-122.558		8626.77	14509.9	17083.1	15593.5	2366.09
84	6199.69	12145.1	14739.6	13235.4	-112.516		8688.34	14633.8	17228.2	15724.1	2376.13
85	6234.15	12231.3	14809.8	13298	-79.794		8722.8	14720	17298.4	15786.7	2408.85
86	6339.11	12320	14961.8	13399	-76.627		8827.75	14808.6	17450.4	15887.6	2412.02
87	6326.37	12424.3	15028.5	13527.6	-53.6998		8815.02	14912.9	17517.1	16016.2	2434.95
88	6359.68	12517.9	15201.7	13625.9	-54.0139		8848.32	15006.5	17690.3	16114.5	2434.63
89	6360.85	12591.2	15332.7	13694.4	-12.531		8849.5	15079.8	17821.4	16183.1	2476.11
90	6418.54	12670.6	15426.6	13817.2	0.463547		8907.19	15159.3	17915.3	16305.8	2489.11
91	6463.19	12807.1	15500.6	13945.9	-12.7736		8951.84	15295.8	17989.3	16434.5	2475.87
92	6547.71	12904.3	15623.7	14019.6	25.4597		9036.36	15393	18112.4	16508.2	2514.11
93	6536.18	12967.9	15749.6	14129.8	38.164		9024.83	15456.6	18238.3	16618.4	2526.81
94	6661.12	13124.7	15942.5	14261.5	57.9466		9149.77	15613.3	18431.2	16750.1	2546.59
95	6653.51	13182.4	16061.6	14332.5	55.069		9142.16	15671.1	18550.2	16821.1	2543.71
96	6718.37	13259.3	16074.1	14435.6	75.3811		9207.02	15747.9	18562.8	16924.3	2564.03
97	6792.21	13367.1	16212	14560.8	96.2123		9280.85	15855.8	18700.6	17049.5	2584.86
98	6831.06	13476	16217.3	14656.2	88.3152		9319.7	15964.7	18706	17144.9	2576.96
99	6912.12	13537.5	16357	14782.4	124.428		9400.76	16026.2	18845.6	17271	2613.07
100	6970.42	13644.4	16491	14876.5	132.281		9459.07	16133	18979.6	17365.2	2620.93
101	6988.3	13759.3	16565.1	14992.6	131.667		9476.95	16248	19053.7	17481.2	2620.31
102	7043.57	13840.5	16614.7	15089.2	152.35		9532.21	16329.2	19103.3	17577.9	2641
103	7077.87	13927.9	16709.8	15192.3	162.151		9566.52	16416.6	19198.4	17680.9	2650.8
104	7095.71	14016.7	16800.2	15290.7	188.517		9584.36	16505.3	19288.9	17779.3	2677.16
105	7108.56	14066.9	16926.1	15378.7	202.957		9597.2	16555.6	19414.8	17867.4	2691.6
106	7232.6	14202.3	17000.4	15493.7	210.746		9721.24	16691	19489.1	17982.4	2699.39
107	7232.25	14264.3	17089.5	15595.3	233.461		9720.89	16752.9	19578.1	18083.9	2722.11
108	7314.36	14357.5	17114.6	15683.4	244.988		9803.01	16846.1	19603.3	18172.1	2733.63
109	7430.8	14429.9	17232.5	15782.9	240.656		9919.45	16918.5	19721.2	18271.5	2729.3
110	7444.55	14549.4	17309.1	15889.7	271.838		9933.19	17038	19797.7	18378.3	2760.48
111	7514.31	14603.1	17345.3	15963.1	285.781		10003	17091.8	19834	18451.8	2774.43
112	7474.71	14713.4	17410.6	16071	290.598		9963.35	17202.1	19899.2	18559.6	2779.24
113	7529.35	14784.1	17521.8	16154.5	316.285		10018	17272.8	20010.4	18643.1	2804.93
114	7600.56	14883.2	17546.8	16272.1	322.387		10089.2	17371.8	20035.4	18760.8	2811.03
115	7710.66	14929.7	17615.6	16349.2	337.096		10199.3	17418.3	20104.2	18837.9	2825.74
116	7744.84	15020.1	17667.9	16438.4	353.752		10233.5	17508.8	20156.5	18927	2842.4
117	7858.36	15085	17812.7	16496.9	398.462		10347	17573.7	20301.3	18985.6	2887.11
118	7835.28	15168.5	17765	16567.1	389.87		10323.9	17657.1	20253.7	19055.7	2878.52
119	7850.15	15261.6	17775.6	16685.8	417.363		10338.8	17750.2	20264.2	19174.4	2906.01
120	7877.3	15346.5	17846.7	16722.7	438.214		10366	17835.2	20335.4	19211.3	2926.86
121	7950.29	15427.9	17966.1	16871.3	435.544		10438.9	17916.6	20454.8	19360	2924.19
122	8003.85	15477.9	18026.8	16894.4	451.339		10492.5	17966.6	20515.4	19383	2939.98
123	8016.65	15598.1	18070	17042.2	489.321		10505.3	18086.7	20558.6	19530.9	2977.97
124	8128.75	15671	18078	17132.8	508.781		10617.4	18159.6	20566.6	19621.4	2997.43
125	8187.63	15795.6	18168.3	17222.9	521.645		10676.3	18284.3	20656.9	19711.5	3010.29
126	8235.61	15852.9	18199.7	17269.8	527.198		10724.3	18341.5	20688.3	19758.4	3015.84
127	8313.42	15931.4	18258.1	17352.1	544.915		10802.1	18420	20746.8	19840.8	3033.56
128	8301.15	16015	18324.2	17471.4	573.477		10789.8	18503.6	20812.8	19960.1	3062.12
129	8287.54	16068.3	18337.2	17559.4	595.292		10776.2	18557	20825.8	20048.1	3083.94
130	8318.54	16140	18416.3	17612.4	600.025		10807.2	18628.6	20904.9	20101	3088.67
131	8411.85	16237.9	18399.3	17734.4	644.597		10900.5	18726.6	20888	20223.1	3133.24
132	8515.08	16294.6	18502.4	17773.2	659.303		11003.7	18783.3	20991.1	20261.8	3147.95
133	8511.4	16389.1	18489.2	17879.9	683.844		11000	18877.7	20977.9	20368.6	3172.49
134	8593.29	16471.1	18546.5	17963	660.787		11081.9	18959.8	21035.1	20451.6	3149.43
135	8604.25	16537.4	18581.9	18042.8	725.769		11092.9	19026	21070.5	20531.4	3214.41
136	8574.27	16590.6	18645.6	18114.2	735.637		11062.9	19079.3	21134.2	20602.8	3224.28
137	8674.29	16667	18719.8	18209.9	738.011		11162.9	19155.7	21208.4	20698.5	3226.66
138	8723.05	16716.5	18709.2	18284.1	770.489		11211.7	19205.2	21197.9	20772.7	3259.13
139	8786.18	16769.4	18763.3	18352.1	776.282		11274.8	19258	21251.9	20840.7	3264.93
140	8805.5	16859.6	18846.6	18419.3	790.746		11294.1	19348.2	21335.3	20908	3279.39
141	8812	16907.6	18872.8	18489.2	823.186		11300.6	19396.2	21361.4	20977.8	3311.83
142	8869.04	16981.9	18961.8	18567.7	823.888		11357.7	19470.5	21450.4	21056.3	3312.53
143	8928.9	17049.1	18924.8	18657.2	836.994		11417.5	19537.7	21413.4	21145.8	3325.64
144	8978.76	17126.8	18984.7	18720.2	854.725		11467.4	19615.4	21473.3	21208.8	3343.37
145	8945.81	17162.9	19016	18786.7	878.392		11434.5	19651.6	21504.7	21275.3	3367.04
146	9094.8	17262.8	19021.8	18904.8	916.295		11583.4	19751.5	21510.5	21393.5	3404.94
147	9140.19	17306.7	19130.9	18953.6	940.482		11628.8	19795.3	21619.5	21442.2	3429.13
148	9076.36	17357.2	19157.3	19035.7	931.713		11565	19845.9	21646	21524.4	3420.36
149	9156.55	17396.6	19180.9	19073.7	956.336		11645.2	19885.2	21669.6	21562.3	3444.98
150	9196.09	17508.8	19221.5	19200.9	963.523		11684.7	19997.4	21710.2	21689.5	3452.17
151	9267.64	17544.2	19384.8	19265.5	999.612		11756.3	20032.8	21873.5	21754.1	3488.26
152	9236.9	17593	19234.3	19301.6	993.483		11725.5	20081.7	21723	21790.3	3482.13
153	9295.22	17643.3	19323.2	19354.2	1036.71		11783.9	20132	21811.9	21842.8	3525.36
154	9290.34	17763.9	19437.1	19484.9	1057.03		11779	20252.6	21925.8	21973.6	3545.68
155	9400.62	17797.7	19390.4	19561.6	1053.56		11889.3	20286.3	21879.1	22050.2	3542.21
156	9469.72	17797.1	19525.7	19596.1	1105.38		11958.4	20285.7	22014.3	22084.7	3594.03
157	9486.49	17842.7	19501.4	19679	1101.36		11975.1	20331.4	21990	22167.7	3590.01
158	9486.79	17953.3	19600.4	19784	1123.78		11975.4	20441.9	22089	22272.6	3612.43
159	9593.74	17982.7	19606	19870.6	1160.44		12082.4	20471.3	22094.6	22359.2	3649.09
160	9601.31	18066.9	19704.6	19944.7	1166.34		12090	20555.6	22193.2	22433.3	3654.99
161	9671.86	18107.7	19791.3	19981.7	1187.22		12160.5	20596.4	22280	22470.4	3675.86
162	9727.76	18173.2	19788.2	20095.7	1196.36		12216.4	20661.9	22276.9	22584.4	3685.01
163	9770.73	18222.2	19817.8	20187.8	1204.39		12259.4	20710.8	22306.5	22676.4	3693.04
164	9823	18257.8	19908.5	20263.7	1238.05		12311.6	20746.4	22397.1	22752.3	3726.69
165	9829.23	18324.2	19921.8	20332.4	1242.27		12317.9	20812.9	22410.5	22821	3730.92
166	9889.55	18342.5	19887.4	20409	1251.67		12378.2	20831.2	22376	22897.6	3740.32
167	9972.27	18427	20028.7	20495.7	1269.04		12460.9	20915.7	22517.3	22984.3	3757.68
168	10002.3	18493.2	20079.7	20568	1326.59		12490.9	20981.9	22568.3	23056.7	3815.24
169	10038.4	18548.5	20022	20688.7	1306.18		12527	21037.1	22510.7	23177.4	3794.83
170	10095	18611.5	20017.3	20823.7	1348.19		12583.7	21100.1	22506	23312.3	3836.84
171	10128.8	18649	20002.9	20874.8	1341.27		12617.4	21137.7	22491.5	23363.5	3829.91
172	10236.6	18684.9	20058.7	20926.8	1319.48		12725.2	21173.5	22547.4	23415.5	3808.13
173	10258.9	18721.2	20157.4	21033.9	1366.34		12747.5	21209.8	22646.1	23522.6	3854.99
174	10284.2	18750	20240.5	21093.6	1355.95		12772.9	21238.7	22729.2	23582.2	3844.59
175	10410.4	18820.7	20169	21210.2	1400.15		12899.1	21309.3	22657.6	23698.9	3888.79
176	10481	18844	20341.8	21237.7	1413.08		12969.6	21332.7	22830.4	23726.3	3901.72
177	10435.5	18860.9	20292.1	21334.7	1442.36		12924.1	21349.6	22780.8	23823.3	3931.01
178	10585.3	18928.3	20278.5	21392.8	1437.43		13073.9	21416.9	22767.1	23881.4	3926.08
179	10544.9	18970	20379.5	21485.6	1457.55		13033.6	21458.7	22868.2	23974.2	3946.2
180	10614.6	19005.8	20349.2	21631.2	1480.62		13103.2	21494.4	22837.9	24119.9	3969.26
181	10581	19071.9	20428.2	21738.6	1496.58		13069.6	21560.5	22916.8	24227.2	3985.23
182	10743.6	19131	20488.4	21813.1	1524.19		13232.2	21619.7	22977	24301.8	4012.83
183	10732.3	19170.1	20498.9	21884.3	1521.58		13220.9	21658.7	22987.5	24372.9	4010.23
184	10781.3	19195.5	20546.8	21953.3	1548.32		13270	21684.1	23035.4	24441.9	4036.97
185	10870.5	19262.3	20672.5	22059.3	1557.97		13359.2	21750.9	23161.2	24547.9	4046.61
186	10893.2	19255.1	20666.8	22130.8	1587.97		13381.8	21743.8	23155.4	24619.4	4076.61
187	10940.8	19328	20642.7	22188.2	1587.04		13429.5	21816.6	23131.4	24676.8	4075.68
188	11021.2	19421.3	20779.3	22291.8	1617.08		13509.9	21909.9	23268	24780.4	4105.72
189	11056.7	19447.3	20780.5	22371.3	1655		13545.4	21935.9	23269.1	24859.9	4143.65
190	11043.9	19469.1	20826.7	22391.4	1646.04		13532.6	21957.7	23315.3	24880.1	4134.69
191	11140.4	19526.8	20860.9	22465.6	1659.56		13629.1	22015.5	23349.6	24954.3	4148.21
192	11131.1	19541.7	20892	22491.4	1667.99		13619.7	22030.4	23380.6	24980	4156.64
193	11279.1	19646.9	20954.4	22648.1	1694.48		13767.7	22135.6	23443.1	25136.7	4183.13
194	11267	19611	20991.5	22608.4	1700.1		13755.7	22099.6	23480.2	25097.1	4188.75
195	11336.5	19688.1	21053.1	22733.7	1728.49		13825.1	22176.8	23541.8	25222.3	4217.14
196	11427.4	19753.9	21002.7	22828.3	1743.14		13916.1	22242.5	23491.4	25317	4231.78
197	11375.9	19802.2	21111.4	22841.9	1741.56		13864.5	22290.8	23600	25330.6	4230.2
198	11484.2	19884.2	21111.1	22913	1768.09		13972.8	22372.8	23599.8	25401.6	4256.73
199	11539.7	19880.9	21234.9	22987.4	1797.25		14028.4	22369.5	23723.6	25476.1	4285.89
200	11529.9	19930.7	21210.9	23045.4	1797.49		14018.5	22419.3	23699.5	25534	4286.13
201	11596.8	19964.5	21345.2	23107	1811.77		14085.4	22453.1	23833.9	25595.7	4300.42
202	11648.6	20002.9	21288.2	23146.7	1851.17		14137.2	22491.6	23776.8	25635.3	4339.82
203	11728.5	20098.8	21351.3	23214	1859.33		14217.2	22587.4	23840	25702.6	4347.98
204	11752.9	20160.5	21403.1	23278.9	1866.39		14241.6	22649.2	23891.8	25767.6	4355.04
205	11753.6	20129.7	21451.7	23335.6	1884.44		14242.2	22618.4	23940.3	25824.2	4373.09
206	11842.5	20217.8	21442.9	23387.4	1886.38		14331.2	22706.4	23931.6	25876.1	4375.02
207	11984.9	20249.8	21520.9	23460.5	1906.74		14473.6	22738.4	24009.5	25949.2	4395.39
208	12016.3	20305.5	21685	23530.2	1913.26		14505	22794.1	24173.6	26018.9	4401.91
209	11925.1	20327.4	21679.9	23578.2	1950.79		14413.8	22816	24168.5	26066.8	4439.44
210	12024.7	20381	21657	23618.7	1955.22		14513.3	22869.6	24145.7	26107.3	4443.86
211	12146.8	20399.8	21834.4	23674.4	1966.72		14635.5	22888.5	24323	26163	4455.36
212	12249.7	20442.8	21812.1	23716.3	1984.2		14738.4	22931.5	24300.7	26204.9	4472.85
213	12262.8	20490.9	21996.5	23754.5	2029.93		14751.5	22979.5	24485.2	26243.2	4518.57
214	12239.9	20571.4	21907.1	23862.5	2012.16		14728.6	23060.1	24395.7	26351.2	4500.8
215	12415	20605.5	21942.9	23889.2	2034.15		14903.7	23094.1	24431.6	26377.8	4522.79
216	12339.4	20595.4	21938.4	23917.8	2042.67		14828	23084.1	24427.1	26406.4	4531.32
217	12395.7	20671.7	22063.3	24022.3	2057.03		14884.3	23160.4	24552	26511	4545.68
218	12484.7	20690.6	22067	24008.2	2066.49		14973.3	23179.3	24555.7	26496.9	4555.14
219	12538.4	20689.1	22182.9	24033.6	2098.89		15027	23177.7	24671.5	26522.2	4587.53
220	12664.9	20775.9	22211.9	24125.7	2136.54		15153.6	23264.5	24700.5	26614.3	4625.18
221	12646.5	20835.1	22140.5	24153.2	2128.74		15135.1	23323.8	24629.2	26641.9	4617.39
222	12757.3	20908.4	22168.6	24208.8	2128.18		15245.9	23397.1	24657.3	26697.5	4616.83
223	12819.5	20931.2	22288.2	24275.2	2154.13		15308.2	23419.8	24776.8	26763.9	4642.77
224	12971.8	20944.2	22290.1	24281.6	2166.8		15460.4	23432.8	24778.7	26770.3	4655.44
225	13001.4	21000.3	22404	24345	2205.99		15490	23488.9	24892.7	26833.7	4694.63
226	13081.5	21019.8	22459.4	24386.3	2208.91		15570.2	23508.4	24948	26874.9	4697.55
227	13052.4	21129.4	22480.2	24431	2200.13		15541	23618	24968.8	26919.7	4688.77
228	13151.6	21134.3	22626.3	24470.7	2220.05		15640.2	23623	25114.9	26959.4	4708.69
229	13307.2	21194	22562.2	24495.9	2236.08		15795.9	23682.6	25050.9	26984.6	4724.72
230	13196.7	21215.2	22588.9	24558.9	2233.76		15685.4	23703.9	25077.5	27047.5	4722.4
231	13256.4	21292.6	22656.8	24641.2	2228.53		15745	23781.3	25145.5	27129.9	4717.18
232	13377.2	21329.2	22733.4	24643.5	2257.04		15865.8	23817.8	25222.1	27132.1	4745.68
233	13427.7	21346.9	22836.7	24678.4	2282.8		15916.4	23835.5	25325.4	27167.1	4771.44
234	13483	21428.1	22748.7	24745.8	2292.19		15971.7	23916.8	25237.3	27234.5	4780.84
235	13549.3	21470.8	22861.7	24775.9	2308.49		16037.9	23959.5	25350.4	27264.5	4797.14
236	13590.7	21456.5	22870.8	24745.6	2305.87		16079.4	23945.2	25359.4	27234.3	4794.52
237	13629.6	21526.6	22982.2	24838.2	2346.66		16118.2	24015.3	25470.8	27326.9	4835.31
238	13687.9	21576	23000.6	24890.2	2343.48		16176.6	24064.7	25489.2	27378.9	4832.13
239	13721.5	21638.9	22976.3	24981	2333.87		16210.1	24127.6	25464.9	27469.6	4822.52
240	13689.6	21668.5	23090.4	24991.3	2367.55		16178.3	24157.2	25579	27479.9	4856.19

## Sheet: S1 panel C
β-gal
β-gal expression by MS2 RdTT : 70 nM MS2-rep / MS2-ddrep (+) RNA, 70 nM [lacZ-RBS2]MS2 (-) RNA, 4 U RNase inhibitor (moloX), 50 µM FDG substrate and as additive either 6% (w/v) PEG 4000 or 1 % (w/v) Ficoll 400
	MS2-rep			MS2-ddrep
min	no additive	1 % (w/v) Ficoll 400	6% (w/v) PEG 4000	no additive	1 % (w/v) Ficoll 400	6% (w/v) PEG 4000
1	2605.89	2899.65	2851.66	1253.57	1915.2	2428.58
2	2529.32	2933.12	2808.57	1237.58	2013.27	2446.89
3	2473.31	3071.89	2843.1	1173.21	2083.17	2466.3
4	2449.7	3185.01	2856.36	1170.2	2191.65	2452.97
5	2452.12	3273.67	2908.12	1181.43	2265.62	2502.93
6	2437.93	3382.11	2954.5	1177.01	2359.81	2519.77
7	2448.65	3522.25	3001.56	1198.68	2407.16	2589.61
8	2456.92	3620.62	3019.7	1212.1	2429.62	2628.36
9	2454.23	3715.3	3034.97	1265.14	2485.83	2678.26
10	2487.83	3798.42	3078.91	1276.86	2520.2	2678.25
11	2510.99	3871.29	3187.01	1293.77	2578.13	2766.33
12	2508.66	3985.23	3326.26	1325.27	2633.21	2807.68
13	2566.16	4089.16	3561.91	1346.86	2683.5	2849.5
14	2575.38	4178.54	3900.39	1407.45	2750.35	2851.42
15	2594.15	4306.31	4307.37	1431.11	2804.35	2854.48
16	2645.6	4455.27	4861.36	1462.73	2847.02	2920.32
17	2669.07	4524.19	5465.5	1490.43	2928.3	2957.6
18	2712	4644.23	6140.78	1524.05	2968.69	2957.31
19	2749.88	4757.31	6931.75	1567.7	3049.15	2990.8
20	2775.97	4901.45	7789.47	1615.23	3105.73	3042.88
21	2816.14	5045.57	8698.36	1674.19	3175.87	3078.18
22	2861.11	5253.76	9704.03	1695.78	3244.28	3107.79
23	2887.83	5417.46	10750.4	1736.62	3291.54	3152.55
24	2942.04	5698.83	11851.7	1780.71	3365.2	3196.08
25	2979.21	5950.1	12991.4	1831.67	3450.99	3218.14
26	3022.34	6362	14242	1862.95	3514.21	3267.64
27	3086.4	6757.5	15460	1929.9	3587.79	3304.2
28	3164.69	7244.19	16776.1	1946.24	3637.68	3341.4
29	3210.94	7729.51	18062.5	2004.77	3706.69	3370.44
30	3322.46	8356.32	19506.2	2044.04	3777.39	3426.96
31	3440.72	8905.11	20892.8	2110.57	3847.95	3469.59
32	3549.2	9666.48	22423.8	2146.93	3912.66	3529.86
33	3672.95	10356.1	23895	2211.71	3978.55	3563.56
34	3788.77	11080.3	25369.2	2267.43	4037.35	3561.85
35	3915.96	11840.5	26935.2	2309.96	4118.66	3651.7
36	4080.66	12689.7	28497.5	2340.53	4184.87	3689.75
37	4248.53	13428.4	30094	2410.92	4267.2	3741.61
38	4403.02	14317.5	31743.7	2463.42	4330.13	3789.55
39	4603.32	15123.2	33436.2	2503.57	4407.91	3860.28
40	4758.68	16002.3	35074	2579.3	4511.07	3897.39
41	4948.78	16851.5	36895.9	2620.42	4531.14	3960.61
42	5142.32	17795.9	38570.9	2652.38	4626.7	4001.92
43	5308.2	18632.1	40354.9	2707.54	4731.3	4024.94
44	5483.92	19568.6	42186	2768.73	4799.47	4103.02
45	5698.88	20414.1	43925.9	2851.37	4879.29	4159.91
46	5907.36	21368.6	45891.8	2876	4960.66	4213.02
47	6117.16	22259	47709.1	2931.06	5038.63	4275.61
48	6304.4	23033.2	49635.3	2998.68	5137.48	4322.26
49	6516.18	24050.7	51550.7	3040.86	5217.54	4377.7
50	6707.78	24866.7	53442.2	3112.95	5314.67	4438.08
51	6937.9	25876.2	55538.5	3178.65	5388.99	4487.55
52	7145.5	26718.8	57461.2	3224.81	5494.63	4563.26
53	7361.32	27511.1	59441.7	3327.67	5561.08	4584.9
54	7568.96	28508.8	61543.2	3348.14	5644.87	4669.81
55	7775.81	29400.1	63548.5	3418.97	5768.19	4733.39
56	7981.25	30318.9	65649.8	3480.69	5851.47	4791.11
57	8212.19	31344.7	67730	3555.8	5944.01	4860.97
58	8447.54	32164.8	69835	3653.06	6021.12	4929.47
59	8655.53	33202.9	72033.6	3723.47	6125.85	5000.97
60	8867.91	34116.9	74180.2	3774.58	6209.86	5107.2
61	9062.26	35054.1	76305.5	3877.63	6288.63	5144.91
62	9309.86	36048.4	78465.8	3948.41	6386.15	5209.97
63	9572.07	36896.1	80784.5	4031.52	6457.87	5272.91
64	9793.25	37876.3	82962.1	4132.51	6546.61	5330.45
65	9966.34	38711.9	85214	4191.77	6619.75	5406.07
66	10212.7	39795.3	87576	4289.5	6736.42	5509.72
67	10442.3	40653.9	90055.3	4364.23	6813.15	5534.14
68	10679.3	41599.8	92329.6	4452.35	6886.39	5611.74
69	10886.4	42536.2	94567.1	4539.3	6978.86	5692.03
70	11093.8	43316.4	96778.2	4662.23	7092.19	5735.63
71	11367.6	44451.5	99220.5	4711.11	7162.38	5833.24
72	11571.6	45168.3	101668	4833.27	7271.03	5915.79
73	11838.4	46426.5	104110	4912.79	7350.51	5973.58
74	12062.1	47209.3	106334	5019.36	7451.07	6091.73
75	12289.8	48126	108458	5123.32	7523.7	6139.81
76	12461	49153.3	110884	5221.44	7656.29	6239.64
77	12747.3	50040.6	113338	5309.41	7745.61	6298.95
78	13005.7	50863.4	115746	5395.71	7828.66	6365.12
79	13220	51997.6	118145	5494.09	7932.5	6440.15
80	13459	52957.6	120525	5591.12	8045.37	6539.81
81	13708.4	53872	122878	5686.07	8112.28	6591.21
82	13935.8	54863.2	124991	5798.09	8237.6	6670.75
83	14137.9	55567.8	127449	5903.63	8323.33	6772.55
84	14420.2	56643.7	129932	5986.07	8420.46	6843.13
85	14673.3	57665.7	132034	6087.26	8523.45	6929.76
86	14971	58485.5	134497	6186.11	8623.42	6982.38
87	15255.1	59275.5	136891	6282.25	8738.28	7114.6
88	15533.3	60391.8	139310	6373.85	8851.8	7214.17
89	15881.9	61373.3	141582	6482.88	8973.65	7256.51
90	16190.8	62090.5	144098	6546.7	9059.58	7349.57
91	16430.2	63147.8	146133	6635.96	9191.68	7410.79
92	16746.5	64118.8	148709	6766.68	9297.62	7498.07
93	17029.4	65128.6	151226	6924.13	9403.07	7650.07
94	17263.6	65968.3	153383	7002.23	9532.51	7701.79
95	17565.7	67026.7	155890	7095.94	9626.86	7773.35
96	17814.3	67997.6	158372	7228.92	9780	7855.9
97	18076.3	69202.5	160816	7301.99	9900.92	7961.98
98	18331	69773.4	163473	7404.18	9998.54	8043.06
99	18580.8	70638.9	166182	7518.11	10102.4	8150.2
100	18836.5	71535.2	168553	7611.69	10232	8225.89
101	19121.6	72785	171130	7751.35	10362.3	8308.37
102	19343.5	73884.8	173695	7870.43	10486.2	8419.19
103	19601.6	74397.7	176105	7971.68	10640.1	8503.18
104	19862.8	75402.9	178795	8101.2	10732.2	8610.58
105	20106.3	76338.4	181408	8240.94	10864.8	8725.79
106	20379.6	76916.5	183752	8349.31	10975.3	8804.54
107	20597.1	78122	185932	8424.27	11129.5	8881.68
108	20837	79112.6	188753	8544.68	11242.1	9010.83
109	21128	80248	191770	8631.98	11340.7	9071.5
110	21408.4	81182.1	194303	8803.51	11456.8	9172.99
111	21648.4	81893.1	196810	8937.14	11615.3	9328.59
112	21889.1	82820.7	199401	9072.17	11737.5	9419.76
113	22157.4	83758	201721	9195.12	11893.5	9479.31
114	22352.9	84755.4	204394	9298.98	12014.8	9575.82
115	22604.9	85604.8	206896	9423.14	12106.2	9730.39
116	22850.3	86730.8	209306	9537.39	12280.2	9831
117	23080.5	87794.3	211843	9671.2	12433.7	9915.51
118	23311.5	88459.2	214183	9781.08	12533.6	10027.7
119	23555.3	89557	216976	9945.25	12670.7	10155.5
120	23825.2	90527.5	219420	10060	12771.2	10212.4
121	24029.6	90972.1	221766	10209.7	12949.1	10310.2
122	24307.5	92399.8	224928	10293.7	13071.7	10447.4
123	24546.1	93297.7	227674	10443.6	13199.6	10513.6
124	24744.4	94121.8	230856	10618.8	13360.7	10711.6
125	25056.1	95107.9	233433	10723.6	13473.7	10732
126	25246.3	95911.2	235868	10894	13606.4	10891.8
127	25450.8	97169.3	238832	11067.5	13744.8	11018.8
128	25702.9	97897.8	241096	11230.8	13879.4	11078.8
129	26001.7	98693.7	243980	11327.8	14008.8	11223.1
130	26291.7	99789.6	247062	11507.7	14175.6	11303
131	26474.8	101035	249318	11608.5	14341.1	11409.8
132	26701.2	101617	252460	11729	14439.5	11491
133	26975.3	102404	254707	11888.3	14561.9	11522
134	27203.3	103364	257427	12090.4	14703.5	11735.6
135	27436.5	104805	259727	12224.9	14863.2	11742.2
136	27665.1	105468	262419	12334.9	15000.1	11899.9
137	27898.1	106247	265205	12471.9	15122.2	11950.1
138	28196.6	107408	267578	12674.4	15282.8	12047.4
139	28462.5	108250	270789	12813.4	15375	12156.3
140	28674.3	109278	272844	12973.6	15520.5	12240.7
141	28964.3	110107	275557	13194.8	15655.7	12355.9
142	29140.7	110788	277934	13276.9	15787.4	12362.1
143	29461.8	112104	281304	13499.3	15898.7	12487.5
144	29702.9	112952	284108	13628.7	15990.5	12628
145	30005.1	113806	286950	13819.2	16109.1	12674.2
146	30253	114732	289606	13961.6	16255.9	12836.3
147	30517.4	116168	292204	14111.2	16361.6	12858.9
148	30745.7	116948	295682	14277.5	16488.8	12928.8
149	31027.6	117846	298139	14476.5	16619.6	13067.4
150	31306.3	118476	300634	14615.4	16761.1	13151.1
151	31575.1	119743	303854	14819.1	16902.6	13176.3
152	31870.9	120310	305863	15056	17004.7	13275.4
153	32081.2	121753	308747	15128.9	17142.5	13345.7
154	32299.2	122652	311004	15307.4	17290.3	13419.5
155	32527.4	123553	314010	15409.4	17442.8	13487.3
156	32797.8	124619	316765	15568.2	17546	13662.7
157	33033.9	125202	318826	15804.8	17655.5	13625.9
158	33270.6	126456	322115	15933.4	17826.3	13728.1
159	33509.6	127533	324592	16024.8	17932.7	13752
160	33774	128671	327535	16248	18061.7	13851.3
161	34011.2	129497	330055	16406.5	18179.5	13939
162	34272.5	130309	332649	16484.4	18327.9	14012.8
163	34531.9	131262	335253	16651.6	18425.1	14064.5
164	34766.4	132160	337742	16824.6	18536.6	14208.9
165	35006.8	132952	340019	16941.8	18709.9	14280.3
166	35265.3	133806	343239	17083.7	18783.3	14344.1
167	35535.4	135030	346030	17162	18960.6	14440
168	35767.1	135871	348725	17358	19049.4	14539.8
169	36027.6	136336	351169	17539	19201.3	14609.1
170	36196.7	137740	353129	17549.5	19325.3	14645.8
171	36465.2	138651	356240	17699.6	19428	14710.8
172	36755	139461	358766	17854.3	19537	14877.1
173	36960	140339	361113	17969.5	19655.5	14886.3
174	37224.3	141408	364086	18059.3	19736.7	14986.9
175	37470.3	142394	366973	18216.2	19899.7	15068.2
176	37648.4	143157	368926	18297.3	20039	15124
177	37963.6	144654	372185	18480.1	20127.2	15196.2
178	38159.5	145037	375145	18517.8	20271.1	15296.8
179	38440.6	146049	377370	18733.7	20387.9	15358.9
180	38634.4	146882	379983	18782.9	20497	15433.5
181	38929.2	148692	382670	18861	20645	15538.7
182	39165.8	148598	385614	18965	20749.9	15630.3
183	39418.1	149824	388220	19175.8	20849.2	15743.2
184	39606.5	151573	391482	19256.2	20978.4	15734
185	39944	152047	393988	19337.4	21084.7	15867.3
186	40235.1	153241	396680	19454.6	21244.1	15955.6
187	40526.6	153416	399699	19565.4	21322.7	16018.1
188	40727.1	154600	402571	19689.4	21520.8	16111.6
189	41026.4	155646	405328	19780.5	21601.3	16167
190	41263.1	156464	408061	19998.1	21671.9	16212.1
191	41546.7	157746	410649	19971.6	21855.1	16358.6
192	41804	158043	413239	20194.3	21969.5	16385.3
193	42009.4	159550	415958	20221.2	22082	16499.9
194	42261.6	160700	418854	20370.2	22179	16533.4
195	42498.7	161869	421069	20522.5	22327.1	16687.7
196	42759	162155	424847	20598.2	22428.4	16700.9
197	43013.3	163495	427619	20686.5	22554.7	16842.8
198	43223.6	163983	429727	20871.3	22682.3	16845
199	43496.1	165064	432708	20961.9	22839.1	16961.6
200	43774.5	166495	435208	21032.2	22958.7	16956.7
201	44039	167415	438133	21177	23107.9	16981.2
202	44254.3	168181	440965	21360.7	23196.6	17036.4
203	44528	169335	443638	21363.6	23350.8	17153
204	44804.1	169807	446490	21558.4	23472.9	17183.2
205	45064.2	171133	448749	21721.1	23612	17385.8
206	45324.5	172166	452284	21850	23700.4	17415.2
207	45556.8	172717	455405	21952	23873	17560.9
208	45810.1	174367	457781	22174.8	23959.8	17649.4
209	45993.9	174793	459575	22220.9	24119.5	17777.3
210	46256.4	175586	462896	22384.7	24201.3	17894.7
211	46565	176740	464212	22422.2	24338	18017.5
212	46692	177983	467329	22507.5	24510.4	18180.1
213	46988.6	178561	470618	22623.9	24572.9	18326.7
214	47211.4	179607	472164	22740.1	24743.3	18396.7
215	47527.8	180443	475221	22857.8	24816.9	18484.4
216	47740.5	181180	476943	23025.6	24951.3	18552.4
217	47996	181955	479594	23062.8	25087.3	18660.8
218	48258.2	183260	481692	23280.5	25207.1	18737.4
219	48536.9	183957	484797	23303.5	25341.9	18806.8
220	48773.6	184901	487591	23406.7	25443.9	18969.5
221	49033.9	185635	491025	23601.5	25604.6	19058.6
222	49230.5	187221	493057	23675.2	25727.4	19118.3
223	49502.4	187671	495640	23760.4	25828.7	19192.1
224	49765.1	188988	498356	23857.6	25995.4	19186
225	50022	189688	500756	23993.9	26084.2	19309.3
226	50159.2	190606	503048	24156.2	26240.7	19402.7
227	50435	191721	505314	24313.6	26374	19476.3
228	50721.3	191790	508303	24348	26471.6	19566.3
229	50830.3	193309	510307	24501.8	26663.5	19625.6
230	51135.8	194621	513428	24645.3	26792.2	19701.6
231	51384.8	195604	516441	24736.4	26929	19780.9
232	51590.8	195770	518634	24746.3	27036.1	19862.5
233	51872.8	197503	521436	24912	27135.3	19868.8
234	52135.5	198799	523936	25015.1	27276.9	19953.7
235	52322	198547	526746	25248.3	27365.3	20045.9
236	52580.6	199814	529170	25282.8	27530.2	20117.3
237	52961.7	201444	532174	25465.4	27660.7	20202.5
238	53165.1	201943	534088	25603.6	27813.7	20260.8
239	53366.9	202745	537176	25730.9	27921.8	20317.6
240	53577	204619	540015	25819.2	28069.4	20446
