# Supplementary material for: Cell-free expression of RNA encoded genes using MS2 replicase
Source: Nucleic Acids Res. 2019 Sep 30;47(20):10956–67. doi: 10.1093/nar/gkz817 (PMC6847885; doi:10.1093/nar/gkz817)
Supplement: gkz817_Supplemental_Files [file gkz817_supplemental_files.zip › Data Supplementary Figure 2.xlsx]

## Sheet: S2
β-gal
Full-length β-gal expression by MS2 RdTT: 70 nM MS2-rep / MS2-ddrep (+) RNA, 70 nM [lacZ-RBS2]MS2 (-) RNA, 6% (w/v) PEG 4000 and 50 µM FDG substrate.
	batch 1																		batch 2
min	MS2-rep	MS2-rep	MS2-rep	MS2-ddrep	MS2-ddrep	MS2-ddrep		MS2-rep Average	MS2-rep Average + STDEV	MS2-rep Average - STDEV	MS2-ddrep Average	MS2-ddrep Average + STDEV	MS2-ddrep Average - STDEV		MS2-rep STDEV	MS2-ddrep STDEV		min	MS2-rep	MS2-rep	MS2-rep	MS2-ddrep	MS2-ddrep	MS2-ddrep		MS2-rep Average	MS2-rep Average + STDEV	MS2-rep Average - STDEV	MS2-ddrep Average	MS2-ddrep Average + STDEV	MS2-ddrep Average - STDEV		MS2-rep STDEV	MS2-ddrep STDEV
1	3696.44	4041.82	2179.83	3612.06	4341.08	1989.31		3306.03	4296.52	2315.54	3314.15	4518	2110.3		990.489	1203.85		1	3477.06	3381.48	3607.43	25.1295	2130.17	2279.63		3488.66	3602.08	3375.23	1478.31	2739.02	217.602		113.423	1260.71
2	3879.62	4328.03	2333.71	3792.93	4623.11	2479.47		3513.78	4560.07	2467.5	3631.84	4712.69	2550.98		1046.28	1080.86		2	3611.72	3586.29	3906.36	-35.4984	2587.48	2596.75		3701.46	3879.36	3523.55	1716.24	3233.3	199.184		177.905	1517.06
3	4160.44	4538.98	2442.82	3993.19	4832.78	2664.58		3714.08	4831.17	2596.99	3830.18	4923.43	2736.93		1117.09	1093.25		3	3843.95	3847.07	4163.73	-102.747	2788.05	2754.16		3951.58	4135.32	3767.85	1813.15	3472.46	153.849		183.732	1659.3
4	4449.02	4767.75	2534.12	4201.65	5072.7	2797.18		3916.96	5125.1	2708.83	4023.84	5171.97	2875.71		1208.14	1148.13		4	4043.61	4100.88	4354.35	-69.9892	2980.11	2966.2		4166.28	4331.65	4000.91	1958.78	3715.75	201.8		165.371	1756.98
5	4709.3	5022.24	2685.4	4389.38	5257.79	2989.64		4138.98	5407.51	2870.45	4212.27	5356.67	3067.87		1268.53	1144.4		5	4317.69	4353.95	4584.13	31.1646	3179.82	3145.05		4418.59	4563.09	4274.09	2118.68	3926.6	310.755		144.503	1807.92
6	4962.97	5263.35	2819.64	4598.78	5448.32	3161.54		4348.66	5681.31	3016	4402.88	5558.79	3246.97		1332.66	1155.91		6	4539.29	4553.3	4812.73	108.486	3427.09	3353.68		4635.1	4789.09	4481.12	2296.42	4191.58	401.258		153.987	1895.16
7	5238.59	5502.26	2982.23	4822.55	5671.43	3333.7		4574.36	5959.47	3189.25	4609.23	5792.61	3425.85		1385.11	1183.38		7	4787.93	4798.11	5035.67	221.463	3613.54	3553.56		4873.91	5014.09	4733.72	2462.85	4404.19	521.521		140.185	1941.33
8	5466.74	5723.7	3128.57	5063.31	5926.08	3542.33		4773	6202.91	3343.1	4843.9	6050.83	3636.98		1429.91	1206.93		8	5030.32	5098.05	5281.91	325.755	3763.24	3737.48		5136.76	5266.94	5006.58	2608.83	4586.06	631.586		130.182	1977.24
9	5705.01	5975.26	3303.31	5251.38	6044.11	3716.45		4994.53	6465.38	3523.67	5003.98	6187.37	3820.59		1470.86	1183.39		9	5224.27	5295.07	5538.41	421.483	3991.69	3913.58		5352.58	5517.37	5187.8	2775.58	4814.67	736.499		164.78	2039.09
10	5943.75	6193.21	3443.58	5456.42	6310.06	3929.24		5193.52	6714.13	3672.91	5231.91	6438.09	4025.72		1520.61	1206.18		10	5447.65	5554.93	5737.07	543.032	4165.14	4131.91		5579.89	5726.2	5433.57	2946.69	5028.39	864.995		146.315	2081.7
11	6207.06	6416.24	3626.81	5640.64	6506.13	4124.8		5416.7	6970.32	3863.09	5423.86	6629.23	4218.48		1553.61	1205.38		11	5620.27	5790.03	5996.62	644.093	4390.63	4359.81		5802.31	5990.78	5613.83	3131.51	5285.73	977.289		188.472	2154.22
12	6374.25	6703.98	3809.08	5852.67	6700.15	4313.46		5629.1	7213.89	4044.32	5622.1	6832.04	4412.16		1584.78	1209.94		12	5835.91	6029.31	6258.08	751.464	4615.17	4537.36		6041.1	6252.43	5829.77	3301.33	5509.93	1092.74		211.33	2208.6
13	6643.88	6917.19	3971.44	6052.77	6913.52	4530.01		5844.17	7471.75	4216.59	5832.1	7039.08	4625.12		1627.58	1206.98		13	6105.27	6370.46	6551.07	835.936	4761.27	4747.89		6342.27	6566.5	6118.03	3448.37	5710.81	1185.92		224.236	2262.44
14	6901.15	7161.11	4183.64	6265.15	7170.43	4728.51		6081.97	7731.1	4432.84	6054.7	7289.19	4820.21		1649.13	1234.49		14	6347.65	6673.6	6902.36	939.934	4972.14	4950.9		6641.2	6919.97	6362.43	3620.99	5942.88	1299.1		278.77	2321.89
15	7206.33	7505.48	4421.62	6465.08	7279.41	4959.12		6377.81	8078.51	4677.11	6234.54	7411.74	5057.34		1700.7	1177.2		15	6682.12	6964.33	7248.04	1035.16	5224.1	5154.17		6964.83	7247.79	6681.87	3804.48	6203.03	1405.93		282.958	2398.55
16	7444.04	7785.84	4636.83	6670.37	7507.33	5171.67		6622.24	8350.12	4894.35	6449.79	7633.14	5266.44		1727.88	1183.35		16	6984.82	7434.96	7697.75	1140.59	5389.43	5358.3		7372.51	7733.05	7011.97	3962.77	6406.91	1518.64		360.543	2444.14
17	7751.92	8075.46	4873.89	6875.13	7705.27	5413.59		6900.42	8662.89	5137.95	6664.66	7824.91	5504.42		1762.47	1160.25		17	7399.73	7832.31	8157.32	1281.26	5586.51	5547.78		7796.45	8176.52	7416.38	4138.52	6613.04	1663.99		380.068	2474.53
18	8102.46	8434.02	5139.92	7082.75	7903.66	5626.86		7225.47	9039.2	5411.73	6871.09	8024.16	5718.03		1813.73	1153.06		18	7765.32	8257.92	8596	1371.08	5856.67	5779.92		8206.42	8624.14	7788.69	4335.89	6903.78	1768		417.727	2567.89
19	8428.92	8763.93	5444.22	7255.83	8137.4	5869.21		7545.69	9373.31	5718.07	7087.48	8230.9	5944.05		1827.62	1143.42		19	8225.29	8801.6	9165.38	1475.28	5987.14	5969.11		8730.75	9204.78	8256.73	4477.18	7076.91	1877.45		474.028	2599.73
20	8749.35	9134.39	5753.45	7426.04	8310.15	6091.73		7879.06	9729.94	6028.19	7275.97	8392.77	6159.18		1850.88	1116.8		20	8717.54	9250.01	9700.4	1621.32	6262.26	6112.84		9222.65	9714.65	8730.65	4665.47	7302.84	2028.1		492.002	2637.37
21	9144.39	9484.04	6062.74	7590.43	8495.78	6349.16		8230.39	10115.3	6345.48	7478.46	8556.14	6400.78		1884.91	1077.68		21	9205.32	9767.63	10332.5	1745.14	6477.35	6248.76		9768.49	10332.1	9204.89	4823.75	7492.35	2155.15		563.598	2668.6
22	9525.24	9832.04	6368.58	7768.78	8748.86	6570.13		8575.29	10492.5	6658.08	7695.92	8787.12	6604.73		1917.21	1091.19		22	9747.44	10281.8	10922.8	1880.91	6713.61	6422.01		10317.3	10905.8	9728.85	5005.51	7715.42	2295.6		588.475	2709.91
23	9920.1	10231	6695.23	7917.03	8936.04	6807.18		8948.79	10906.6	6990.97	7886.75	8951.5	6822		1957.82	1064.75		23	10340.9	10839.3	11572.4	1987.26	6935.95	6594.82		10917.6	11537	10298.1	5172.68	7936.6	2408.76		619.477	2763.92
24	10371.4	10622.8	7046.2	8087.35	9123.2	7074.21		9346.79	11343.1	7350.46	8094.92	9119.44	7070.41		1996.33	1024.52		24	10941.7	11479.7	12235.5	2116.76	7082.79	6763.51		11552.3	12202.2	10902.3	5321.02	8100.58	2541.46		649.939	2779.56
25	10802.5	11013.2	7400.27	8232.48	9299.19	7308.29		9738.68	11766.6	7710.82	8279.99	9276.29	7283.69		2027.87	996.301		25	11576.2	12093	12890.3	2215.2	7284.06	6942.88		12186.5	12848.5	11524.5	5480.71	8313.87	2647.56		662.011	2833.15
26	11234	11515.7	7756.55	8404.62	9451.02	7553.41		10168.7	12262.5	8074.98	8469.68	9420.16	7519.21		2093.76	950.477		26	12225.7	12753.1	13566.4	2384.78	7498.83	7069.22		12848.4	13523.8	12173	5650.94	8487.67	2814.22		675.404	2836.72
27	11695.1	11939.8	8075.07	8562.93	9635.14	7815.64		10570	12734.1	8405.86	8671.23	9585.81	7756.66		2164.12	914.572		27	12805.4	13370.3	14295.2	2496.26	7692.88	7222.95		13490.3	14242.5	12738.2	5804.03	8678.26	2929.79		752.153	2874.23
28	12165.7	12403.7	8418.17	8761.54	9768.85	8062.89		10995.9	13231.4	8760.34	8864.42	9722.05	8006.8		2235.51	857.624		28	13449.1	13874.2	15111.4	2638.12	8037.06	7398.58		14144.9	15008.5	13281.4	6024.59	8974.67	3074.5		863.557	2950.09
29	12655.3	12887	8816.89	8915.75	9978.52	8290.46		11453.1	13739	9167.13	9061.58	9915.01	8208.15		2285.93	853.428		29	14142.6	14713.2	15775.2	2820.74	8108.43	7522.51		14877	15705.5	14048.5	6150.56	9049.11	3252.01		828.539	2898.55
30	13148.1	13387	9182.99	9081.27	10111	8537.09		11906	14267.3	9544.79	9243.11	10042.4	8443.79		2361.24	799.315		30	14837.2	15394.3	16573.1	2915.99	8276.43	7708.71		15601.5	16487.8	14715.2	6300.38	9245.06	3355.7		886.306	2944.68
31	13634.8	13903.5	9531.37	9220.54	10249.9	8820.22		12356.6	14807	9906.19	9430.21	10167.7	8692.69		2450.39	737.519		31	15500.3	15904.7	17321.6	3079.1	8612.25	7867.61		16242.2	17198.6	15285.8	6519.65	9522.43	3516.88		956.404	3002.78
32	14178.3	14448.9	9920.7	9409.46	10405.7	9054.96		12849.3	15389.2	10309.5	9623.36	10323.6	8923.07		2539.86	700.289		32	16282.4	16630	18169	3216.12	8792.52	8010.89		17027.1	18031.1	16023.1	6673.18	9692.47	3653.88		1004.01	3019.3
33	14703.2	14983.6	10336.4	9580.64	10588.8	9279.54		13341.1	15947	10735.2	9816.34	10502.1	9130.6		2605.87	685.742		33	17025.3	17298.6	18887	3376.39	8998.87	8187.78		17736.9	18742.2	16731.6	6854.34	9893.52	3815.16		1005.3	3039.18
34	15289.2	15456.2	10742.3	9738.72	10812.9	9558.64		13829.2	16503.9	11154.5	10036.7	10714.9	9358.59		2674.67	678.162		34	17681.9	18176.1	19692	3513.66	9052.68	8373.61		18516.7	19564.1	17469.2	6979.98	10001	3958.92		1047.45	3021.07
35	15795.5	15967.6	11128	9896.99	11007.2	9780.04		14297.1	17042.9	11551.2	10228.1	10905.3	9550.82		2745.81	677.253		35	18408	18782.9	20502.9	3693.67	9299.75	8498.08		19231.2	20348.3	18114.1	7163.83	10195.7	4131.97		1117.11	3031.86
36	16365.8	16540.5	11521	10076.9	11137.7	10013.6		14809.1	17658.1	11960.2	10409.4	11040.9	9777.88		2848.95	631.501		36	19162.9	19580.4	21299.4	3839.37	9426.17	8650.33		20014.2	21146.7	18881.8	7305.29	10331.8	4278.75		1132.41	3026.54
37	16883.9	17062	11910.6	10226.6	11293.9	10241.2		15285.5	18209.6	12361.4	10587.3	11199.3	9975.24		2924.08	612.026		37	19838.7	20168.3	22063.4	4036.22	9690.34	8814.48		20690.1	21890.8	19489.5	7513.68	10556.9	4470.44		1200.65	3043.24
38	17466.7	17648.3	12294.8	10387.7	11471.1	10470.8		15803.2	18843	12763.4	10776.5	11379.5	10173.6		3039.8	602.934		38	20594.3	20862.1	22995.7	4184.7	9902.16	8983.91		21484	22800	20168	7690.26	10760.7	4619.83		1316	3070.42
39	18054.2	18144.1	12776.8	10553.2	11656.5	10716.1		16325	19398.2	13251.8	10975.3	11570.8	10379.7		3073.19	595.568		39	21332.8	21752.8	23827	4379.37	9960.39	9127.73		22304.2	23639.6	20968.8	7822.49	10833.3	4811.74		1335.43	3010.76
40	18622.7	18748.1	13208.5	10766.4	11825.2	10886.8		16859.7	20022.4	13697	11159.5	11739.2	10579.8		3162.72	579.695		40	22023.5	22558.9	24616	4606.16	10104.5	9304.25		23066.1	24434.8	21697.5	8004.98	10975.5	5034.44		1368.64	2970.53
41	19210.4	19272.2	13580.5	10913.7	11986.5	11114		17354.4	20622.7	14086	11338.1	11908.5	10767.6		3268.39	570.402		41	22797.7	23324.4	25439	4831.63	10257.7	9461.25		23853.7	25251.6	22455.8	8183.53	11113.5	5253.52		1397.91	2930.01
42	19764.7	19797.3	14004.6	11074.1	12215	11337.4		17855.5	21190.5	14520.5	11542.2	12139.6	10944.8		3335.03	597.404		42	23535.3	23971.4	26288	5122	10468	9624.16		24598.2	26077.8	23118.7	8404.71	11278.8	5530.66		1479.56	2874.04
43	20311	20342.9	14429.8	11245.6	12433.4	11519.1		18361.2	21766	14956.4	11732.7	12354.8	11110.6		3404.78	622.067		43	24358.6	24748.6	27075.2	5438.35	10626.7	9776.07		25394.1	26863	23925.3	8613.72	11396.4	5831.07		1468.84	2782.65
44	20898	21000.7	14867.8	11396.8	12476.5	11745		18922.2	22433.7	15410.6	11872.8	12423.8	11321.7		3511.55	551.05		44	25070.5	25518.5	27977.1	5747.7	10784.9	9920.26		26188.7	27753.7	24623.8	8817.63	11511.2	6124.07		1564.94	2693.57
45	21531.8	21484.1	15307.9	11580.9	12722.3	11920.4		19441.3	23021	15861.6	12074.5	12660.6	11488.4		3579.69	586.087		45	25787	26170.5	28773.4	6040.15	10973.8	10108.4		26910.3	28535.2	25285.4	9040.78	11675.2	6406.37		1624.87	2634.41
46	22035.7	22115.8	15799.3	11723.4	12829.9	12088.5		19983.6	23607.5	16359.7	12213.9	12777.8	11650.1		3623.94	563.838		46	26475.5	26972.7	29478.7	6269.01	11137.2	10264.7		27642.3	29252	26032.6	9223.64	11819.3	6627.94		1609.67	2595.7
47	22730.1	22606.2	16265.7	11920.3	13098.9	12325.2		20534	24231	16837	12448.1	13047	11849.3		3697	598.847		47	27374.2	27693.6	30401.2	6456.52	11327.8	10448.4		28489.7	30152.8	26826.5	9410.92	12007	6814.83		1663.15	2596.09
48	23240.7	23156.6	16756.4	12104	13294.8	12522.5		21051.2	24770.9	17331.6	12640.4	13244.5	12036.4		3719.66	604.069		48	28141.2	28456	31279.2	6660.62	11482.1	10559.6		29292.1	31020.2	27564.1	9567.42	12126.7	7008.15		1728.04	2559.28
49	23899.1	23733.6	17205.2	12300.5	13420.8	12716		21612.6	25430.5	17794.7	12812.4	13378.7	12246.1		3817.89	566.31		49	28877.7	29151.2	32065.2	6828.03	11685	10754.3		30031.3	31798	28264.7	9755.78	12333.6	7177.92		1766.66	2577.86
50	24364.8	24377.9	17619	12420.3	13530.1	12926.6		22120.6	26019.1	18222.1	12959	13514.6	12403.4		3898.52	555.598		50	29545.5	29766.1	32985.8	7067.64	11953.7	10910.9		30765.8	32691.5	28840.1	9977.41	12550.7	7404.1		1925.72	2573.31
51	24991.6	24928.7	18069.9	12602.5	13735.9	13117.5		22663.4	26641.6	18685.2	13152	13719.4	12584.5		3978.2	567.475		51	30321.7	30446.6	33773.8	7264.2	12156.3	11069.1		31514	33472	29556	10163.2	12732	7594.42		1958.01	2568.79
52	25683.6	25491.3	18546.6	12809.3	13936.8	13336.6		23240.5	27306.7	19174.3	13360.9	13925	12796.8		4066.22	564.113		52	31224	31005	34592	7427.73	12378.5	11227.1		32273.7	34284.4	30263	10344.4	12935.2	7753.72		2010.71	2590.72
53	26244.1	26165.1	19003.9	13010.3	13990.7	13534.4		23804.4	27961.9	19646.9	13511.8	14002.4	13021.2		4157.5	490.602		53	31993.6	31843.6	35533	7651.84	12521.2	11437.5		33123.4	35211.5	31035.3	10536.8	13093.4	7980.28		2088.12	2556.56
54	26844.1	26604.1	19445.6	13190.1	14316.7	13684.6		24297.9	28501.8	20093.9	13730.5	14295.2	13165.8		4203.95	564.699		54	32684.4	32789.4	36215.4	7839.13	12568.4	11579.6		33896.4	35905.4	31887.4	10662.4	13156.9	8167.88		2009	2494.51
55	27323.2	27201.6	19862.3	13321.2	14400.5	13875.8		24795.7	29068.6	20522.8	13865.8	14405.6	13326.1		4272.89	539.741		55	33201.4	33380.9	37085.4	8056.32	12853.2	11681.2		34555.9	36748.4	32363.5	10863.6	13364.3	8362.79		2192.45	2500.77
56	27974.2	27783.1	20275.4	13474.2	14571.4	14068.4		25344.2	29735	20953.4	14038	14587.2	13488.8		4390.79	549.224		56	34017.6	33941	37952.4	8224.92	13075.7	11898.1		35303.7	37597.9	33009.5	11066.2	13596.4	8536.13		2294.21	2530.12
57	28503.6	28287.9	20764.5	13627.4	14799	14285.3		25852	30259.2	21444.8	14237.2	14824.5	13650		4407.19	587.268		57	34844.7	35052.3	38654.7	8406.5	13072.8	12021.6		36183.9	38326.2	34041.6	11167	13614.7	8719.23		2142.3	2447.73
58	29134.2	28844.4	21174	13778.8	15033.3	14439.2		26384.2	30898.7	21869.7	14417.1	15044.6	13789.6		4514.5	627.527		58	35614.3	35732.5	39420.9	8597.34	13273.1	12224.1		36922.5	39087	34758.1	11364.9	13818.3	8911.4		2164.44	2453.47
59	29751.8	29475.6	21588.5	13989.9	15132.7	14612.1		26938.7	31574.1	22303.2	14578.2	15150.4	14006.1		4635.43	572.175		59	36317.7	36488	40341.4	8755.58	13418.4	12370.4		37715.7	39991.3	35440.2	11514.8	13961.1	9068.47		2275.55	2446.31
60	30323.5	30065	22041.6	14182.7	15266.4	14863.5		27476.7	32185.4	22768	14770.9	15318.6	14223.1		4708.73	547.746		60	37096.3	36832.9	41159.5	8970.16	13803.8	12575		38362.9	40788.4	35937.4	11783	14295.2	9270.72		2425.5	2512.25
61	30902.1	30579.7	22483.7	14374.2	15526.4	15014.1		27988.5	32758.5	23218.5	14971.6	15548.8	14394.3		4770.01	577.288		61	37835.4	38042.2	42004.5	9178	13770	12692.9		39294	41643.7	36944.4	11880.3	14281.8	9478.87		2349.63	2401.44
62	31430.6	31205.4	22843.7	14520.2	15630.1	15191.1		28493.2	33387.1	23599.3	15113.8	15672.8	14554.9		4893.9	558.959		62	38534.4	38401.3	42775.3	9407.62	14109.5	12915.4		39903.7	42391.5	37415.9	12144.2	14588.2	9700.2		2487.79	2444
63	32098.6	31707.6	23309.2	14702.4	15848.4	15395.9		29038.5	34004	24073	15315.6	15892.8	14738.4		4965.53	577.168		63	39454	39441.8	43676.9	9566.68	14136.5	13070		40857.6	43299.2	38416	12257.8	14648.5	9866.98		2441.62	2390.77
64	32636.9	32340.9	23712.1	14876.2	15909.5	15540.6		29563.3	34632.7	24493.8	15442.1	15965.8	14918.5		5069.46	523.656		64	40071.3	40194.4	44507.5	9769.51	14322.2	13218.6		41591.1	44117.5	39064.6	12436.8	14811.7	10061.9		2526.42	2374.9
65	33238.9	32929.7	24136.1	15077.6	16142.9	15758.4		30101.6	35270.1	24933	15659.6	16199.1	15120.1		5168.54	539.494		65	40850.2	40563.4	45328.8	9997.74	14676	13409.1		42247.5	44919.9	39575.1	12694.3	15114	10274.6		2672.4	2419.68
66	33767.8	33462	24571.2	15251.9	16360.5	15929.4		30600.3	35824	25376.7	15847.3	16406.1	15288.4		5223.64	558.86		66	41503.4	41296.8	46135	10216.9	14828.7	13518.7		42978.4	45714	40242.8	12854.8	15231.3	10478.3		2735.63	2376.52
67	34420.3	33981.2	24908.2	15439.3	16529	16155.3		31103.2	36472.8	25733.6	16041.2	16594.9	15487.5		5369.57	553.726		67	42389.4	41928.5	46851.4	10365.6	15056.5	13717.5		43723.1	46442.1	41004.1	13046.5	15462.9	10630.2		2718.99	2416.34
68	34950	34644.6	25256.8	15579.2	16671.8	16291.4		31617.2	37127.5	26106.8	16180.8	16735.5	15626.1		5510.33	554.656		68	42971.1	42561.1	47726.8	10594.7	15253.3	13930.8		44419.7	47291	41548.3	13259.6	15660.4	10858.9		2871.38	2400.74
69	35477.5	35159	25761.5	15708.5	16872.3	16470.1		32132.7	37652.5	26612.8	16350.3	16941.4	15759.2		5519.87	591.062		69	43559.8	43442.1	48513.7	10819.5	15379.8	14036.8		45171.9	48066.6	42277.2	13412	15755.5	11068.6		2894.72	2343.45
70	36136.2	35735.2	26082.3	15927.3	17032	16666.5		32651.2	38343.6	26958.8	16541.9	17104.7	15979.2		5692.4	562.759		70	44460.6	44041.6	49241.3	11018.3	15590.6	14212.4		45914.5	48803.2	43025.8	13607.1	15952.6	11261.6		2888.72	2345.47
71	36742.3	36307.5	26509	16134.9	17162	16895.1		33186.3	38973.1	27399.5	16730.6	17263.5	16197.7		5786.8	532.903		71	45212.8	45254.7	50021.1	11213.8	15583.9	14389.4		46829.5	49593.6	44065.5	13729	15987.7	11470.4		2764.03	2258.68
72	37169	36897.6	26900	16249.7	17352.6	17069		33655.5	39507.5	27803.5	16890.5	17463.2	16317.7		5852.01	572.718		72	45850.4	45379.9	50763.4	11429.5	15996.4	14563.6		47331.2	50312.9	44349.6	13996.5	16332.2	11660.8		2981.63	2335.66
73	37799.7	37435	27349.6	16447.2	17540.6	17255		34194.8	40125.7	28263.8	17080.9	17648	16513.8		5930.92	567.095		73	46548.4	46256.7	51757.6	11684.5	16104.4	14718.8		48187.5	51282.7	45092.4	14169.2	16429.9	11908.6		3095.18	2260.66
74	38359.1	38047.5	27794.6	16627.4	17676.5	17425.8		34733.7	40745.2	28722.2	17243.2	17791.1	16695.4		6011.49	547.823		74	47384.3	47309.3	52355.9	11850.9	16133.7	14903.9		49016.5	51908.8	46124.2	14296.2	16501.3	12091		2892.26	2205.14
75	38943.1	38538	28197.9	16796.2	17910.4	17635.9		35226.3	41316.5	29136.1	17447.5	18028	16867		6090.19	580.503		75	48086.4	47909.1	53126.6	12076.9	16352.5	15055.8		49707.4	52669.9	46744.9	14495	16687.3	12302.8		2962.46	2192.26
76	39533.1	39036.4	28630.6	16981.9	18146.8	17833.2		35733.4	41889.5	29577.2	17654	18256.7	17051.2		6156.18	602.741		76	48870.6	48669	54094.2	12264.2	16513.1	15210.3		50544.6	53620.3	47468.9	14662.5	16839.3	12485.8		3075.67	2176.78
77	40126.7	39575.1	28904	17162.2	18310.8	17975.6		36202	42528.1	29875.8	17816.2	18406.8	17225.5		6326.19	590.644		77	49605.4	49378.7	54753.1	12506	16689.1	15439.5		51245.7	54285.3	48206.1	14878.2	17025.5	12730.9		3039.61	2147.32
78	40718.4	40139.9	29340	17312	18510.5	18200.2		36732.8	43141.6	30323.9	18007.6	18629.6	17385.5		6408.81	622.034		78	50285.8	49633.9	55711.9	12706.8	17083.9	15575.8		51877.2	55214.1	48540.3	15122.2	17345.7	12898.7		3336.94	2223.5
79	41100.7	40714.9	29796	17413.9	18635.4	18380.6		37203.8	43622.2	30785.5	18143.3	18787.7	17498.9		6418.31	644.394		79	50806.4	50830.5	56350.5	12917.5	17052.9	15719.6		52662.5	55856.4	49468.5	15230	17340.7	13119.3		3193.96	2110.73
80	41824.2	41308.8	30084	17724	18833.5	18549.1		37739	44373.4	31104.5	18368.9	18945.2	17792.5		6634.44	576.332		80	51660.5	51429.5	57261	13109	17258.2	15931		53450.4	56752.5	50148.2	15432.7	17551.8	13313.7		3302.16	2119.03
81	42336.2	41951.1	30562	17841.6	18888	18769		38283.1	44972.6	31593.6	18499.5	19072.4	17926.7		6689.46	572.869		81	52390.8	51890.2	58021.1	13373.8	17602.4	16074.7		54100.7	57505.1	50696.3	15683.6	17824.9	13542.4		3404.4	2141.24
82	42944.2	42428.3	31000.2	18062	19186.5	18976.4		38790.9	45542.8	32039	18741.6	19339.5	18143.7		6751.88	597.914		82	53184.3	52613.7	58796	13537.5	17777.9	16265.8		54864.7	58281.2	51448.1	15860.4	18009.4	13711.3		3416.55	2149.07
83	43433.9	42955.3	31444	18203.1	19297.7	19109.8		39277.7	46066.2	32489.3	18870.2	19455.5	18284.9		6788.42	585.333		83	53777.4	53826.5	59610.9	13805.6	17679.5	16372.7		55738.2	59092.2	52384.3	15952.6	17923.4	13981.8		3353.91	1970.82
84	44069	43558.6	31777.5	18427.8	19498.7	19335.3		39801.7	46755.6	32847.9	19087.3	19664.2	18510.3		6953.85	576.918		84	54532.1	53900.6	60484	14003.4	18168.6	16593.1		56305.6	59938	52673.2	16255	18358.1	14151.9		3632.4	2103.1
85	44667	44138.9	32214.9	18654.4	19644.2	19541.5		40340.3	47382	33298.5	19280	19824.2	18735.8		7041.76	544.198		85	55376.3	54587.2	61258.9	14233.8	18314.7	16794.4		57074.1	60719.7	53428.6	16447.6	18510	14385.2		3645.52	2062.41
86	45143.7	44611.7	32561.1	18785	19870.7	19722.7		40772.2	47888.2	33656.2	19459.5	20048.3	18870.7		7115.96	588.759		86	55975.5	55222.7	61796.4	14475.8	18548	16928.5		57664.9	61262.6	54067.1	16650.8	18701	14600.5		3597.78	2050.24
87	45862.7	45059.8	33123.6	19028.5	20154.5	19949.8		41348.7	48483.1	34214.2	19710.9	20310.8	19111.1		7134.46	599.809		87	56915.4	56637.7	62872.5	14618.6	18425.4	17084.5		58808.5	62330.8	55286.3	16709.5	18640.4	14778.6		3522.25	1930.87
88	46366.1	45700.5	33345.7	19225	20266.7	20099.5		41804.1	49136.9	34471.3	19863.7	20423.2	19304.3		7332.76	559.467		88	57506	56623.6	63491.3	14881.1	18905.4	17292.7		59207	62943.4	55470.5	17026.4	19051.7	15001.1		3736.45	2025.3
89	46871.6	46225.4	33889.5	19382.5	20403.5	20347.4		42328.8	49644.7	35013	20044.5	20618.4	19470.5		7315.85	573.976		89	58165.2	57853.6	64206.4	15103.4	18871.4	17443.9		60075.1	63656.3	56493.9	17139.6	19041.9	15237.2		3581.22	1902.32
90	47522.9	46774.9	34324.4	19594.9	20547.2	20551.4		42874.1	50287.7	35460.4	20231.2	20782.2	19680.1		7413.65	551.056		90	58880.8	58711.8	64929.4	15318.1	18996.9	17624.9		60840.6	64382.6	57298.7	17313.3	19172.4	15454.2		3541.93	1859.07
91	47987.6	47403.9	34654.4	19744.6	20761.9	20715.3		43348.6	50883.7	35813.6	20407.3	20981.6	19832.9		7535.06	574.338		91	59450.6	58893.1	65871.7	15549.8	19391.5	17790.4		61405.1	65283.3	57527	17577.2	19506.9	15647.5		3878.18	1929.68
92	48598.6	47961.9	35112.3	19952.5	20924.3	20946.7		43891	51500.2	36281.8	20607.8	21175.4	20040.2		7609.2	567.642		92	60183.5	59960.6	66580.9	15759	19410.7	17944.8		62241.7	66001.2	58482.1	17704.8	19542.5	15867.2		3759.57	1837.65
93	49156.5	48451.5	35412.7	20156.7	21148.5	21097.7		44340.2	52079.7	36600.7	20800.9	21359.5	20242.4		7739.5	558.524		93	60921.2	60208.4	67477.9	15975.6	19787.2	18104.5		62869.2	66876.4	58862	17955.8	19865.9	16045.6		4007.18	1910.15
94	49753.9	48957.3	35917.8	20332	21348.9	21345.5		44876.3	52644.8	37107.8	21008.8	21594.9	20422.7		7768.53	586.099		94	61608.9	60934.4	68309.2	16220.6	20010	18329.7		63617.5	67694.6	59540.4	18186.8	20085.5	16288		4077.1	1898.75
95	50243	49528.7	36263.8	20518.4	21509.2	21552		45345.2	53217.9	37472.4	21193.2	21778	20608.4		7872.78	584.793		95	62289.3	61558.3	68960	16496.4	20182.3	18482.6		64269.2	68348	60190.4	18387.1	20231.9	16542.3		4078.79	1844.81
96	50890.2	49941	36740.1	20725.6	21777.1	21717		45857.1	53766.9	37947.3	21406.6	21997	20816.1		7909.8	590.458		96	63030.8	62716.6	69818.4	16674.8	20177.3	18637.2		65188.6	69201.2	61175.9	18496.5	20252	16741		4012.64	1755.49
97	51477.5	50544.8	37083.9	20892	21899.9	21968.3		46368.7	54423.1	38314.3	21586.8	22189.4	20984.1		8054.41	602.623		97	63795.3	62661.4	70575.6	16915.2	20672.7	18839.7		65677.4	69957.1	61397.7	18809.2	20688.2	16930.2		4279.69	1878.95
98	51998.2	51152.1	37517.5	21109.2	22084	22138.7		46889.3	55016.4	38762.1	21777.3	22356.5	21198		8127.18	579.252		98	64368.9	63464.3	71429.8	17177.2	20792.7	19015.7		66421	70782.3	62059.7	18995.2	20803.1	17187.4		4361.28	1807.83
99	52568.8	51708.7	37956.8	21305.1	22173.2	22327.3		47411.4	55610.7	39212.2	21935.2	22486.3	21384.1		8199.24	551.127		99	65077.6	64767.7	72082.8	17371.5	20739.1	19184.9		67309.4	71446.2	63172.6	19098.5	20783.9	17413.1		4136.83	1685.42
100	52978.9	52083.6	38339.1	21491.8	22543.8	22532.1		47800.5	56006.6	39594.4	22189.3	22793.3	21585.3		8206.09	604.019		100	65819.7	64891	72946.1	17606.3	21122.5	19342.8		67885.6	72292.7	63478.5	19357.2	21115.4	17599.1		4407.06	1758.16
101	53578.2	52662.2	38720	21671.4	22701.8	22712.2		48320.1	56646.7	39993.6	22361.8	22959.8	21763.9		8326.55	597.961		101	66678.1	65537.5	73457.1	17840.3	21351.9	19515.8		68557.6	72838.9	64276.3	19569.3	21325.8	17812.9		4281.31	1756.43
102	54181.8	53266.5	39073.9	21848.7	22828.1	22851.1		48840.7	57311.4	40370	22509.3	23081.5	21937		8470.69	572.249		102	67379	66758.3	74166.2	18011.7	21332	19661.5		69434.5	73544	65325	19668.4	21328.6	18008.2		4109.51	1660.17
103	54670.9	53670.4	39429.4	22006.2	23114.9	23077.6		49256.9	57782.5	40731.3	22732.9	23362.5	22103.3		8525.56	629.645		103	68089	67338.5	75111	18264.3	21542	19886.1		70179.5	74466.8	65892.2	19897.5	21536.3	18258.6		4287.28	1638.86
104	55261.2	54312.8	39829.5	22128.3	23200.5	23296.9		49801.2	58449.9	41152.5	22875.2	23523.9	22226.5		8648.7	648.662		104	68680.6	68141.7	75758.4	18519.4	21701.9	20035.5		70860.2	75110.7	66609.8	20085.6	21677.4	18493.8		4250.49	1591.81
105	55815.6	54873	40122.8	22333.6	23329.2	23447		50270.5	59071.3	41469.7	23036.6	23648.3	22424.9		8800.81	611.695		105	69457.9	68179.7	76555.4	18760.9	22169.9	20242.9		71397.7	75909.9	66885.4	20391.2	22100.6	18681.9		4512.24	1709.36
106	56350.1	55381.1	40579.1	22572	23563.1	23681.5		50770.1	59609.1	41931.2	23272.2	23881.5	22662.9		8838.97	609.298		106	70187.2	68844.5	77261.7	18994.5	22354.1	20395.1		72097.8	76620	67575.6	20581.2	22268.8	18893.7		4522.18	1687.51
107	56879.3	55828.9	41017.9	22763.6	23825.9	23917.3		51242	60112	42372.1	23502.3	24143.6	22860.9		8869.95	641.341		107	71009.7	69429.1	78033.8	19216.4	22559.4	20569.3		72824.2	77404.6	68243.8	20781.7	22463.3	19100.2		4580.35	1681.58
108	57368.2	56514.2	41316	22943.2	23914.7	24045.9		51732.8	60764.1	42701.4	23634.6	24237	23032.3		9031.32	602.349		108	71448.3	70467.9	79058.5	19496.6	22644.8	20782.2		73658.2	78360.6	68955.8	20974.5	22557.4	19391.6		4702.4	1582.92
109	57952.2	56849.2	41728.3	23073.9	24208.1	24247.8		52176.6	61241.8	43111.3	23843.3	24509.8	23176.7		9065.25	666.569		109	72328.2	71504.9	79777.8	19649.6	22626.3	20970.4		74537	79094.3	69979.6	21082.1	22573.6	19590.6		4557.33	1491.51
110	58411.8	57476.8	42043.6	23276.9	24285.5	24422.7		52644.1	61836.3	43451.9	23995	24620.7	23369.3		9192.2	625.695		110	72736.8	72423.4	80396.6	19980.7	22783.8	21121.3		75185.6	79701.1	70670.1	21295.3	22704.9	19885.7		4515.55	1409.61
111	58990.1	57946.4	42474.6	23462.1	24572	24661.5		53137	62385.7	43888.3	24231.9	24900	23563.7		9248.69	668.15		111	73682.1	72199.9	81203.6	20185.7	23271	21290		75695.2	80522.8	70867.6	21582.2	23145.5	20019		4827.61	1563.25
112	59571.9	58519.4	42850.1	23667.7	24821	24792.4		53647.1	63012.5	44281.8	24427	25084.8	23769.3		9365.33	657.752		112	73963.6	73119.1	82020.7	20462.4	23401.3	21494.3		76367.8	81281.5	71454	21786	23277	20295		4913.75	1491
113	60015.5	59023.6	43161.2	23813.3	24970.4	25010.7		54066.7	63524.2	44609.2	24598.1	25278.1	23918.2		9457.5	679.992		113	74817.2	73514.4	82580.5	20693.2	23650.3	21623		76970.7	81872.4	72069.1	21988.8	23500.9	20476.7		4901.66	1512.13
114	60541	59408.3	43687	24011.5	25114.9	25257.9		54545.4	63966.1	45124.7	24794.8	25476.9	24112.7		9420.7	682.084		114	75408.7	75316.9	83815.2	20872.4	23411.1	21833.7		78180.2	83060.5	73300	22039	23320.8	20757.3		4880.23	1281.78
115	61113.5	60200	44081.4	24211.7	25203.6	25480.1		55131.6	64712.3	45550.9	24965.1	25632.1	24298.1		9580.7	666.996		115	76317.9	75654	84250.3	21180.1	23754.1	22071.1		78740.8	83523.7	73957.8	22335.1	23642.2	21027.9		4782.95	1307.15
116	61641.2	60737.9	44315.1	24455.4	25449.8	25648.9		55564.7	65317.6	45811.8	25184.7	25824.1	24545.3		9752.89	639.4		116	76994.1	75633.9	85199.2	21435.9	24254.8	22201.9		79275.7	84450.5	74100.9	22630.9	24088.4	21173.3		5174.78	1457.54
117	62277	61323.7	44599.6	24623.1	25604.9	25828.1		56066.7	66009	46124.5	25352	25993.1	24711		9942.26	641.038		117	77512.4	76229.3	85723.4	21589	24433.1	22383.5		79821.7	84972.8	74670.6	22801.8	24269.3	21334.4		5151.12	1467.48
118	62719.4	61629	45093.9	24808.2	25925.9	26036.8		56480.7	66357.1	46604.4	25590.3	26269.9	24910.7		9876.37	679.589		118	78354.4	76912.7	86361.2	21886.7	24650.2	22531.9		80542.8	85633	75452.6	23023	24468.7	21577.3		5090.23	1445.71
119	63166.8	62187.4	45562.5	24975.3	26057.6	26278.5		56972.2	66865.5	47079	25770.5	26467.9	25073		9893.23	697.439		119	79027.2	78430.8	87240.2	22163.8	24480.7	22743.6		81566.1	86489.1	76643.1	23129.3	24335	21923.7		4922.99	1205.69
120	63756.1	62795.5	45732.1	25212.1	26188.5	26443.4		57427.9	67568.1	47287.6	25948	26597.9	25298.1		10140.3	649.926		120	80038	77892.5	87939	22392.6	25141.2	22884.3		81956.5	87247.4	76665.6	23472.7	24938.4	22007		5290.87	1465.72
121	64217	63154.4	46313.1	25347.2	26469.2	26640.8		57894.8	67939	47850.7	26152.4	26855	25449.8		10044.1	702.611		121	80299.8	79722.2	88669.4	22602.8	24909.6	23064.1		82897.2	87904.4	77889.9	23525.5	24746.2	22304.9		5007.28	1220.65
122	64779.2	63661.8	46641.6	25574.4	26746.8	26919.4		58360.9	68525.4	48196.4	26413.5	27145.3	25681.8		10164.5	731.788		122	81048.7	79141	89607.1	22862	25534.6	23289.6		83265.6	88839.7	77691.5	23895.4	25331	22459.8		5574.1	1435.6
123	65321.8	64149.4	46928.7	25763.5	26908.5	27069.9		58800	69097.5	48502.5	26580.6	27292.9	25868.4		10297.5	712.238		123	81725.9	79735.3	90365.8	23041.1	25744	23488.3		83942.3	89593.6	78291.1	24091.1	25539.9	22642.3		5651.23	1448.77
124	65873.9	64675.2	47560.4	26026.9	27145.3	27289.2		59369.8	69614.6	49125	26820.4	27511.4	26129.5		10244.8	690.96		124	82735.9	81670.6	91138	23323.4	25479.1	23615.2		85181.5	90367.4	79995.6	24139.2	25308.7	22969.7		5185.92	1169.49
125	66462.5	65213.2	47927.2	26261.1	27312.9	27569.8		59867.7	70227.2	49508.1	27047.9	27741.3	26354.5		10359.6	693.415		125	83420.8	81351.7	91684.4	23540	26064.7	23777.4		85485.6	90952.7	80018.5	24460.7	25854.8	23066.6		5467.06	1394.13
126	67123	65791.7	48395.5	26370.2	27373.2	27730.8		60436.7	70886	49987.5	27158.1	27863.4	26452.8		10449.2	705.31		126	83874	82998.7	92634.3	23761.2	25879.1	23964.5		86502.3	91830.8	81173.9	24534.9	25703.4	23366.4		5328.44	1168.51
127	67508.5	66187.2	48677.6	26642.5	27685	27959.5		60791.1	71302.5	50279.7	27429	28123.8	26734.2		10511.4	694.816		127	84824.6	82489	93478.4	24008.3	26483.4	24208.4		86930.6	92720.1	81141.2	24900	26274.9	23525.1		5789.49	1374.92
128	68001.1	66951	49028.3	26817.5	27712.3	28152.1		61326.8	71990.6	50663	27560.6	28240.7	26880.5		10663.8	680.112		128	85391.9	83463.8	94094.8	24292.7	26638.6	24316.6		87650.2	93314	81986.3	25082.6	26430.2	23735		5663.89	1347.6
129	68541.9	67379.2	49532.4	26994.6	28004.4	28327.8		61817.8	72473.2	51162.4	27775.6	28471.1	27080.1		10655.4	695.452		129	86013.9	84280.1	94903	24476.8	26738.9	24524.8		88399	94098	82700	25246.9	26539.2	23954.5		5698.96	1292.35
130	69075.2	67855.2	49958.8	27224.4	28201.7	28558.3		62296.4	72998.5	51594.3	27994.8	28685.4	27304.2		10702.1	690.62		130	86576.1	84937.4	95676.6	24647.6	26916.7	24698.8		89063.4	94848.9	83277.9	25421.1	26716.6	24125.5		5785.52	1295.54
131	69686.2	68444	50201.4	27422.7	28398.5	28710.1		62777.2	73685.9	51868.5	28177.1	28848.7	27505.4		10908.7	671.651		131	87361.4	85256.3	96213.6	24917.5	27216.2	24938.1		89610.4	95425	83795.8	25690.6	27011.8	24369.3		5814.57	1321.24
132	70297.3	68757.7	50674.9	27603.4	28597.2	28953.9		63243.3	74155	52331.5	28384.8	29084.6	27685		10911.7	699.829		132	88173	87078.7	97092.7	25053.1	27032.9	25005.1		90781.5	96274.5	85288.5	25697.1	26854.2	24539.9		5493.01	1157.15
133	70705.5	69391.6	51113.2	27756.5	28789.7	29119.4		63736.7	74688.8	52784.7	28555.2	29266.2	27844.2		10952.1	711.041		133	88857.8	87527.2	97761.4	25278.7	27287.7	25206.6		91382.1	96946.7	85817.6	25924.4	27105.6	24743.1		5564.5	1181.26
134	71283.2	69851.8	51520.1	27973.8	28958	29386.5		64218.4	75238.6	53198.1	28772.8	29497.1	28048.5		11020.2	724.314		134	89741.2	88437.8	98623.9	25534.9	27376	25430.7		92267.6	97810.8	86724.5	26113.9	27208.1	25019.6		5543.15	1094.28
135	71747.9	70586.1	51694.4	28167.3	29136.7	29606.6		64676.1	75933.7	53418.6	28970.2	29704.2	28236.3		11257.5	733.957		135	90231.3	87802.6	99142.5	25750.9	28054.4	25553.9		92392.2	98363	86421.4	26453.1	27843.4	25062.8		5970.78	1390.3
136	72324.2	70875.7	52115.7	28377.3	29467.3	29696.9		65105.2	76377.7	53832.6	29180.5	29885.5	28475.5		11272.6	704.983		136	90527.7	88753	99816.1	25945	28166.4	25738		93032.3	98973.9	87090.7	26616.4	27962.7	25270.2		5941.58	1346.25
137	72882.3	71619.9	52419.5	28544.6	29531.7	29933.7		65640.6	77107.7	54173.4	29336.6	30051.5	28621.8		11467.1	714.813		137	91462.8	89253.3	100547	26173.1	28375.3	25925.5		93754.4	99739.9	87768.9	26824.6	28173.2	25476.1		5985.54	1348.59
138	73325.6	72013.4	52820.4	28717.4	29784.7	30069.3		66053.1	77531.8	54574.5	29523.8	30236.5	28811.1		11478.6	712.675		138	92138.5	89946.6	101437	26352.9	28557.1	26132.4		94507.3	100608	88407	27014.1	28354.9	25673.3		6100.33	1340.81
139	73879.5	72580.5	53285.3	28925.1	29814.8	30329.7		66581.8	78115.2	55048.4	29689.9	30400.5	28979.3		11533.4	710.582		139	92695.7	91886.7	102082	26614.1	28317.3	26287.2		95554.7	101222	89887.6	27072.9	28162.9	25982.8		5667.07	1090.07
140	74491.5	73174.5	53674.7	29084.5	30033.2	30578.7		67113.5	78770.6	55456.5	29898.8	30654.9	29142.7		11657	756.135		140	93428.1	92116.5	102681	26803.5	28611.2	26456.8		96075.1	101833	90317.1	27290.5	28447.3	26133.7		5757.98	1156.81
141	74950.6	73622.9	54098.3	29348.6	30366.2	30777.4		67557.3	79232	55882.6	30164.1	30899.6	29428.5		11674.7	735.533		141	94095.5	91892.6	103561	27036	29203.4	26671.1		96516.5	102716	90316.9	27636.8	29005.8	26267.9		6199.65	1368.94
142	75699.1	74089.1	54581.6	29523.7	30466.5	30999.5		68123.3	79878.3	56368.2	30329.9	31077.2	29582.6		11755.1	747.297		142	94698.3	93491.1	104231	27210.4	29016.5	26891.5		97473.6	103357	91590.1	27706.1	28852.1	26560.1		5883.52	1145.99
143	76125	74709.9	54657.7	29742.2	30667	31106.8		68497.5	80504.1	56491	30505.3	31201.8	29808.8		12006.5	696.516		143	95212.3	92973.3	104901	27422.5	29664.8	27021.5		97695.7	104036	91355.8	28036.3	29460.8	26611.8		6339.89	1424.5
144	76653.8	75145.7	55318.3	29944.7	30826.9	31350.9		69039.2	80945.9	57132.6	30707.5	31418.2	29996.8		11906.6	710.703		144	95961.7	95036.7	105759	27711.3	29309.8	27225.6		98919.1	104861	92977.6	28082.3	29172.7	26991.8		5941.49	1090.47
145	77061.1	75570.6	55684.5	30189	31142.1	31563.4		69438.7	81373.5	57503.9	30964.8	31669	30260.7		11934.8	704.151		145	96546	94770.7	106499	27950.1	29894	27411.3		99271.9	105593	92950.4	28418.5	29724.4	27112.5		6321.44	1305.92
146	77688.5	76136.1	55956.4	30340.8	31227.6	31748		69927	82050.7	57803.3	31105.5	31817	30393.9		12123.7	711.551		146	97282	96110.5	106922	28070.1	29859	27568.4		100105	106037	94172.2	28499.2	29703.2	27295.1		5932.52	1204.04
147	78172.8	76518	56328.8	30545	31490.7	31880.6		70339.9	82502	58177.7	31305.4	31992.2	30618.6		12162.1	686.787		147	98221.2	96777	107664	28356	30000.7	27706.2		100887	106801	94974.4	28687.6	29870.3	27504.9		5913.11	1182.69
148	78770.9	77115.4	56871	30713.5	31646.5	32134.3		70919.1	83113.3	58725	31498.1	32220.1	30776.2		12194.2	721.948		148	98742.7	97508.4	108250	28557.1	30172.4	27858		101500	107378	95622.4	28862.5	30049.5	27675.5		5877.98	1187.05
149	79259.6	77557.4	57131.9	30845.2	31912.2	32344.6		71316.3	83629.8	59002.8	31700.7	32472.5	30928.9		12313.5	771.777		149	99419.1	97995.1	108993	28727.8	30443.7	28119.7		102136	108117	96154.5	29097.1	30302.2	27891.9		5981.28	1205.18
150	79672.6	77971.8	57600.3	31149.2	32162.2	32601.8		71748.3	84030.2	59466.3	31971.1	32716	31226.2		12281.9	744.925		150	99660.6	99054	109835	28913.4	30530.1	28209.8		102850	108906	96793	29217.8	30407.5	28028		6056.71	1189.73
151	80213.4	78565.2	57751.8	31303.1	32310.5	32721		72176.8	84696.3	59657.2	32111.5	32841.2	31381.9		12519.6	729.606		151	100171	99637.1	110626	29205.6	30725.5	28475		103478	109674	97281.9	29468.7	30616.8	28320.6		6195.92	1148.09
152	80692.1	79277.1	58106.5	31455.2	32391.7	32923.6		72691.9	85343	60040.8	32256.8	33000.3	31513.4		12651.1	743.437		152	101135	99870.1	111214	29444.3	31046.1	28644.1		104073	110289	97856.5	29711.5	30934.6	28488.4		6216.44	1223.08
153	81239.3	79814.4	58507.9	31660.1	32590.6	33202.9		73187.2	85919.8	60454.6	32484.6	33261.4	31707.7		12732.6	776.898		153	102040	100590	111866	29664.9	31270.5	28791		104832	110967	98696.9	29908.8	31166.4	28651.2		6134.98	1257.64
154	81710.7	80031.3	58757.6	31928.7	33034.5	33386.2		73499.9	86294.6	60705.1	32783.1	33543.7	32022.5		12794.8	760.593		154	102208	99829.3	112739	29832.2	31896.9	29028.3		104926	111796	98055	30252.5	31732.3	28772.8		6870.56	1479.76
155	82220	80737.9	59043.9	32050.7	33126.7	33549.5		74000.6	86974.6	61026.5	32909	33681.7	32136.2		12974.1	772.759		155	103319	100876	113528	30115.9	31985.2	29183		105908	112619	99196.4	30428	31854.9	29001.1		6711.4	1426.94
156	82745.6	81209.4	59761.4	32261.1	33210.4	33802		74572.1	87421.6	61722.7	33091.2	33868.5	32313.8		12849.5	777.38		156	103381	102475	114091	30335.6	31852.6	29393.9		106649	113110	100188	30527.4	31767.9	29286.9		6460.62	1240.49
157	83179.4	81590	59915.9	32466.9	33573.9	33962.1		74895.1	87891.8	61898.5	33334.3	34110.1	32558.4		12996.7	775.853		157	104210	102197	114618	30546.3	32326.5	29578.9		107008	113675	100342	30817.2	32210.9	29423.5		6666.61	1393.68
158	83664.2	82014.8	60372.9	32643.3	33827.8	34199.9		75350.7	88348	62353.4	33557	34369.9	32744.1		12997.3	812.875		158	105270	102544	115561	30724.3	32640.3	29696.8		107792	114657	100926	31020.5	32514.4	29526.6		6865.37	1493.89
159	84215.1	82743.6	60663	32847.6	33896.4	34474.4		75873.9	89067.5	62680.4	33739.5	34564.1	32914.8		13193.6	824.658		159	105523	103077	116055	31059.2	32913.3	29918.8		108218	115114	101322	31297.1	32808.4	29785.8		6896.01	1511.34
160	84814.1	83182.7	61250.6	33018	34070.5	34725		76415.8	89574.6	63257	33937.8	34799	33076.6		13158.8	861.203		160	106385	105058	116893	31253.8	32656.8	30092.6		109445	115929	102961	31334.4	32618.4	30050.4		6484.22	1284
161	85257.7	83621.7	61489.2	33161.1	34320.8	34835.6		76789.5	90065.2	63513.8	34105.9	34963.6	33248.2		13275.7	857.702		161	106715	105979	117318	31468.8	32737.6	30215.2		110004	116349	103659	31473.9	32735.1	30212.6		6344.94	1261.23
162	85719.3	84039.2	61735.5	33432.4	34602.9	35036.3		77164.7	90553.1	63776.2	34357.2	35186.9	33527.5		13388.5	829.714		162	107541	105204	118107	31782.8	33397	30485.8		110284	117159	103409	31888.6	33347	30430.1		6875.01	1458.46
163	86178.1	84874	62150.7	33561	34661.3	35228.5		77734.2	91245.8	64222.7	34483.6	35331.4	33635.8		13511.5	847.826		163	107995	105843	119011	32067.1	33630.4	30627.2		110950	118014	103886	32108.2	33610.3	30606.2		7063.99	1502.05
164	86729	84994.3	62409	33807.7	34994.2	35413.8		78044.1	91612.3	64475.9	34738.6	35571.6	33905.5		13568.2	833.026		164	108975	106240	119636	32296.6	33898.4	30878.4		111617	118695	104540	32357.8	33868.8	30846.9		7077.6	1510.96
165	87360.4	85641.9	62899.9	33991.8	35129.4	35658.2		78634.1	92287.3	64980.8	34926.5	35778	34074.9		13653.2	851.547		165	109788	107847	120444	32681.5	33789.2	31085.6		112693	119475	105911	32518.8	33877.9	31159.7		6782.31	1359.11
166	87724.5	86434.5	63176.1	34236.9	35234.6	35820.4		79111.7	92927.4	65296	35097.3	35897.9	34296.7		13815.7	800.608		166	110035	107856	121260	32986.3	34206.1	31233		113050	120243	105858	32808.5	34303	31314		7192.68	1494.5
167	88309.4	86784.1	63575.9	34385.5	35425.8	36087.9		79556.5	93417	65695.9	35299.7	36157.9	34441.6		13860.6	858.132		167	111040	107855	121747	33362.3	34622.9	31408		113547	120825	106270	33131.1	34751	31511.2		7277.3	1619.89
168	88768.8	87087.2	63996.4	34622.2	35739	36284.5		79950.8	93793.3	66108.3	35548.6	36395.9	34701.2		13842.5	847.375		168	111663	108939	122326	33703.5	34667.1	31554.8		114309	121384	107234	33308.5	34901.8	31715.1		7075	1593.31
169	89202.7	87704.7	64350.8	34850.6	35952.1	36526.3		80419.4	94355.4	66483.4	35776.3	36627.9	34924.8		13936	851.545		169	112174	109712	123110	34091.8	34812.4	31673.6		114998	122130	107867	33525.9	35170.1	31881.8		7131.59	1644.16
170	89779.8	88157.5	64865.8	35035.6	36116.5	36732.8		80934.4	94873.8	66995	35961.6	36820.8	35102.5		13939.4	859.163		170	113073	110475	123800	34507.8	35007.5	31891.4		115783	122846	108719	33802.2	35475.8	32128.7		7063.38	1673.58
171	90337.6	88722.1	65261.2	35253	36335	36992.7		81440.3	95475.1	67405.5	36193.6	37072	35315.2		14034.8	878.406		171	113356	111282	124339	34819.7	35159	32072.2		116326	123343	109309	34017	35709.7	32324.2		7016.98	1692.73
172	90748	89028.1	65613.3	35491.8	36587.1	37209.4		81796.5	95837.9	67755	36429.4	37299	35559.9		14041.4	869.572		172	114432	111382	125457	35184.1	35470.8	32298.3		117090	124495	109686	34317.7	36072.5	32563		7404.3	1754.76
173	91349.5	89603.8	66036.7	35663.8	36603.3	37424.5		82330	96467.4	68192.6	36563.9	37444.9	35682.9		14137.4	881.015		173	115017	113287	126325	35425.3	35283	32510		118210	125291	111129	34406.1	36049.8	32762.5		7080.98	1643.64
174	91890.8	90125	66384.6	35835.4	36898.5	37642		82800.1	97043.8	68556.5	36791.9	37699.9	35884		14243.7	907.978		174	115172	112973	127075	35786	35796.1	32730.8		118407	125994	110820	34771	36537.8	33004.1		7587.14	1766.85
175	92338.2	90521.4	66849	36147.4	37167.1	37870.4		83236.2	97457	69015.4	37061.6	37927.9	36195.3		14220.8	866.319		175	116210	113698	127788	36064.8	35967.7	32833.9		119232	126747	111717	34955.5	36793.4	33117.5		7515.27	1837.94
176	92920.8	90960.1	67308	36298.8	37401.9	38162.2		83729.7	97984.9	69474.4	37287.6	38224.6	36350.7		14255.3	936.968		176	116739	115398	128017	36325.2	35792.4	32995.3		120052	126983	113121	35037.6	36826.2	33249		6930.92	1788.62
177	93403.9	91293.5	67648.7	36491.3	37618.2	38252.4		84115.3	98414.9	69815.8	37453.9	38345.9	36562		14299.5	891.981		177	117544	115902	128723	36556.3	36002.1	33181.1		120723	127700	113746	35246.5	37056.5	33436.4		6976.7	1810.03
178	93858.1	92036.4	67855.5	36709.3	37681.2	38490.6		84583.3	99098.7	70068	37627.1	38519	36735.1		14515.4	891.907		178	117966	115315	129697	36821.7	36620	33427.5		120993	128647	113339	35623.1	37527.2	33719		7653.68	1904.1
179	94513	92453.2	68168.5	36847.1	37904.9	38726		85044.9	99696.5	70393.3	37826	38768	36884.1		14651.6	941.935		179	118835	115483	130172	37011.1	37009	33583.4		121497	129194	113799	35867.9	37846.2	33889.5		7697.64	1978.36
180	94780.7	92838	68717.6	37105.3	38148	38980.9		85445.4	99964.7	70926.2	38078	39017.8	37138.3		14519.2	939.787		180	119345	116218	131011	37270.4	37129.7	33790.6		122191	129988	114395	36063.6	38033.3	34093.9		7796.45	1969.7
181	95503.5	93466.3	68885.2	37249	38300.5	39176.2		85951.7	100767	71136.6	38241.9	39206.8	37276.9		14815.1	964.949		181	120030	116869	131702	37468.7	37359	34021.5		122867	130679	115054	36283.1	38242.4	34323.8		7812.66	1959.31
182	95949.6	93993.6	69592.2	37496.7	38416.6	39381.3		86511.8	101197	71826.4	38431.6	39373.9	37489.2		14685.4	942.352		182	120458	118826	132503	37747.9	37075.6	34148.2		123929	131399	116459	36323.9	38237.9	34409.9		7470.31	1913.98
183	96402.4	94145.2	69916.6	37687	38741.3	39614		86821.4	101505	72138	38680.8	39645.7	37715.9		14683.4	964.913		183	121269	119930	133357	37972.2	37111.1	34329.7		124852	132248	117456	36471	38374.8	34567.3		7395.76	1903.75
184	96806.1	94715.7	70127.6	37889	39034	39802.1		87216.5	102053	72380.2	38908.4	39871.1	37945.6		14836.2	962.72		184	122276	119947	133710	38208	37520.2	34569.2		125311	132677	117945	36765.8	38698.9	34832.6		7366.24	1933.17
185	97252	95462.3	70440.4	38094	39052.2	40018.2		87718.2	102708	72728.4	39054.8	40016.9	38092.7		14989.8	962.102		185	122358	119551	134778	38537.3	38079.7	34719.3		125562	133666	117459	37112.1	39196.9	35027.3		8103.72	2084.81
186	97825.5	95924.1	71008.3	38345.3	39166.3	40320.4		88252.6	103217	73288.4	39277.3	40269.5	38285.1		14964.3	992.178		186	123783	121480	135491	38714.4	37788.3	34928		126918	134431	119405	37143.6	39117.4	35169.7		7513.1	1973.82
187	98377.3	96188.4	71458.2	38556.9	39492.9	40530.5		88674.6	103625	73724.6	39526.8	40514	38539.6		14950	987.227		187	124013	122366	136208	38910.8	37933.4	35081.8		127529	135090	119967	37308.6	39298.1	35319.2		7561.44	1989.47
188	98843.1	96847	71724.3	38704.1	39647	40621.1		89138.1	104252	74024.3	39657.4	40615.9	38698.8		15113.8	958.552		188	124423	122355	136792	39117.1	38349.5	35245.7		127857	135663	120050	37570.8	39620.6	35521		7806.76	2049.8
189	99284.1	97296.2	72070.5	38871.8	39836	40908.9		89550.3	104721	74379.8	39872.2	40891.3	38853.2		15170.5	1019.03		189	124917	123420	137424	39411.9	38404.7	35398.2		128587	136277	120897	37738.3	39826.5	35650.1		7689.76	2088.22
190	99864.4	97949.6	72275.7	39125.6	40006.3	41061.6		90029.9	105435	74624.5	40064.5	41033.8	39095.2		15405.4	969.295		190	125776	123779	137716	39587.7	38707.3	35534.6		129091	136627	121554	37943.2	40075.1	35811.3		7536.71	2131.87
191	100364	98525.5	72795	39355.1	40140	41349.6		90561.5	105975	75147.8	40281.6	41286.4	39276.8		15413.7	1004.79		191	126420	124512	139035	39882.9	38886.4	35839.8		129989	137881	122097	38203	40309.4	36096.7		7892.04	2106.37
192	100784	99010.9	72817.2	39549	40474.9	41442.4		90870.6	106530	75210.8	40488.8	41435.6	39542		15659.8	946.783		192	126933	123523	139621	40095.7	39620.6	36002.1		130026	138509	121542	38572.8	40811.7	36333.9		8483.23	2238.92
193	101170	99274.3	73230.3	39711.6	40709.3	41648.5		91224.8	106837	75612.3	40689.8	41658.4	39721.2		15612.4	968.579		193	127826	124356	140262	40319.9	39806.3	36148.6		130815	139178	122451	38758.3	41032.8	36483.7		8363.75	2274.56
194	101675	99910.5	73656.4	39916.7	40797.2	41808.3		91747.4	107439	76055.3	40840.7	41787.3	39894.2		15692.1	946.571		194	128824	126027	140826	40608.4	39530.3	36367.1		131892	139754	124030	38835.3	41039.7	36630.8		7862.11	2204.46
195	102211	100369	73980	40135	41003.4	42037.7		92186.5	107981	76392.3	41058.7	42011.2	40106.2		15794.2	952.519		195	128798	125239	141543	40830.3	40273	36586.5		131860	140432	123288	39229.9	41536.1	36923.8		8572.32	2306.19
196	102746	100475	74325.6	40263.6	41462	42236.1		92515.8	108310	76721.7	41320.6	42314.4	40326.7		15794.1	993.838		196	129710	125807	142286	40985.1	40486.9	36736		132601	141213	123989	39402.7	41725.5	37079.9		8611.85	2322.8
197	103160	101380	74889.6	40497.2	41382.8	42506.3		93143.2	108976	77310.1	41462.1	42469	40455.2		15833.1	1006.87		197	130081	127749	142918	41248.7	40236.4	36913		133583	141751	125414	39466	41734.2	37197.8		8168.64	2268.18
198	103909	101668	75441.1	40741.1	41671.8	42767.4		93672.6	109501	77844	41726.8	42741	40712.5		15828.6	1014.26		198	131061	128560	144052	41499.9	40360.2	37119.1		134558	142874	126241	39659.7	41932.6	37386.8		8316.67	2272.89
199	104252	102217	75663.4	40907.2	41868.5	42928.9		94044.3	109995	78093.4	41901.6	42912.8	40890.3		15950.8	1011.27		199	131947	128851	144019	41746.4	40738.1	37260.8		134939	142953	126925	39915.1	42268.4	37561.8		8014.4	2353.33
200	104731	102794	75976.5	41132.6	42016.5	43197.6		94500.5	110572	78429	42115.6	43151.7	41079.5		16071.5	1036.07		200	131760	128418	145041	42014.4	41310.9	37536.7		135073	143865	126280	40287.3	42695.3	37879.4		8792.53	2407.96
201	105179	103233	76397.2	41267.6	42285.3	43341.5		94936.4	111021	78851.5	42298.2	43335.2	41261.2		16084.9	1037.01		201	132689	130390	145673	42147.5	41016.9	37666.4		136251	144491	128010	40276.9	42607.3	37946.6		8240.46	2330.37
202	105849	103590	76836	41484	42510.6	43526.9		95425	111563	79286.9	42507.2	43528.6	41485.8		16138.1	1021.45		202	133248	130798	146054	42361.8	41274.3	37802.9		136700	144893	128507	40479.6	42860.7	38098.6		8193.12	2381.08
203	106091	104330	77074.7	41683.9	42534.4	43758.9		95832	112100	79563.9	42659	43702.1	41615.9		16268.1	1043.09		203	134106	130379	146972	42543.4	41871.3	37956.3		137152	145858	128446	40790.3	43267.6	38313.1		8705.85	2477.25
204	106568	104699	77472.1	41946.4	42814.4	43956.5		96246.5	112532	79960.5	42905.8	43914	41897.6		16285.9	1008.17		204	134446	131139	148011	42901.2	42046	38167.4		137865	146806	128925	41038.2	43560.9	38515.5		8940.3	2522.71
205	107155	104904	77782	41999.1	43130.5	44120.2		96613.7	112961	80266.2	43083.3	44144.6	42022		16347.5	1061.33		205	135224	133202	148567	42944.1	41672.3	38363.5		138998	147347	130649	40993.3	43357.9	38628.7		8348.92	2364.6
206	107535	105664	77920.1	42214	43221.7	44343.9		97039.6	113624	80455.3	43259.8	44325.3	42194.4		16584.3	1065.46		206	135802	132327	149002	43211.6	42437.9	38566.7		139043	147841	130246	41405.4	43894.1	38916.8		8797.44	2488.66
207	108022	106021	78452.4	42392.5	43396.3	44583.5		97498.7	114024	80973.8	43457.4	44554.2	42360.6		16524.9	1096.77		207	136885	134088	149883	43499.5	42241.2	38784.9		140285	148714	131856	41508.5	43949.8	39067.3		8428.82	2441.23
208	108305	106255	78726	42687.1	43803.4	44798.8		97762.1	114280	81244.5	43763.1	44819.5	42706.7		16517.6	1056.4		208	136924	133424	150791	43708.9	42848.1	38931.3		140380	149564	131195	41829.4	44375.9	39282.9		9184.38	2546.52
209	108996	107188	78970.4	42796	43700.5	44916.8		98384.8	115222	81547.2	43804.4	44868.7	42740.2		16837.6	1064.22		209	137688	133864	151060	43888.4	43111.2	39080.7		140871	149900	131842	42026.8	44607.6	39446		9029.05	2580.8
210	109313	107617	79105.1	42934.4	43958.2	44991.7		98678.4	115651	81706.2	43961.4	44990.1	42932.8		16972.2	1028.68		210	138037	134794	151500	44013.8	43225.7	39122.1		141444	150302	132585	42120.5	44746.9	39494.1		8858.42	2626.43
211	109916	107862	79669.4	43171.4	44310.7	45332		99149.1	116050	82248	44271.4	45352.2	43190.5		16901.1	1080.85		211	138955	135149	152469	44304.2	43478.7	39460.1		142191	151293	133089	42414.3	45005.8	39822.8		9101.96	2591.49
212	110360	108559	79821.6	43314.1	44384.5	45477.1		99580.1	116715	82445	44391.9	45473.4	43310.4		17135.1	1081.49		212	140002	135689	153001	44508.4	43717.9	39635.3		142897	151909	133885	42620.5	45235.9	40005.2		9012.01	2615.35
213	110846	108617	80524.8	43555.5	44723	45750.6		99995.8	116895	83096.7	44676.4	45774.7	43578.1		16899.1	1098.3		213	139946	137725	153936	44704.2	43311.7	39748.6		143869	152658	135081	42588.2	45144	40032.4		8788.54	2555.78
214	111293	109297	80855.8	43746.7	44735.1	45888.7		100482	117508	83456	44790.2	45862.2	43718.1		17025.9	1072.04		214	140368	138702	154570	44974.4	43489.3	39977.7		144547	153267	135827	42813.8	45379.7	40247.8		8720.18	2565.95
215	111768	109816	81219	43914.3	45002	46234.3		100934	118036	83832.5	45050.2	46210.9	43889.4		17101.8	1160.73		215	141363	137739	155205	45238	44273	40240.8		144769	153986	135551	43250.6	45901.5	40599.7		9217.44	2650.88
216	112218	110173	81617.6	44151.7	45225	46390		101336	118444	84228.8	45255.6	46375	44136.1		17107.4	1119.48		216	141956	139720	155770	45385.7	43916.6	40327.8		145815	154509	137122	43210	45812	40608.1		8693.38	2601.95
217	112759	110616	81660.9	44338.3	45492.1	46552		101679	119047	84309.7	45460.8	46568	44353.6		17368.9	1107.17		217	142512	138602	156195	45564.9	44775.1	40543.3		145770	155008	136532	43627.8	46328.1	40927.5		9237.79	2700.29
218	113209	110931	82049.4	44619.1	45746	46737.5		102063	119432	84693.3	45700.9	46760.8	44640.9		17369.6	1059.91		218	143061	138869	156645	45852.9	45014.2	40688.6		146192	155484	136899	43851.9	46623.3	41080.5		9292.16	2771.41
219	113563	111591	82501.4	44746.4	45882.5	47004.1		102552	119944	85159.7	45877.7	47006.6	44748.8		17392.3	1128.87		219	143928	139688	157816	46020.9	45129.3	40885.6		147144	156626	137661	44012	46755.9	41268		9482.39	2743.93
220	114134	112019	82819.9	45034.8	46020.7	47188.5		102991	120491	85490.3	46081.3	47159.4	45003.2		17500.6	1078.09		220	144344	139701	157904	46240.6	45493.5	41038.7		147317	156775	137858	44257.6	47070.2	41445		9458.72	2812.6
221	114493	112545	83320.5	45071.1	46269.2	47339.1		103453	120915	85990.6	46226.5	47361.1	45091.9		17462.3	1134.59		221	145098	142276	158816	46373.6	45071.4	41197.5		148730	157578	139882	44214.2	46906.6	41521.8		8847.8	2692.41
222	114826	112888	83618.8	45337.4	46602.1	47642.8		103778	121263	86292.7	46527.4	47681.9	45372.9		17484.9	1154.51		222	145527	141577	159406	46615.7	45676.6	41398.1		148837	158201	139473	44563.5	47344.7	41782.3		9364.02	2781.19
223	115243	113578	83843.6	45463.9	46671.2	47715.8		104221	121889	86554.1	46617	47743.9	45490.1		17667.3	1126.9		223	145791	142021	159886	46860.2	45938.4	41598.7		149233	158650	139816	44799.1	47608.8	41989.4		9416.91	2809.67
224	115938	114016	84275.2	45624.6	46929.9	47998		104743	122494	86991.3	46850.8	48039.5	45662.2		17751.5	1188.65		224	146117	142319	160780	47182.5	46220.9	41782.9		149739	159488	139990	45062.1	47942.3	42181.8		9749.06	2880.27
225	116302	114391	84825.9	45896.2	47172.7	48257.2		105173	122820	87526	47108.7	48290.5	45926.9		17647.1	1181.81		225	146947	143219	161643	47292.2	46346.2	41966.6		150603	160344	140862	45201.7	48042.9	42360.4		9740.88	2841.28
226	116887	114549	85211.6	46077.1	47570.7	48529.9		105549	123201	87897.6	47392.6	48628.7	46156.5		17651.6	1236.09		226	148161	143530	162157	47517.1	46599.9	42217.1		151283	160981	141585	45444.7	48277.2	42612.2		9698	2832.54
227	117278	115277	85556	46294.4	47638.5	48723.2		106037	123803	88271.8	47552	48768.7	46335.4		17765.4	1216.68		227	148535	144229	162939	47762.7	46779.2	42368		151901	161700	142103	45636.6	48509.8	42763.5		9798.72	2873.12
228	117953	115718	85944.7	46485.7	47749.8	48893.2		106539	124408	88668.8	47709.6	48913.8	46505.3		17869.8	1204.25		228	149165	145041	163336	47986.6	46877.2	42524.5		152514	162110	142918	45796.1	48683.2	42909.1		9596.08	2887.05
229	118267	116655	86676	46614.2	47607.5	49248.8		107199	124991	89407.4	47823.5	49154	46493		17792	1330.5		229	149319	147320	163831	48163.3	46556.5	42704.1		153490	162501	144479	45808	48613.5	43002.5		9011.12	2805.51
230	118699	117023	87131.7	46875	47847.8	49478		107618	125379	89856.5	48066.9	49382.2	46751.7		17761.2	1315.27		230	149650	147785	164783	48416	46867.5	42842.7		154072	163395	144750	46042	48918.9	43165.2		9322.15	2876.87
231	119242	117282	87044	46969.3	48290.6	49533.3		107856	125907	89805.7	48264.4	49546.6	46982.2		18050.5	1282.22		231	150687	146289	165283	48637.9	47695	43096.4		154086	164029	144143	46476.4	49441.3	43511.5		9942.85	2964.92
232	119755	117566	87433.1	47336.3	48514.2	49859.5		108251	126314	90189	48570	49832.5	47307.5		18062.3	1262.51		232	151592	147423	165621	48940.7	47783	43333.8		154879	164412	145345	46685.8	49646	43725.7		9533.67	2960.13
233	120181	118130	87918.6	47513.3	48633.3	49907		108743	126807	90679.5	48684.5	49882.2	47486.8		18063.7	1197.69		233	151915	149732	166632	49107.2	47332.5	43470.9		156093	165285	146901	46636.9	49518.7	43755.1		9192	2881.82
234	120721	118615	88306.4	47633	48904.2	50222.7		109214	127351	91076.9	48920	50214.9	47625.1		18137.2	1294.9		234	152925	149824	167382	49245.1	47657.9	43700.4		156710	166082	147339	46867.8	49723.3	44012.2		9371.39	2855.53
235	121157	119321	88430.7	47838.2	48979.3	50390.5		109636	128023	91248.8	49069.3	50347.9	47790.8		18387.3	1278.55		235	153006	150292	168240	49623.1	47968.4	43864.3		157179	166854	147504	47152	50116.9	44187		9674.61	2964.94
236	121485	119582	88923.4	48113.8	49392.9	50593.8		109997	128271	91721.9	49366.8	50607	48126.6		18274.7	1240.2		236	153460	149582	168813	49827.7	48611.9	44036.2		157285	167455	147115	47491.9	50545.8	44438.1		10170.3	3053.86
237	121882	120145	89429.2	48194.3	49409	50846.5		110486	128742	92229.6	49483.3	50811	48155.6		18256.1	1327.67		237	154018	151505	168715	49894.3	48455.2	44165		158079	167376	148783	47504.8	50485.3	44524.3		9296.12	2980.51
238	122517	120253	89590.5	48344.2	49869.3	50975.4		110787	129178	92395.4	49729.6	51050.8	48408.5		18391.4	1321.15		238	154940	150357	169583	50041.3	49169.5	44347.3		158293	168335	148251	47852.7	50919.6	44785.8		10042.2	3066.89
239	123081	120915	89969.8	48590.6	49916.1	51224.8		111322	129845	92798.7	49910.5	51227.6	48593.4		18523.1	1317.11		239	155678	150928	170617	50298.1	49372.1	44533.6		159074	169348	148800	48067.9	51163.6	44972.3		10274.1	3095.64
240	123519	121471	90342.7	48846.7	50100	51461		111778	130369	93186.2	50135.9	51443.4	48828.4		18591.4	1307.52		240	156457	152916	171351	50473.5	49143.4	44703.9		160241	170024	150459	48107	51128.2	45085.8		9782.77	3021.22
