# Supplementary material for: Cell-free expression of RNA encoded genes using MS2 replicase
Source: Nucleic Acids Res. 2019 Sep 30;47(20):10956–67. doi: 10.1093/nar/gkz817 (PMC6847885; doi:10.1093/nar/gkz817)
Supplement: gkz817_Supplemental_Files [file gkz817_supplemental_files.zip › Data Supplementary Figure 3.xlsx]

## Sheet: S3
F30-Bro
F30-Bro transcription by MS2 RdTT (Supplementary Figure 3): 70 nM MS2-rep / MS2-ddrep (+) RNA, 432 nM or 70 nM [F30-Bro]MS2 (+) RNA, 6% (w/v) PEG 4000 and 10 µM DFHBI-1T dye.
min	MS2-rep; 70 nM [F30-Bro]MS2 (+) RNA	MS2-ddrep; 70 nM [F30-Bro]MS2 (+) RNA	MS2-rep; 432 nM [F30-Bro]MS2 (+) RNA	MS2-ddrep; 432 nM [F30-Bro]MS2 (+) RNA
1	35820.2	28350.8	214960	175024
2	36517.4	29560.8	220535	180214
3	36833.9	29739.6	223144	182424
4	37026.5	29866.6	224862	184428
5	37152.1	30041.3	225593	185547
6	37275.7	30091	226720	185994
7	37356.9	30200.7	226976	186797
8	37476.6	30228.2	227515	187657
9	37517.5	30276.3	229070	188144
10	37610.4	30346.2	229048	188373
11	37643.6	30303.1	228475	188641
12	37618.2	30462.4	229373	189057
13	37597.8	30496.2	229756	189658
14	37585.9	30434	229270	189663
15	37651	30555.4	230374	189636
16	37664.5	30622.3	229651	189464
17	37674	30664.1	228992	189616
18	37635.5	30736.4	229623	190008
19	37648.6	30925.3	229828	189812
20	37570.8	30791.1	229747	189901
21	37557.5	30758	229684	190060
22	37603.2	30872.2	229456	189831
23	37535.1	30949.2	229648	190101
24	37504.5	31073.3	229309	190505
25	37530.3	31156.4	229335	190256
26	37520.5	31069.8	230061	189865
27	37519.2	31369.4	229859	190635
28	37474.9	31277.7	230817	189882
29	37485.6	31212.1	230732	189678
30	37431.8	31410.3	231643	190482
31	37410.4	31411.1	231332	189950
32	37488.7	31486.4	231465	189957
33	37361.1	31646.5	231675	189955
34	37326.7	31763	230984	190684
35	37319.6	31797.9	232317	190193
36	37239.7	31994.2	232188	190299
37	37284.9	31955.9	231656	190505
38	37248.3	32180.4	231423	190546
39	37226.4	32262.7	231935	190895
40	37198.1	32428	231696	190986
41	37180.2	32405.6	231487	190746
42	37155.5	32574.5	231671	191092
43	37074.6	32535.6	231645	190673
44	37127.1	32764.4	231765	190488
45	37159.3	32744.1	231616	190706
46	37101.3	32818	231349	191159
47	37120	33142	231870	191281
48	37047	33159.6	231130	191188
49	37084.8	33226	231752	191235
50	37049.7	33385.8	231902	191227
51	37097.9	33375.8	231664	191196
52	36950.3	33432.5	231569	192039
53	37046.5	33399.7	231607	191736
54	37001	33523.6	231546	191614
55	36980.3	33552	231266	191728
56	36954.3	33652.5	231853	191691
57	36941.2	33783.1	231174	191988
58	36915	33595.1	231912	191565
59	36876.9	33737.3	231291	192208
60	36877.3	33653.3	231560	191864
61	36860.5	33720.8	231353	192367
62	36892	33640.2	231827	191549
63	36828.7	33661.2	231671	191665
64	36769.3	33750.6	230982	192436
65	36796.4	33694.3	231095	191849
66	36769.4	33702.6	231378	192223
67	36786.2	33763.1	231233	191699
68	36714.4	33729.4	231475	192048
69	36672.3	33814.3	231380	192368
70	36768.5	33849.6	231982	191838
71	36652.2	33860	231097	191962
72	36678.5	33961.8	231404	192073
73	36665.5	33865.8	231721	191696
74	36656.8	34017.8	231222	191239
75	36604.6	33942.3	231043	191299
76	36582	33976.9	230422	190792
77	36570.4	34078.4	230598	190875
78	36549.6	33943.6	230458	190834
79	36587	33909.8	230363	190356
80	36473.5	33894.4	230371	190825
81	36477	33976.3	230316	190901
82	36481.5	34100.7	229703	191025
83	36497.7	34064.6	230821	190253
84	36514.2	34091.6	230459	190260
85	36396.4	34053.1	230221	190243
86	36375.1	34069.2	229557	190027
87	36381	33960.7	229773	189701
88	36366.5	33913.7	229702	189656
89	36325.8	34031	228736	189423
90	36337.2	34037.2	229274	189390
91	36213.3	33925.9	228247	189133
92	36253.2	33972.8	227882	188621
93	36274.8	33980.3	226714	188665
94	36199.1	33882.5	226549	188602
95	36139.7	33908.8	226472	188195
96	36073.2	33854.5	226435	188159
97	36035.6	34008.9	225355	188165
98	36048.6	33947.3	224892	187990
99	35939.9	33783.6	225391	187774
100	35887	33805.5	225069	187196
101	35862.8	33633.7	224945	187134
102	35917.2	33840	224430	186658
103	35787.5	33639.1	224377	186688
104	35762.8	33617.7	223783	186970
105	35768.3	33827.3	223141	186397
106	35667.6	33654.1	223072	185606
107	35676.3	33814.8	223162	185804
108	35705.2	33778.2	223015	185753
109	35646.1	33624.1	222519	184806
110	35640	33705.4	222131	185549
111	35610.6	33415.4	222758	185042
112	35605.6	33593.2	221964	184377
113	35554.2	33558.1	221322	184807
114	35553.6	33561.1	221947	184501
115	35524.2	33532.4	220745	184226
116	35367.4	33583	220400	184229
117	35353.2	33311	220420	183818
118	35424.4	33473	220481	183055
119	35305.1	33315.6	220030	183439
120	35281.1	33358.2	218607	183407
121	35244.7	33346.9	218901	182696
122	35151.7	33285.4	218496	182776
123	35084.4	33160.7	218356	182363
124	35066.1	33131.3	218097	181923
125	35100.4	33282.8	218706	181504
126	35070.6	33213.2	217912	180950
127	34999.2	32892.9	217523	180859
128	34956	33144.7	216316	181101
129	34932.8	33165	216964	180563
130	34920.8	33033.1	216788	180326
131	34858.2	33022.5	215752	179625
132	34770.7	32879.7	215517	179725
133	34763.9	32993.8	215189	178882
134	34711	32915.6	215047	179197
135	34751.4	32857.2	215780	178665
136	34602.2	32785.1	214680	178484
137	34633.7	32680	214441	177878
138	34543.4	32584.3	214758	177729
139	34491.7	32722.3	214305	177611
140	34478.8	32512.9	213623	177051
141	34483.7	32661.6	212791	176595
142	34430	32717.2	212795	177006
143	34330.4	32550.3	212278	176117
144	34269	32369.7	212610	176096
145	34267.4	32453.5	211911	176260
146	34220	32425.8	211846	175886
147	34136.9	32215.9	211789	174993
148	34177.9	32267.9	210976	174449
149	34078	32131.4	210719	174326
150	33969.5	32189.6	210454	174382
151	34022.1	32079.9	210089	173936
152	34033	32134.3	209721	173481
153	33916.7	32094.5	209188	173354
154	33852.7	32020.4	209263	173419
155	33907.1	31944.4	209117	172517
156	33809.6	31894.5	208148	172117
157	33864.3	31875.6	209106	171720
158	33686.7	31791.9	207670	171289
159	33635.2	31757.9	207486	171501
160	33576.3	31645.8	207015	171047
161	33546	31653	206314	170412
162	33378	31665.7	205569	170414
163	33479	31466.2	205989	169784
164	33316.7	31553	205491	170053
165	33224.9	31543.9	204717	169897
166	33275.8	31405.4	204260	168819
167	33189	31426.6	204113	169095
168	33036.9	31322.3	204041	168581
169	33096.7	31384.8	203473	168329
170	32936.9	31286.9	202534	167975
171	32862.2	31087.1	202597	167726
172	32865.8	30910.4	202267	167333
173	32799	30950.6	201684	166267
174	32686.8	30946.5	201473	166471
175	32728.9	30906	200533	166696
176	32600.1	30871.1	200605	166543
177	32507.8	30865.9	200374	165835
178	32565	30804.7	199810	165780
179	32433.4	30643	200093	165019
180	32410.2	30532.4	199663	165199
