# Supplementary material for: Cell-free expression of RNA encoded genes using MS2 replicase
Source: Nucleic Acids Res. 2019 Sep 30;47(20):10956–67. doi: 10.1093/nar/gkz817 (PMC6847885; doi:10.1093/nar/gkz817)
Supplement: gkz817_Supplemental_Files [file gkz817_supplemental_files.zip › Data Supplementary Figure 5.xlsx]

## Sheet: S5
β-gal α-complementation
β-gal α-complementation by MS2 RdTT: 70 nM MS2-rep / MS2-ddrep (+) RNA, 70 nM [α]MS2 (-) RNA / 70 nM [α]minMS2 (-) RNA, 70 nM ω-protein and 50 µM FDG substrate. RNA, 6% (w/v) PEG 4000 and 50 µM FDG substrate.
	full-length UTRs																		minimised UTRs
min	MS2-rep	MS2-rep	MS2-rep	MS2-ddrep	MS2-ddrep	MS2-ddrep		MS2-rep Average	MS2-rep Average + STDEV	MS2-rep Average - STDEV	MS2-ddrep Average	MS2-ddrep Average + STDEV	MS2-ddrep Average - STDEV		MS2-rep STDEV	MS2-ddrep STDEV		min	MS2-rep	MS2-rep	MS2-rep	MS2-ddrep	MS2-ddrep	MS2-ddrep		MS2-rep Average	MS2-rep Average + STDEV	MS2-rep Average - STDEV	MS2-ddrep Average	MS2-ddrep Average + STDEV	MS2-ddrep Average - STDEV		MS2-rep STDEV	MS2-ddrep STDEV
1	6955.88	4997.31	3180.05	4043.36	4920.22	4728.65		5044.41	6932.77	3156.06	4564.08	5025.09	4103.06		1888.35	461.014		1	9305.77	9608.71	9866.18	7751.26	9245.79	8512.87		9593.55	9874.06	9313.04	8503.31	9250.62	7756		280.511	747.311
2	8800.43	6815.19	4424.14	5577.73	6500.75	6352.52		6679.92	8871.19	4488.65	6143.67	6639.36	5647.98		2191.27	495.687		2	10890	11230.1	11572.9	9355.37	10868.5	10076.7		11231	11572.4	10889.6	10100.2	10857	9343.36		341.424	756.829
3	10767.8	8649.53	5937.92	7291.07	8133.12	8040.6		8451.74	10872.7	6030.75	7821.59	8283.36	7359.83		2420.99	461.769		3	12539.3	13077.7	13437.4	10888.7	12661.1	11718.6		13018.1	13470.2	12566.1	11756.1	12642.9	10869.3		452.011	886.795
4	12822.4	10560	7643.93	9043.2	9843.5	9851.35		10342.1	12938.2	7746	9579.35	10043.7	9115.01		2596.1	464.338		4	14204.4	14900	15355.1	12457.3	14448.8	13462		14819.8	15399.4	14240.3	13456.1	14451.8	12460.3		579.554	995.732
5	14886	12585.7	9414.3	10775.9	11595.8	11609.1		12295.3	15042.7	9547.93	11326.9	11804.2	10849.6		2747.39	477.273		5	15884.2	16779.5	17280.4	14185.2	16291.4	15140.2		16648	17355.3	15940.7	15205.6	16260.2	14151		707.306	1054.58
6	16974.2	14578.8	11379.4	12647.1	13360.8	13637		14310.8	17117.8	11503.8	13215	13725.8	12704.2		2807.02	510.806		6	17565.9	18613.4	19206.2	15869.4	18217.2	16886.5		18461.8	19292.5	17631.2	16991	18168.4	15813.7		830.622	1177.35
7	19113.1	16648.3	13415.6	14568.8	15249.6	15430.9		16392.3	19249.7	13535	15083.1	15537.6	14628.6		2857.37	454.521		7	19292.8	20411.3	21184.5	17371.6	20084.5	18564		20296.2	21247.3	19345.2	18673.4	20033.2	17313.6		951.082	1359.76
8	21396.2	18773.5	15650.8	16474.3	17242.3	17491.6		18606.8	21483.1	15730.5	17069.4	17599.7	16539.2		2876.3	530.262		8	21033.4	22406.9	23129.6	18849.3	21849.1	20382.8		22190	23254.8	21125.2	20360.4	21860.4	18860.4		1064.82	1500.01
9	23581.2	20863.5	18020.4	18381.2	19199.2	19502.8		20821.7	23602.3	18041.1	19027.7	19607.9	18447.6		2780.6	580.175		9	22750	24272.6	25152.7	20606.5	23793	22177.8		24058.4	25274	22842.8	22192.4	23785.7	20599.1		1215.58	1593.28
10	25831.2	23016.8	20419	20294	21251.1	21666.3		23089	25795.8	20382.2	21070.5	21774.2	20366.7		2706.82	703.745		10	24475.9	26151.9	27139.5	22089.6	25693	23989.8		25922.4	27269	24575.9	23924.1	25726.7	22121.5		1346.54	1802.6
11	28394.8	25508.3	22856.2	22246.8	23381.3	23705.1		25586.4	28356.6	22816.3	23111.1	23876.8	22345.3		2770.14	765.78		11	26265	28202	29144.7	23745.3	27774.7	25826.1		27870.6	29338.7	26402.4	25782	27797.1	23767		1468.18	2015.05
12	31528.4	28335.4	25708.2	24197.7	25548.1	25958.1		28524	31438.7	25609.3	25234.6	26155.7	24313.5		2914.66	921.107		12	28041.3	30245.7	31247.9	25329.1	29740.8	27612.4		29844.9	31485.4	28204.5	27560.8	29767	25354.5		1640.44	2206.29
13	35719.8	32291.3	29384.3	26252.2	27747.7	28346.6		32465.1	35636.4	29293.8	27448.8	28527.5	26370.1		3171.3	1078.68		13	29780.6	32167	33311.6	27070.1	31662.5	29510.7		31753.1	33554.6	29951.5	29414.4	31712.1	27116.7		1801.52	2297.72
14	41798.7	37835.9	34484.7	28165.4	29931.4	30601.6		38039.8	41701	34378.5	29566.1	30824.7	28307.6		3661.23	1258.53		14	31584.6	34195.7	35490.2	28563.8	33676.4	31341.9		33756.9	35746.3	31767.4	31194	33753.5	28634.6		1989.45	2559.49
15	50408.7	46106.7	41983.6	30333.3	32269.8	32884.7		46166.4	50379.2	41953.5	31829.3	33160.8	30497.7		4212.88	1331.54		15	33373.2	36123.9	37442.3	30324.5	35599.5	33179.7		35646.5	37722.6	33570.4	33034.6	35675.1	30394		2076.13	2640.53
16	63036.4	58127.2	53144.6	32403	34460.2	35504.4		58102.7	63048.7	53156.8	34122.5	35700.6	32544.5		4945.97	1578.03		16	35161.5	38083.3	39639.3	31906.2	37756.4	35082		37628	39901.3	35354.7	34914.8	37843.5	31986.2		2273.32	2928.68
17	80581.9	74932.5	68491.7	34630.5	36723.3	37886.1		74668.7	80718.1	68619.3	36413.3	38063.1	34763.5		6049.43	1649.82		17	36990.8	40194.5	41780.7	33566.3	39560.9	37050.8		39655.3	42095.4	37215.3	36726	39736.5	33715.6		2440.04	3010.47
18	104680	98339.7	89840.5	37019.7	39008.6	40031.3		97620.2	105066	90174.1	38686.6	40218	37155.1		7446.07	1531.42		18	38889.2	42439.4	44072.4	35316.2	41819.1	38963.5		41800.3	44450.3	39150.3	38699.6	41959.1	35440.2		2650	3259.45
19	137150	129311	118778	39273.8	41472.9	42620.9		128413	137632	119194	41122.5	42823.4	39421.7		9218.94	1700.86		19	40756.3	44541.6	46302.5	37019.6	43830.9	40826.8		43866.8	46700.8	41032.8	40559.1	43972.6	37145.5		2834.03	3413.53
20	180127	171937	156703	41632.7	43940.9	45070		169589	181476	157702	43547.9	45299.9	41795.8		11887.1	1752.05		20	42591.9	46736.1	48535.1	38677	46083.7	42848		45954.4	49002.1	42906.7	42536.2	46249.4	38823		3047.71	3713.19
21	236421	226181	206740	44244	46346.7	47398.8		223114	238190	208037	45996.5	47602.8	44390.2		15076.5	1606.3		21	44554.2	49139.8	50949.3	40589	48280.3	44876.4		48214.4	51510.9	44918	44581.9	48436	40727.8		3296.45	3854.1
22	309064	297952	272250	46472.3	48953.9	49982.6		293089	311971	274206	48469.6	50274.2	46665.1		18882.5	1804.54		22	46621.6	51385	53426.3	42261.1	50473.1	46963		50477.6	53969.5	46985.7	46565.7	50686.1	42445.4		3491.92	4120.35
23	403635	390716	356558	49254.8	51549.9	52816.7		383636	407960	359312	51207.1	53012.6	49401.6		24324.1	1805.53		23	48723.2	53822	55998	43974.9	52475.8	48960.3		52847.7	56581.7	49113.7	48470.4	52741.9	44198.8		3734.01	4271.57
24	523090	508302	464990	51966.6	54354	55477		498794	528988	468599	53932.5	55725.3	52139.8		30194.7	1792.73		24	50941.3	56350.1	58631.2	45782.5	54736.2	50975.2		55307.5	59257.1	51358	50498	54993.9	46002.1		3949.58	4495.9
25	674554	659861	601823	54728.3	57146.3	58437.4		645413	683871	606955	56770.7	58653.6	54887.8		38457.8	1882.9		25	53153.5	58948.5	61259.6	47729.8	57021.3	53109.8		57787.2	61963.2	53611.2	52620.3	57285.4	47955.3		4175.98	4665.05
26	860785	844046	768717	57405.8	60170.5	61199.6		824516	873559	775473	59592	61553.9	57630		49043	1961.98		26	55617.4	61740.3	64190.8	49579.4	59312.7	55189.3		60516.2	64932	56100.3	54693.8	59579.4	49808.2		4415.83	4885.56
27	1.09292e+06	1072034	979086	60429.9	63150.8	64200.2		1.04801e+06	1.10862e+06	987413	62593.6	64539.6	60647.7		60601.4	1945.97		27	57982	64717.3	67245.1	51450.8	61689.5	57277.1		63314.8	68103	58526.6	56805.8	61941.4	51670.2		4788.19	5135.61
28	1376396	1353758	1.23437e+06	63505	66229	67366.8		1.32151e+06	1.39782e+06	1.2452e+06	65700.2	67684.7	63715.8		76310.1	1984.42		28	60571.6	67797.2	70457.3	53115.6	64077.8	59479		66275.4	71390.9	61159.9	58890.8	64395.5	53386.1		5115.52	5504.72
29	1.71497e+06	1.68817e+06	1.54067e+06	66450.9	69556	70355		1.64794e+06	1.74179e+06	1.55408e+06	68787.3	70849.8	66724.8		93853.1	2062.47		29	63327.5	70779.9	73629.9	54798.6	66332	61654.5		69245.8	74565.5	63926	60928.3	66729.2	55127.5		5319.74	5800.86
30	1.98553e+06	1.96123e+06	1.86629e+06	69815.5	72690.5	73851.5		1.93768e+06	2.0007e+06	1.87467e+06	72119.1	74196.9	70041.4		63012.9	2077.78		30	66092.5	74233.9	77191.1	56894.5	68730.8	63879.8		72505.8	78253.4	66758.3	63168.3	69118.5	57218.2		5747.55	5950.14
31	2.21757e+06	2.18891e+06	2101998	73199.8	76081.1	77122.1		2.16949e+06	2.22968e+06	2.10931e+06	75467.7	77499.5	73435.8		60183.8	2031.84		31	69152.1	78135.6	80987.9	58477.6	71147.6	65973.1		76091.9	82268.8	69915	65199.5	71569.8	58829.1		6176.91	6370.33
32	2.43468e+06	2.40622e+06	2.31757e+06	76597.7	79861.5	80663.8		2.38616e+06	2.44724e+06	2.32507e+06	79041	81194.7	76887.4		61082.2	2153.67		32	72066.5	81926	84985.2	60581.9	73690.4	68267.1		79659.2	86410.3	72908.1	67513.1	74099.8	60926.4		6751.08	6586.69
33	2.63398e+06	2.60819e+06	2526978	80104.5	83387.8	84204.9		2.58971e+06	2.64556e+06	2.53387e+06	82565.7	84736.1	80395.4		55841	2170.32		33	75363.2	85801.7	89081.4	62530.5	75753.9	70568		83415.4	90579.1	76251.8	69617.5	76280.2	62954.7		7163.63	6662.74
34	2.79234e+06	2766274	2.70373e+06	84009.9	87139.2	87999.4		2.75411e+06	2.79965e+06	2.70857e+06	86382.8	88482.4	84283.3		45538	2099.52		34	78882.4	90236.6	93715.8	64173.5	78860.6	72831.8		87611.6	95368.9	79854.3	71955.3	79338	64572.7		7757.28	7382.67
35	2.92491e+06	2895600	2.84483e+06	87893.4	90921.1	91881.9		2.88845e+06	2.92896e+06	2.84793e+06	90232.1	92313.7	88150.6		40515.4	2081.58		35	82655	95042.3	98528.8	66634.3	80937.9	75165.9		92075.4	100418	83732.9	74246	81442	67050		8342.42	7196.02
36	3.03805e+06	3.0098e+06	2963796	91646.3	94847.8	95877.2		3.00388e+06	3.04136e+06	2.9664e+06	94123.8	96330.2	91917.3		37479.2	2206.43		36	86863.1	99866.3	103518	68325.7	83735.6	77465.1		96749.2	105503	87995.1	76508.8	84258.1	68759.5		8754.09	7749.32
37	3.1436e+06	3108690	3.06976e+06	95828.9	99105.5	99798		3.10735e+06	3.14429e+06	3.07041e+06	98244.1	100364	96124		36937.6	2120.1		37	91112.9	105296	108977	70640.6	86362.9	79873.6		101795	111228	92362.8	78959	86859.9	71058.1		9432.53	7900.93
38	3.23652e+06	3.19794e+06	3.16859e+06	100053	103278	104211		3.20102e+06	3.23508e+06	3.16695e+06	102514	104696	100332		34067.5	2181.87		38	95418.9	110061	114618	72759.9	88554.9	82198.1		106699	116730	96667.9	81171	89118.4	73223.5		10031.2	7947.47
39	3.31866e+06	3.27996e+06	3254209	104353	107507	108681		3.28428e+06	3.31672e+06	3.25183e+06	106847	109085	104608		32444.2	2238.42		39	99846.4	116374	120646	74233	91672	84409		112289	123274	101304	83438	92198	74678		10985	8759.97
40	3387248	3.35077e+06	3327167	108888	112023	112867		3.35506e+06	3.38533e+06	3.32479e+06	111259	113356	109162		30269.7	2096.77		40	104917	122632	127135	76546.7	94334.5	86839.8		118228	129973	106483	85907	94837.5	76976.5		11745.3	8930.52
41	3.45529e+06	3413370	3.39625e+06	113656	116450	117524		3.42164e+06	3.45202e+06	3.39126e+06	115877	117873	113880		30377.6	1996.74		41	110150	129484	133810	78384.7	97105	89195.9		124481	137080	111883	88228.5	97626.1	78830.9		12598.6	9397.58
42	3.5104e+06	3.46887e+06	3455813	117687	121325	122322		3.47836e+06	3.50687e+06	3.44986e+06	120444	122884	118005		28503.6	2439.66		42	115273	136360	140861	80551.4	99170	91762.3		130831	144492	117171	90494.6	99868.4	81120.7		13660.5	9373.84
43	3.5632e+06	3.52133e+06	3.5115e+06	123257	125929	127358		3.53201e+06	3.55946e+06	3.50455e+06	125515	127596	123433		27453.8	2081.48		43	121432	144241	148702	82534.7	101917	94293.1		138125	152753	123497	92915	102679	83150.5		14627.6	9764.42
44	3609968	3564703	3.56229e+06	128295	130877	132315		3.57899e+06	3.60584e+06	3.55213e+06	130496	132533	128459		26857.9	2036.89		44	127604	151009	156521	85107.4	104458	96862.3		145045	160398	129692	95475.8	105225	85726.4		15353.3	9749.35
45	3.64737e+06	3.60632e+06	3599151	133314	136159	137433		3.61761e+06	3.64363e+06	3.5916e+06	135635	137744	133526		26014.9	2108.81		45	134183	159613	165138	87230.2	108190	99678.2		152978	169488	136468	98366.2	108908	87824.8		16509.9	10541.4
46	3.68482e+06	3.64428e+06	3638392	138944	141204	142729		3.65583e+06	3.68111e+06	3.63056e+06	140959	142863	139054		25277.5	1904.53		46	141370	168692	174310	89338.8	111012	102206		161458	179079	143836	100852	111752	89952.5		17621.2	10899.9
47	3720668	3.67288e+06	3.67693e+06	144176	146783	148294		3.69016e+06	3.71666e+06	3.66366e+06	146417	148500	144334		26497	2083		47	148488	177677	183735	91617.9	113704	104757		169967	188812	151121	103360	114469	92250.4		18845.7	11109.2
48	3.74937e+06	3.70197e+06	3.70677e+06	149592	152220	154306		3.71937e+06	3.74546e+06	3.69328e+06	152039	154402	149677		26094.1	2362.08		48	156255	188038	193675	93872.4	115605	107216		179323	199498	159148	105564	116524	94604.3		20174.8	10959.9
49	3.77151e+06	3.72345e+06	3.72791e+06	155591	157881	159905		3.74096e+06	3.76751e+06	3.7144e+06	157792	159950	155634		26553.3	2158.45		49	164098	197819	204018	95855	118422	109758		188645	210128	167162	108012	119396	96627.2		21483.2	11384.4
50	3794826	3.74794e+06	3.75264e+06	162190	163794	166158		3.76514e+06	3.79096e+06	3.73932e+06	164047	166044	162051		25818	1996.22		50	172401	208232	214976	98291.2	121810	112371		198537	221420	175653	110824	122660	98988.7		22883.4	11835.5
51	3.8154e+06	3.77151e+06	3.77538e+06	167570	170206	172309		3.78743e+06	3.81173e+06	3.76313e+06	170028	172403	167654		24300.8	2374.8		51	181253	219633	227038	100543	125350	115076		209308	233885	184731	113656	126121	101192		24576.7	12464.4
52	3.83314e+06	3.79094e+06	3.79296e+06	174277	176382	178660		3.80568e+06	3.82948e+06	3.78188e+06	176439	178632	174247		23799.5	2192.23		52	190472	231315	239000	102946	127525	117728		220262	246346	194178	116066	128440	103692		26084	12373.6
53	3849670	3801257	3.81171e+06	180397	182593	185116		3.82088e+06	3.84635e+06	3.7954e+06	182702	185064	180340		25476.3	2361.61		53	200657	245325	251929	104897	131300	120321		232637	260528	204745	118839	132103	105575		27891.6	13263.9
54	3.8609e+06	3.81386e+06	3.82209e+06	186876	189338	191735		3.83228e+06	3.8574e+06	3.80716e+06	189317	191746	186887		25120.5	2429.48		54	210028	255632	264965	107279	133509	123095		243542	272938	214145	121294	134502	108087		29396.2	13207.2
55	3.87194e+06	3.82352e+06	3835149	193807	195955	198830		3.84354e+06	3.86881e+06	3.81826e+06	196197	198717	193677		25272.7	2520.08		55	220784	270939	278904	109607	137725	125562		256876	288385	225367	124298	138400	110196		31509	14101.8
56	3880913	3832771	3.84668e+06	200888	202941	205855		3.85346e+06	3.87823e+06	3.82868e+06	203228	205724	200732		24775.4	2495.91		56	232585	285560	293044	111334	140229	128239		270397	303355	237438	126601	141118	112083		32958.8	14517.1
57	3.88607e+06	3841682	3.85662e+06	207989	209881	213357		3.86146e+06	3.88405e+06	3.83887e+06	210409	213132	207686		22586.5	2722.8		57	243511	299198	308121	114222	142348	130870		283610	318622	248598	129147	143289	115004		35011.9	14142.4
58	3.89414e+06	3.84626e+06	3863518	215751	217065	220858		3867974	3.89222e+06	3.84372e+06	217892	220543	215240		24250.8	2651.77		58	255685	315493	323738	116322	146772	133697		298305	335445	261165	132264	147539	116988		37140.1	15275.4
59	3.89875e+06	3.85578e+06	3.86877e+06	223063	224261	228091		3.87443e+06	3.89648e+06	3.85239e+06	225138	227765	222512		22041.4	2626.53		59	267682	331605	339765	118138	149365	136565		313017	352490	273544	134689	150387	118992		39472.9	15697.8
60	3903570	3.85759e+06	3874513	230781	231924	236012		3.87856e+06	3.90181e+06	3.8553e+06	232906	235656	230155		23255.2	2750.35		60	281273	349046	357898	120906	152542	139319		329406	371324	287487	137589	153478	121700		41918.5	15888.8
61	3.90664e+06	3.86491e+06	3.87816e+06	238511	239912	243964		3883235	3.90456e+06	3.86191e+06	240796	243627	237964		21321.5	2831.88		61	294042	364936	375432	123477	154619	141941		344803	389076	300531	140012	155673	124352		44272.8	15660.7
62	3.91141e+06	3868998	3.88173e+06	247160	247306	251791		3887380	3.90914e+06	3.86562e+06	248752	251385	246120		21763.8	2632.25		62	308609	383905	394153	125743	157790	144800		362222	408934	315510	142778	158897	126659		46712	16119.2
63	3.91331e+06	3.87092e+06	3883953	254453	255798	259675		3889395	3.91111e+06	3.86768e+06	256642	259353	253930		21715.8	2711.69		63	323196	400978	413110	128286	160849	147402		379095	427883	330306	145512	161876	129148		48788.2	16363.9
64	3.91514e+06	3.87499e+06	3888714	263301	263739	268759		3.89295e+06	3.91335e+06	3.87254e+06	265266	268299	262234		20406.4	3032.86		64	338735	421319	433809	130331	164147	150631		397954	449618	346290	148370	165391	131349		51664	17020.7
65	3.91779e+06	3.87787e+06	3.88785e+06	271864	272511	277431		3.8945e+06	3.91527e+06	3.87373e+06	273935	276980	270891		20772	3044.32		65	355024	444421	454189	132428	168428	153385		417878	472530	363226	151413	169494	133332		54652	18081
66	3.9198e+06	3.88306e+06	3889535	280754	281001	285566		3.89747e+06	3.91708e+06	3.87785e+06	282440	285150	279730		19614.3	2709.85		66	370741	463475	475694	134914	171555	156475		436637	494030	379243	154315	172731	135899		57393.4	18415.8
67	3920487	3.8834e+06	3893136	289543	290063	296122		3.89901e+06	3.91824e+06	3.87978e+06	291910	295567	288252		19227.9	3657.36		67	388096	484772	498018	137405	175001	158861		456962	516968	396956	157089	175950	138228		60006.4	18860.7
68	3.91915e+06	3.8838e+06	3.89095e+06	298318	299059	304129		3.89797e+06	3.91665e+06	3.87928e+06	300502	303665	297339		18687.8	3162.86		68	405224	506165	521245	140303	177825	161891		477545	540629	414461	160006	178838	141174		63084	18832
69	3922414	3.88756e+06	3.89289e+06	307586	308294	314170		3.90096e+06	3.91973e+06	3.88218e+06	310017	313631	306403		18772.6	3613.94		69	423483	531578	545123	142607	179740	164897		500061	566725	433397	162414	181105	143724		66663.8	18690.5
70	3925390	3884955	3892254	318753	316360	323274		3.90087e+06	3.92242e+06	3.87932e+06	319462	322974	315951		21549.4	3511.6		70	442687	556572	569720	145342	184162	168034		522993	592850	453136	165846	185348	146344		69857.1	19502.1
71	3.92271e+06	3.88707e+06	3.89622e+06	327814	326691	333918		3.902e+06	3.92051e+06	3.88349e+06	329474	333363	325585		18513	3888.93		71	462364	579106	594970	147411	188244	170827		545480	617896	473064	168827	189317	148337		72416.2	20490
72	3.92422e+06	3.8899e+06	3.89555e+06	338304	336479	344122		3.90322e+06	3.92162e+06	3.88482e+06	339635	343627	335643		18402.7	3991.78		72	481049	603769	620389	150671	190725	173818		568402	644508	492297	171738	191845	151630		76105.1	20107.5
73	3927139	3.89171e+06	3896622	350251	346645	354398		3.90516e+06	3.92435e+06	3.88596e+06	350431	354311	346552		19194.3	3879.89		73	501404	632351	647444	152708	194625	176536		593733	674048	513418	174623	195647	153599		80314.7	21024.2
74	3924039	3.88967e+06	3899867	358470	356707	365318		3.90452e+06	3.92218e+06	3.88687e+06	360165	364714	355616		17652.2	4548.95		74	522733	658548	674070	155309	195771	179471		618450	701707	535194	176850	197208	156492		83256.2	20358.1
75	3.92322e+06	3893024	3899927	369694	366622	376794		3.90539e+06	3.92121e+06	3.88957e+06	371037	376254	365819		15822.1	5217.56		75	544659	685163	703510	157508	201421	182305		644444	731346	557542	180412	202429	158394		86901.6	22017.9
76	3.92644e+06	3.89164e+06	3.89806e+06	381658	377946	387523		3905381	3.9239e+06	3.88686e+06	382375	387204	377547		18519.3	4828.77		76	567263	714481	733203	160015	201810	185648		671649	762533	580764	182491	203566	161416		90884.5	21075.3
77	3.92327e+06	3893326	3900497	392847	388662	399671		3.9057e+06	3.92134e+06	3.89006e+06	393727	399284	388170		15636.6	5556.97		77	590812	742736	762650	162007	207684	188384		698733	792723	604742	186025	208955	163095		93990.8	22929.8
78	3923952	3.89212e+06	3.89909e+06	402899	398608	410200		3.90505e+06	3.92179e+06	3.88832e+06	403903	409763	398042		16734.4	5860.87		78	614651	774694	793949	165098	209157	191293		727765	826196	629333	188516	210676	166356		98431.6	22160.3
79	3.9253e+06	3891145	3.89626e+06	416049	410800	422289		3.90424e+06	3.92266e+06	3.88582e+06	416379	422131	410628		18422	5751.38		79	636453	806482	825425	167533	212275	194110		756120	860187	652053	191306	213809	168804		104067	22502.5
80	3.92495e+06	3893300	3.89766e+06	426654	420633	432782		3.9053e+06	3.92245e+06	3.88815e+06	426690	432764	420615		17150.8	6074.55		80	662707	839556	857576	170323	215711	197229		786613	894297	678930	194421	217244	171597		107683	22823.6
81	3926894	3.89211e+06	3.90019e+06	439082	432825	446506		3906396	3.9246e+06	3.88819e+06	439471	446320	432622		18205.9	6849.05		81	689750	871028	891464	172430	219204	200308		817414	928445	706383	197314	220845	173784		111031	23530.4
82	3.92459e+06	3.89632e+06	3.89997e+06	451130	444564	458596		3.90696e+06	3.92233e+06	3.89158e+06	451430	458451	444409		15375.1	7020.71		82	714716	904108	924182	175351	221988	203254		847668	963245	732091	200198	223666	176730		115577	23468.3
83	3926919	3.897e+06	3897917	463917	457174	470890		3.90728e+06	3.92429e+06	3.89026e+06	463994	470852	457136		17014.8	6858.17		83	740782	940026	960431	177867	227736	206351		880413	1.00177e+06	759059	203985	229004	178966		121354	25019
84	3.92712e+06	3.89625e+06	3.89907e+06	476440	469106	484004		3907478	3.92455e+06	3.89041e+06	476517	483966	469068		17069.9	7449.23		84	769717	968500	996473	181362	228569	209649		911563	1.0352e+06	787927	206527	230285	182769		123636	23758
85	3.92713e+06	3.89499e+06	3899846	489476	481968	497369		3.90732e+06	3.92465e+06	3.88999e+06	489605	497306	481903		17326.2	7701.44		85	796200	1.00665e+06	1.03238e+06	183068	232777	212105		945080	1.07465e+06	815506	209317	234288	184345		129573	24971.1
86	3.9279e+06	3895287	3900752	502605	494658	511813		3.90798e+06	3.92545e+06	3.89051e+06	503025	511610	494440		17466.3	8585.09		86	825464	1.0448e+06	1.06852e+06	185824	235585	215348		979594	1.1136e+06	845588	212252	237277	187228		134007	25024.7
87	3.92884e+06	3.8958e+06	3.89996e+06	516331	508330	524299		3.9082e+06	3.92619e+06	3.8902e+06	516320	524305	508335		17994.9	7984.91		87	854351	1.07504e+06	1.10807e+06	188689	239496	218437		1.01249e+06	1.15043e+06	874545	215541	241068	190014		137944	25527.1
88	3.92827e+06	3.89619e+06	3.89815e+06	529878	520624	538476		3.90754e+06	3.92552e+06	3.88955e+06	529659	538587	520731		17981.3	8927.95		88	883232	1.11124e+06	1.14697e+06	191595	242498	221906		1.04715e+06	1.19022e+06	904073	218666	244272	193061		143074	25605.7
89	3.92798e+06	3.89552e+06	3.89765e+06	543108	534488	551367		3.90705e+06	3.92521e+06	3.88889e+06	542988	551428	534548		18160.7	8439.99		89	914936	1.15432e+06	1185528	194338	248474	224428		1.08493e+06	1.23297e+06	936886	222413	249537	195289		148042	27124.1
90	3.92905e+06	3.89844e+06	3.89706e+06	557517	547148	567258		3.90818e+06	3.92627e+06	3.8901e+06	557308	567365	547251		18084.9	10056.9		90	943790	1.18933e+06	1.22738e+06	197032	251777	228335		1.12017e+06	1.27409e+06	966240	225715	253181	198249		153925	27466.2
91	3928052	3896419	3.89824e+06	571506	561858	580854		3.90757e+06	3.92533e+06	3.88981e+06	571406	580905	561907		17762.1	9498.77		91	978845	1.23005e+06	1.27074e+06	198911	255733	231086		1.15988e+06	1.31797e+06	1.00178e+06	228577	257071	200082		158094	28494.2
92	3927498	3.89671e+06	3899310	586456	575498	596167		3.90784e+06	3.92491e+06	3.89077e+06	586041	596381	575700		17073.7	10340.7		92	1.01141e+06	1.27522e+06	1312636	201500	259164	233953		1.19976e+06	1.36394e+06	1.03557e+06	231539	260446	202631		164185	28907.5
93	3.93052e+06	3898258	3.89923e+06	602730	591587	610799		3.90934e+06	3.92769e+06	3.89098e+06	601706	611352	592059		18352.5	9646.79		93	1.04469e+06	1.31086e+06	1.35729e+06	204507	259249	236820		1.23761e+06	1.4063e+06	1.06893e+06	233526	261045	206006		168684	27519.3
94	3929646	3894486	3898796	617526	604967	626252		3.90764e+06	3.92682e+06	3.88847e+06	616249	626948	605549		19176.9	10699.7		94	1.07897e+06	1.35809e+06	1.40149e+06	207593	263471	240241		1.27951e+06	1.45454e+06	1.10448e+06	237102	265172	209031		175029	28070.7
95	3.929e+06	3.89889e+06	3.89728e+06	631772	620429	641598		3.90839e+06	3.92626e+06	3.89052e+06	631266	641860	620672		17870.3	10593.8		95	1.11126e+06	1.39535e+06	1.44472e+06	210443	268723	243778		1.31711e+06	1.49708e+06	1.13714e+06	240981	270222	211741		179970	29240.4
96	3.93151e+06	3.89711e+06	3896497	649648	634698	655044		3.90837e+06	3.92841e+06	3.88833e+06	646463	657003	635923		20042.5	10540		96	1148701	1.43891e+06	1489053	212895	273101	247018		1.35889e+06	1.54263e+06	1.17514e+06	244338	274530	214146		183746	30192
97	3931494	3.89703e+06	3.89637e+06	663130	650042	670356		3908298	3.92839e+06	3.88821e+06	661176	671473	650879		20091.1	10297		97	1.18391e+06	1.48571e+06	1.53514e+06	215127	276831	250342		1.40159e+06	1.59172e+06	1.21146e+06	247433	278388	216479		190129	30954.6
98	3934145	3898856	3.89309e+06	678993	664687	685810		3.9087e+06	3.93092e+06	3.88647e+06	676497	687277	665716		22225.9	10780.6		98	1.21852e+06	1.51935e+06	1.58094e+06	218365	279746	253303		1.4396e+06	1.63353e+06	1.24567e+06	250472	281260	219683		193925	30788.7
99	3933751	3.89652e+06	3894254	696148	681228	701547		3.90817e+06	3.93035e+06	3.886e+06	692974	703499	682450		22178.6	10524.4		99	1.25401e+06	1.56755e+06	1.62975e+06	220735	283752	256566		1.48377e+06	1.68516e+06	1.28238e+06	253684	285291	222077		201390	31607
100	3.93323e+06	3.89683e+06	3892593	712888	699443	717995		3.90755e+06	3.92989e+06	3.88521e+06	710109	719691	700526		22340.1	9582.85		100	1.2926e+06	1.62428e+06	1.67694e+06	224076	286660	259762		1.53127e+06	1.73964e+06	1.3229e+06	256833	288227	225438		208370	31394.8
101	3.9344e+06	3.89737e+06	3892709	730146	715777	735709		3.90816e+06	3.93101e+06	3.88532e+06	727211	737496	716926		22844.7	10285.1		101	1328638	1.67017e+06	1.72646e+06	226593	290407	262946		1.57509e+06	1.79037e+06	1.35981e+06	259982	291992	227972		215283	32010.2
102	3.9328e+06	3.89584e+06	3.89467e+06	746474	732146	750932		3.90777e+06	3.92946e+06	3.88608e+06	743184	753000	733368		21687.6	9815.82		102	1.37023e+06	1.71872e+06	1769608	228690	293707	266277		1.61952e+06	1.83691e+06	1.40214e+06	262891	295532	230250		217385	32640.8
103	3.93552e+06	3.89684e+06	3893445	763242	748659	768602		3.9086e+06	3.93198e+06	3.88523e+06	760168	770489	749847		23376.2	10321		103	1.41314e+06	1.76446e+06	1.80722e+06	231212	297436	269179		1.6616e+06	1.87784e+06	1.44537e+06	265942	299173	232712		216236	33230.5
104	3.93748e+06	3.89746e+06	3.89142e+06	782985	764516	785002		3.90879e+06	3.93382e+06	3.88376e+06	777501	788792	766211		25032.7	11290.6		104	1448369	1.79999e+06	1.84408e+06	234628	302218	272806		1.69748e+06	1.91434e+06	1.48062e+06	269884	303773	235995		216861	33889.4
105	3.93836e+06	3.89553e+06	3.89128e+06	799878	783695	803933		3.90839e+06	3.93443e+06	3.88235e+06	795836	806543	785128		26042.9	10707.5		105	1.48831e+06	1.83865e+06	1.88288e+06	237842	304897	276579		1.73661e+06	1.95278e+06	1.52045e+06	273106	306769	239444		216167	33662.2
106	3.93492e+06	3899577	3.89173e+06	818581	800915	823030		3.90874e+06	3.93175e+06	3.88573e+06	814175	825873	802478		23009.3	11697.3		106	1.53358e+06	1.87177e+06	1.91256e+06	240299	309280	280215		1.77264e+06	1.98067e+06	1.5646e+06	276598	311231	241966		208032	34632.6
107	3935237	3.89665e+06	3.89196e+06	836776	817457	840019		3907951	3.9317e+06	3.8842e+06	831417	843616	819219		23746.5	12198.2		107	1.57169e+06	1.89471e+06	1.94797e+06	243501	311707	282531		1.80479e+06	2.00841e+06	1.60117e+06	279246	313467	245025		203617	34221.1
108	3.93706e+06	3.89843e+06	3894539	854281	836098	859036		3.91001e+06	3.93352e+06	3.8865e+06	849805	861912	837699		23507.4	12106.5		108	1.61285e+06	1933037	1.9815e+06	246596	316032	286288		1.84246e+06	2.04278e+06	1.64214e+06	282972	317808	248135		200321	34836.5
109	3.93733e+06	3.90028e+06	3.89282e+06	874555	855747	877446		3.91014e+06	3.93398e+06	3.88631e+06	869250	881032	857467		23837	11782.5		109	1.65315e+06	1.97189e+06	2.00563e+06	249369	315279	289097		1.87689e+06	2.07139e+06	1.68239e+06	284582	317768	251396		194497	33186.2
110	3.93568e+06	3.89726e+06	3.89141e+06	893344	874016	897626		3.90812e+06	3.93216e+06	3.88407e+06	888329	900908	875750		24046.1	12578.8		110	1.69985e+06	1.99538e+06	2.03582e+06	251887	319617	292203		1.91035e+06	2.09377e+06	1.72693e+06	287902	321972	253833		183417	34069.4
111	3.93629e+06	3900205	3.89231e+06	915399	894545	916966		3.9096e+06	3.93305e+06	3.88615e+06	908970	921487	896453		23446.3	12516.7		111	1.73828e+06	2.02507e+06	2064440	254483	326614	295319		1.9426e+06	2.12063e+06	1.76456e+06	292139	328309	255968		178033	36170.6
112	3.93583e+06	3.89688e+06	3889510	934917	913739	936620		3.90741e+06	3.93229e+06	3.88252e+06	928425	941172	915678		24887.4	12747		112	1.7759e+06	2.05139e+06	2095343	257460	326277	298440		1974210	2.14735e+06	1.80107e+06	294059	328676	259442		173145	34616.9
113	3.93585e+06	3.89592e+06	3.8926e+06	955606	930780	956833		3.90812e+06	3.93219e+06	3.88406e+06	947740	962440	933040		24067.7	14700.1		113	1.80598e+06	2073619	2116546	259405	334407	302108		1.99871e+06	2.167e+06	1.83042e+06	298640	336261	261019		168290	37620.7
114	3.93431e+06	3.89795e+06	3.89074e+06	974878	951941	976509		3.90767e+06	3.93102e+06	3.88431e+06	967776	981514	954038		23357.1	13737.6		114	1.84117e+06	2.10522e+06	2142753	262851	335331	305488		2.02971e+06	2.19407e+06	1.86536e+06	301224	337651	264796		164356	36427.5
115	3.93442e+06	3900323	3.89019e+06	996211	972012	997855		3.90831e+06	3.93148e+06	3.88514e+06	988693	1.00316e+06	974224		23170.2	14468.9		115	1.86632e+06	2128545	2.17203e+06	265537	341831	308220		2.05563e+06	2.22102e+06	1.89025e+06	305196	343432	266959		165383	38236.5
116	3934020	3.90077e+06	3.89001e+06	1.01939e+06	993478	1.01824e+06		3.90827e+06	3.93121e+06	3.88532e+06	1.01037e+06	1.02501e+06	995730		22943.1	14639.1		116	1.89416e+06	2.15681e+06	2.19605e+06	268164	345005	311120		2.08234e+06	2.24648e+06	1.9182e+06	308096	346606	269586		164144	38509.6
117	3.9326e+06	3897628	3889871	1.03859e+06	1.01523e+06	1.04169e+06		3.9067e+06	3.92946e+06	3.88394e+06	1.03184e+06	1.04631e+06	1.01737e+06		22761.2	14468.7		117	1.92491e+06	2185153	2.21963e+06	270458	344812	313853		2109897	2.27102e+06	1.94877e+06	309708	347057	272358		161126	37349.7
118	3.93309e+06	3.8982e+06	3.89001e+06	1.05835e+06	1036099	1.06115e+06		3.9071e+06	3.92997e+06	3.88422e+06	1.05187e+06	1.06559e+06	1.03814e+06		22878.3	13727.6		118	1955142	2210392	2.24739e+06	272961	349764	317847		2.13764e+06	2.29677e+06	1.97851e+06	313524	352108	274940		159129	38583.8
119	3.93468e+06	3896262	3.89083e+06	1.07889e+06	1058892	1.08412e+06		3.90726e+06	3.93116e+06	3.88336e+06	1.07397e+06	1.08728e+06	1.06065e+06		23900.1	13314		119	1.97794e+06	2241144	2272290	277002	356345	321000		2.16379e+06	2.3255e+06	2.00208e+06	318116	357866	278366		161706	39749.9
120	3933772	3.9014e+06	3889252	1.10245e+06	1.08026e+06	1.10339e+06		3.90814e+06	3.93115e+06	3.88513e+06	1.09537e+06	1.10846e+06	1.08227e+06		23012.6	13093.9		120	2006378	2.26559e+06	2299102	279575	356307	324840		2.19036e+06	2.35057e+06	2.03015e+06	320241	358813	281668		160210	38572.4
121	3934556	3.89651e+06	3.88853e+06	1.12677e+06	1.10282e+06	1.12661e+06												121	2.03048e+06	2288488	2.3254e+06	282492	364503	327928
122	3934251	3.90364e+06	3.89028e+06	1.15226e+06	1.1254e+06	1.14932e+06												122	2.05432e+06	2308981	2.34763e+06	284921	368838	331252
123	3933512	3.89729e+06	3.88839e+06	1.17156e+06	1.1462e+06	1.16994e+06												123	2.08334e+06	2.33735e+06	2.37118e+06	287872	368134	334624
124	3.93401e+06	3.89884e+06	3.88764e+06	1.19309e+06	1.16957e+06	1.191e+06												124	2.10375e+06	2.35368e+06	2.39299e+06	289723	370905	337089
125	3.93569e+06	3.89966e+06	3.88955e+06	1.21881e+06	1.19468e+06	1.21537e+06												125	2.12468e+06	2374990	2.41635e+06	293692	375331	340733
126	3933716	3.89918e+06	3890757	1239765	1.21743e+06	1.23898e+06												126	2.14799e+06	2.3893e+06	2.44122e+06	297072	382147	343896
127	3.93241e+06	3897964	3887832	1264188	1.24045e+06	1.26556e+06												127	2.1693e+06	2.41994e+06	2.4618e+06	298619	386111	347280
128	3.93424e+06	3.90147e+06	3888992	1.2883e+06	1.26725e+06	1.28738e+06												128	2.19388e+06	2.44528e+06	2.48525e+06	302095	389851	350956
129	3.93201e+06	3.89822e+06	3.88964e+06	1.31293e+06	1.29395e+06	1.31452e+06												129	2.21449e+06	2.46756e+06	2.50998e+06	305340	392611	354748
130	3931840	3900545	3.88891e+06	1.33692e+06	1.31762e+06	1.33624e+06												130	2.2387e+06	2.49487e+06	2.53251e+06	308499	397286	358076
131	3.9332e+06	3.90248e+06	3889759	1.36178e+06	1337620	1362053												131	2.26027e+06	2.50435e+06	2.55499e+06	311160	396095	361279
132	3.9338e+06	3.90171e+06	3.8908e+06	1.38497e+06	1367313	1.38702e+06												132	2.28022e+06	2522670	2574725	314097	404949	365285
133	3.93507e+06	3.9009e+06	3.88998e+06	1.4121e+06	1.39087e+06	1.41208e+06												133	2.30279e+06	2.5548e+06	2.59395e+06	316503	407886	368516
134	3.93402e+06	3.89965e+06	3.889e+06	1.43794e+06	1.41721e+06	1.43529e+06												134	2319864	2.57569e+06	2.61201e+06	319620	412367	372016
135	3.93341e+06	3899458	3.88959e+06	1.46321e+06	1.43967e+06	1.4617e+06												135	2346192	2593300	2.63174e+06	323077	411558	374882
136	3.93196e+06	3.90219e+06	3.88945e+06	1.4888e+06	1.46614e+06	1.48902e+06												136	2.36273e+06	2607037	2651014	326130	415019	378487
137	3.93366e+06	3902360	3890123	1.51626e+06	1.49208e+06	1.51662e+06												137	2.38304e+06	2.63703e+06	2.66045e+06	328437	423989	381598
138	3932423	3.901e+06	3.89082e+06	1.54154e+06	1.52019e+06	1542812												138	2.40117e+06	2.66709e+06	2.6777e+06	331867	428752	385468
139	3.9308e+06	3899684	3889974	1567564	1.54445e+06	1.56885e+06												139	2.42367e+06	2673323	2699702	334693	431758	389309
140	3.93238e+06	3899072	3.89211e+06	1.59959e+06	1.57276e+06	1.59961e+06												140	2.43988e+06	2.68101e+06	2708943	337434	434038	391832
141	3.93111e+06	3.90183e+06	3890990	1626121	1.59858e+06	1626728												141	2.45459e+06	2.68845e+06	2.72419e+06	340046	438796	394528
142	3929330	3.90038e+06	3892127	1652766	1625633	1.65652e+06												142	2.47928e+06	2.70865e+06	2.73843e+06	344077	443577	397952
143	3929233	3900329	3.89193e+06	1.68054e+06	1655295	1.68069e+06												143	2.50089e+06	2.72408e+06	2.75403e+06	346209	443168	401111
144	3.93021e+06	3.89787e+06	3.89081e+06	1.71112e+06	1681107	1.70895e+06												144	2.51764e+06	2740271	2763247	349881	450787	404195
145	3.92939e+06	3.90232e+06	3891650	1.7351e+06	1.70728e+06	1.73645e+06												145	2535536	2.74876e+06	2.77926e+06	352573	454293	408595
146	3.9274e+06	3.90024e+06	3.89162e+06	1.75654e+06	1734564	1.76152e+06												146	2.55834e+06	2.76249e+06	2.79947e+06	355290	451874	412028
147	3.92954e+06	3.89922e+06	3.89214e+06	1777418	1757662	1.78826e+06												147	2.57225e+06	2.79076e+06	2.8105e+06	358660	462803	416618
148	3.92926e+06	3.89883e+06	3893385	1.8035e+06	1781833	1.81225e+06												148	2583972	2.78074e+06	2.82457e+06	361809	464294	418872
149	3928102	3901983	3.89269e+06	1.82367e+06	1800916	1836065												149	2.60638e+06	2.80179e+06	2.84179e+06	364027	468601	422379
150	3.92652e+06	3.90006e+06	3.89365e+06	1.84501e+06	1825785	1852759												150	2621033	2815199	2.84695e+06	366389	467514	425879
151	3.92639e+06	3.89812e+06	3.89533e+06	1.86611e+06	1.8474e+06	1.87621e+06												151	2634001	2.82484e+06	2.86112e+06	369423	471398	428388
152	3.92698e+06	3.89659e+06	3893822	1.8861e+06	1.86155e+06	1.89577e+06												152	2.64659e+06	2832734	2867506	372477	481622	432373
153	3.92716e+06	3897982	3.89494e+06	1.903e+06	1.8859e+06	1.91805e+06												153	2.66377e+06	2847864	2882404	376056	486171	435935
154	3.9276e+06	3900908	3.89035e+06	1.91983e+06	1.90573e+06	1.93551e+06												154	2.67716e+06	2859906	2896359	378747	488657	439774
155	3.9279e+06	3.89939e+06	3.8899e+06	1933262	1.92159e+06	1945067												155	2692578	2870979	2.90687e+06	381867	493073	442299
156	3.93084e+06	3.89737e+06	3890595	1.95444e+06	1.94055e+06	1.96578e+06												156	2.70458e+06	2.89163e+06	2.91496e+06	385565	496627	446135
157	3.93085e+06	3.9003e+06	3.8894e+06	1973846	1.95348e+06	1.9796e+06												157	2717990	2898260	2926602	388227	500896	448932
158	3931943	3898119	3.89047e+06	1.99231e+06	1.97071e+06	1.99592e+06												158	2.73234e+06	2.90385e+06	2.94371e+06	389858	499559	452351
159	3.9327e+06	3.8968e+06	3.89044e+06	2.0048e+06	1.99128e+06	2.01458e+06												159	2742907	2.92455e+06	2.94687e+06	392499	510654	455821
160	3.93316e+06	3.89871e+06	3.88889e+06	2024538	2.01224e+06	2.03225e+06												160	2754401	2.91726e+06	2.95582e+06	396619	513061	459836
161	3.93014e+06	3897800	3888329	2.03578e+06	2.02457e+06	2049289												161	2.76606e+06	2.92904e+06	2969985	399533	511411	462772
162	3.93159e+06	3.90095e+06	3889538	2.05935e+06	2.04761e+06	2.06974e+06												162	2780114	2.95863e+06	2.9822e+06	402661	520794	467220
163	3.93327e+06	3.89756e+06	3.89007e+06	2.07311e+06	2.05715e+06	2.08047e+06												163	2.78998e+06	2.96417e+06	2.99328e+06	406281	525995	471817
164	3.93155e+06	3.89872e+06	3.89055e+06	2.08963e+06	2.07635e+06	2.09627e+06												164	2.80407e+06	2.9622e+06	3.00459e+06	409447	522069	475119
165	3.93779e+06	3896910	3892206	2.11078e+06	2091238	2.11094e+06												165	2.81019e+06	2989313	3006516	411962	533952	478720
166	3936016	3.89772e+06	3894474	2115666	2.1064e+06	2.12201e+06												166	2820566	3001743	3.01639e+06	415842	536818	481515
167	3.93403e+06	3.89626e+06	3.8943e+06	2134601	2.12149e+06	2.14032e+06												167	2829018	2988963	3028694	418802	539556	484919
168	3.93578e+06	3.89974e+06	3.89955e+06	2.13948e+06	2.13325e+06	2147325												168	2839468	3.00955e+06	3.03308e+06	421221	543622	488930
169	3.9352e+06	3.89798e+06	3897553	2.15867e+06	2150068	2163813												169	2.8479e+06	3.00826e+06	3.04517e+06	424767	543153	492018
170	3930386	3899555	3.89958e+06	2.16044e+06	2.16659e+06	2.1724e+06												170	2861913	3020100	3056951	427909	550442	495859
171	3.93249e+06	3900431	3.89822e+06	2.18185e+06	2181761	2.19582e+06												171	2.86826e+06	3.03781e+06	3.05801e+06	429501	555835	498812
172	3936215	3.89831e+06	3897324	2204701	2.19611e+06	2.20682e+06												172	2.88152e+06	3038451	3.06816e+06	432136	559917	502650
173	3.9354e+06	3.89867e+06	3899083	2.21552e+06	2.20984e+06	2.22623e+06												173	2.89087e+06	3.04314e+06	3083348	437164	561749	506366
174	3.93505e+06	3899583	3.90027e+06	2230775	2.22488e+06	2236874												174	2.90228e+06	3051016	3095465	439900	567221	510298
175	3.93519e+06	3.89992e+06	3900339	2.25187e+06	2.23891e+06	2.25722e+06												175	2.91097e+06	3.06059e+06	3.099e+06	442505	570215	514097
176	3.93667e+06	3.89722e+06	3898571	2264360	2.25329e+06	2.26895e+06												176	2.91266e+06	3065985	3103722	445877	574656	517480
177	3933824	3.8977e+06	3.89917e+06	2.27618e+06	2.26814e+06	2.28102e+06												177	2.92585e+06	3.07599e+06	3112333	449383	578914	521356
178	3.93588e+06	3.8983e+06	3.89939e+06	2292513	2282071	2.2997e+06												178	2938427	3.08071e+06	3.12135e+06	451845	582962	524654
179	3.93489e+06	3.8973e+06	3.89952e+06	2.3086e+06	2.29856e+06	2.31013e+06												179	2944284	3.07523e+06	3.12914e+06	455678	581698	528136
180	3.93447e+06	3898399	3897370	2.32667e+06	2.31008e+06	2.32442e+06												180	2.94991e+06	3.08355e+06	3136378	458624	590565	532212
181	3.93608e+06	3897101	3897312	2338323	2.31836e+06	2.33751e+06												181	2.96085e+06	3.09966e+06	3.14178e+06	462092	588506	535669
182	3934554	3898147	3.89658e+06	2.34954e+06	2.33877e+06	2.35352e+06												182	2.96881e+06	3.10704e+06	3148160	464305	599003	540455
183	3936974	3897699	3897567	2367081	2.35237e+06	2.36974e+06												183	2.97512e+06	3.1017e+06	3159933	469013	597748	544505
184	3.93706e+06	3897873	3897825	2382172	2.35711e+06	2.38038e+06												184	2.98507e+06	3112444	3.16601e+06	471935	608002	546511
185	3.93634e+06	3.89681e+06	3898411	2395189	2381276	2.39895e+06												185	2.99524e+06	3.1272e+06	3.16894e+06	473212	611688	550733
186	3.93532e+06	3.89667e+06	3.89761e+06	2407557	2392540	2411277												186	3.00262e+06	3.13764e+06	3.17717e+06	476461	616372	553761
187	3.93504e+06	3.89577e+06	3.89865e+06	2422658	2407614	2.41996e+06												187	3011401	3.13319e+06	3186144	478486	618912	556813
188	3.9377e+06	3898735	3.89814e+06	2442845	2424884	2.43567e+06												188	3.0183e+06	3.14256e+06	3.19197e+06	483411	615355	560642
189	3.93499e+06	3894020	3.89756e+06	2.45638e+06	2.42977e+06	2.44853e+06												189	3.02853e+06	3.145e+06	3.19956e+06	485797	626859	564691
190	3.93738e+06	3.89577e+06	3897088	2.46963e+06	2442351	2458569												190	3035279	3150328	3.20918e+06	490484	622903	568173
191	3935013	3.8947e+06	3.89926e+06	2476708	2.45952e+06	2475323												191	3039170	3.16323e+06	3.20867e+06	493722	635526	570495
192	3.93653e+06	3.89481e+06	3898883	2.48988e+06	2.47379e+06	2.48609e+06												192	3.04737e+06	3.16977e+06	3216656	496197	637781	575517
193	3936682	3.89799e+06	3.90107e+06	2.50344e+06	2.4868e+06	2.50336e+06												193	3.05571e+06	3.16555e+06	3.22902e+06	499940	635588	579571
194	3.93748e+06	3896112	3.90076e+06	2.5204e+06	2497698	2511841												194	3063943	3.17544e+06	3236653	503234	644604	582180
195	3.93675e+06	3.894e+06	3899899	2.52187e+06	2.51028e+06	2.5255e+06												195	3.07251e+06	3.18056e+06	3242540	505997	641329	586545
196	3.93693e+06	3895394	3.90138e+06	2545445	2524097	2.53783e+06												196	3.07582e+06	3.18578e+06	3.24366e+06	509276	653589	589583
197	3935252	3.89645e+06	3.90069e+06	2.55118e+06	2.54006e+06	2.54923e+06												197	3.0788e+06	3.18976e+06	3.25204e+06	511988	648245	592624
198	3.93683e+06	3896771	3900237	2567937	2543107	2.55856e+06												198	3086464	3198530	3.25595e+06	516823	661461	597327
199	3.93737e+06	3896159	3.89883e+06	2.57723e+06	2553878	2.5695e+06												199	3094167	3.19852e+06	3.2624e+06	518054	658670	600758
200	3.93852e+06	3.89473e+06	3.90322e+06	2588206	2.57007e+06	2583765												200	3.09979e+06	3.21088e+06	3.26709e+06	521642	670025	603697
201	3935604	3.89408e+06	3900462	2594191	2.57603e+06	2.58828e+06												201	3.10446e+06	3.20676e+06	3.27351e+06	525049	664198	608313
202	3.93804e+06	3893354	3.89807e+06	2.60687e+06	2.59117e+06	2.59978e+06												202	3.11175e+06	3.21798e+06	3.27705e+06	528644	667072	611345
203	3936872	3899419	3900051	2.62085e+06	2.60154e+06	2.61755e+06												203	3.1158e+06	3.21912e+06	3.28196e+06	530302	681488	615152
204	3.93647e+06	3.89593e+06	3.90152e+06	2631577	2.60863e+06	2.62089e+06												204	3.12152e+06	3222147	3282274	534028	682800	618154
205	3938450	3.89211e+06	3.8965e+06	2.63712e+06	2.62007e+06	2629998												205	3130257	3229837	3289545	537182	687935	621827
206	3.93515e+06	3896538	3.89641e+06	2650113	2.62717e+06	2.63363e+06												206	3.13245e+06	3.23431e+06	3.29338e+06	540644	684909	626865
207	3934992	3.89422e+06	3.89869e+06	2654408	2637021	2.65052e+06												207	3141685	3.24062e+06	3302198	543158	695062	629415
208	3.93764e+06	3.89361e+06	3.89802e+06	2.66593e+06	2.64277e+06	2.65941e+06												208	3.14405e+06	3239756	3303099	547817	693329	633345
209	3.93683e+06	3898011	3897974	2673462	2.65741e+06	2.66383e+06												209	3154408	3249317	3.30848e+06	550982	703077	637450
210	3.93335e+06	3.89327e+06	3.89874e+06	2.67706e+06	2.66565e+06	2.68055e+06												210	3159152	3247319	3310575	554304	706942	642937
211	3.93629e+06	3.89543e+06	3.89622e+06	2.6949e+06	2674163	2683035												211	3.16462e+06	3.25472e+06	3.31735e+06	557411	709506	643999
212	3.93374e+06	3896753	3.89514e+06	2.69557e+06	2685247	2.68903e+06												212	3171913	3.26605e+06	3.3217e+06	560296	707438	648874
213	3.93404e+06	3895628	3.89524e+06	2.70721e+06	2.69316e+06	2.69754e+06												213	3.17437e+06	3.2624e+06	3.32963e+06	564101	710263	652475
214	3.93344e+06	3896377	3894925	2.71307e+06	2.69677e+06	2.70706e+06												214	3183247	3.26471e+06	3334771	567179	715783	656726
215	3932364	3.89503e+06	3.89633e+06	2.72289e+06	2.70895e+06	2.71466e+06												215	3.18691e+06	3274331	3337280	570409	727181	659044
216	3.93175e+06	3.89493e+06	3893832	2.72794e+06	2714386	2.72283e+06												216	3188799	3.28168e+06	3339064	573203	733297	664928
217	3.93223e+06	3.89513e+06	3895417	2.73441e+06	2.71999e+06	2731678												217	3192880	3.27437e+06	3347888	574733	729162	665962
218	3932177	3895444	3893048	2.7457e+06	2729253	2.73788e+06												218	3.19796e+06	3.2833e+06	3.35268e+06	578899	737963	669010
219	3.93234e+06	3896460	3893174	2749147	2.7361e+06	2.74377e+06												219	3203800	3284370	3.35497e+06	582407	735596	670742
220	3.9319e+06	3.89335e+06	3.89302e+06	2757872	2.74317e+06	2.75353e+06												220	3.20726e+06	3297108	3360481	583826	742047	676355
221	3.92987e+06	3.89414e+06	3892345	2.76386e+06	2.75302e+06	2.76118e+06												221	3.21248e+06	3.29132e+06	3368517	587263	744391	679280
222	3929790	3.89291e+06	3892448	2.76737e+06	2762174	2.76476e+06												222	3214130	3297981	3370812	592592	754603	682712
223	3927770	3.89256e+06	3.89151e+06	2775817	2.76748e+06	2.77084e+06												223	3219002	3.30794e+06	3.36991e+06	594157	760221	686349
224	3.93133e+06	3.8937e+06	3.89122e+06	2.7907e+06	2.77425e+06	2781247												224	3221068	3310583	3.37622e+06	599788	764949	691600
225	3.9277e+06	3.89209e+06	3890138	2.78977e+06	2782236	2785390												225	3227484	3319555	3379377	602066	767484	695932
226	3.92928e+06	3892693	3.89245e+06	2796945	2.78806e+06	2.79167e+06												226	3.23159e+06	3.32512e+06	3.3814e+06	603674	772579	699075
227	3.92716e+06	3.89264e+06	3.89083e+06	2.80528e+06	2795819	2.79847e+06												227	3.23511e+06	3.32557e+06	3.38495e+06	609605	776791	702522
228	3.92855e+06	3892041	3.89104e+06	2.80867e+06	2.80293e+06	2.80359e+06												228	3.237e+06	3.32254e+06	3.38911e+06	611042	779829	704970
229	3.92807e+06	3892442	3.89016e+06	2815585	2810820	2.80957e+06												229	3.2438e+06	3.32424e+06	3.39477e+06	613603	774334	709153
230	3.92602e+06	3.89196e+06	3.89193e+06	2.82465e+06	2818763	2.8204e+06												230	3245909	3.32899e+06	3401201	617832	787124	711863
231	3927997	3.8914e+06	3.88998e+06	2.82826e+06	2823220	2821614												231	3.24834e+06	3.33153e+06	3.39868e+06	620185	789435	717029
232	3.92485e+06	3894181	3890870	2.83467e+06	2.82851e+06	2.83217e+06												232	3.25553e+06	3335485	3.40374e+06	623746	794182	721569
233	3.92503e+06	3.892e+06	3890739	2834493	2.837e+06	2833256												233	3260283	3336969	3.40829e+06	628420	796056	724137
234	3928632	3889543	3.89e+06	2840832	2.83998e+06	2837958												234	3.2689e+06	3.34552e+06	3406949	630407	801210	727635
235	3925867	3891296	3.8904e+06	2.84826e+06	2.84408e+06	2841060												235	3269828	3.35499e+06	3.40887e+06	632739	808987	730679
236	3.92563e+06	3.89326e+06	3.89352e+06	2.84809e+06	2.85209e+06	2.85005e+06												236	3270296	3351315	3.4138e+06	633384	809862	735390
237	3.92792e+06	3891192	3.8917e+06	2863571	2.85841e+06	2.8516e+06												237	3276925	3356641	3.41685e+06	641147	814311	739106
238	3.92765e+06	3892077	3.89038e+06	2.86473e+06	2.85981e+06	2.85732e+06												238	3280665	3.36526e+06	3.41613e+06	640774	818628	741987
239	3.92751e+06	3.89135e+06	3890207	2.87049e+06	2.86632e+06	2861061												239	3.28399e+06	3364241	3421869	645656	820615	745571
240	3.92862e+06	3.89431e+06	3.88944e+06	2.87513e+06	2873938	2870976												240	3287004	3.36358e+06	3.42884e+06	650500	821919	750214
